# Supplementary material for: Crystal structures of N′-amino­pyridine-2-carboximidamide and N′-{[1-(pyridin-2-yl)ethyl­idene]amino}­pyridine-2-carboximidamide
Source: Acta Crystallogr E Crystallogr Commun. 2017 Jun 13;73(Pt 7):1021–5. doi: 10.1107/S2056989017008416 (PMC5499281; doi:10.1107/S2056989017008416)
Supplement: Supplementary file 1 [file e-73-01021-sup1.cif]

##############################################################################
#                                                                            #
# This CIF contains the data in a paper accepted for publication in          #
# Acta Crystallographica Section E. It conforms to the requirements of       #
# Notes for Authors for Acta Crystallographica Section E, and has been       #
# peer reviewed under the auspices of the IUCr Commission on Journals.       #
#                                                                            #
# Full details of the Crystallographic Information File format               #
# are given in the paper "The Crystallographic Information File (CIF):       #
# a New Standard Archive File for Crystallography" by S. R. Hall, F. H.      #
# Allen and I. D. Brown [Acta Cryst. (1991), A47, 655-685].                  #
#                                                                            #
# The current version of the core CIF dictionary is obtainable from          #
# ftp://ftp.iucr.org/pub/cif_core.dic.                                       #
#                                                                            #
# Software is freely available for graphical display of the structure(s)     #
# in this CIF. For information consult the CIF software page                 #
# http://www.iucr.org/resources/cif/software.                                #
#                                                                            #
# This file may be used for bona fide research purposes within the           #
# scientific community so long as proper attribution is given to the journal # 
# article from which it was obtained.                                        #
#                                                                            #
##############################################################################
data_1
_audit_creation_method     'SHELXL-2014/7'
_journal_date_recd_electronic     2017-04-13
_journal_date_accepted     2017-06-06
_journal_name_full     'Acta Crystallographica, Section E'
_journal_year     2017
_journal_volume     73
_journal_issue      7
_journal_page_first     1021
_journal_page_last     1025
_journal_paper_category     GO
_journal_paper_doi     10.1107/S2056989017008416
_journal_coeditor_code     NK2236
_publ_contact_author_name     'Francois Eya'ane Meva'
_publ_contact_author_address
;
Department of Pharmaceutical Sciences,
Faculty of Medicine and Pharmaceutical Sciences, University of Douala,
PO Box 2701,
Cameroon
;
_publ_contact_author_email     'mevae@daad-alumni.de'
_publ_contact_author_fax     ?
_publ_contact_author_phone     ?
_publ_section_title
;
Crystal structures of <i>N</i>'-aminopyridine-2-carboximidamide and
<i>N</i>'-{[1-(pyridin-2-yl)ethylidene]amino}pyridine-2-carboximidamide
;
loop_
    _publ_author_name
    _publ_author_footnote
    _publ_author_address
    'Eya'ane Meva, Francois' .
;
Department of Pharmaceutical Sciences,
Faculty of Medicine and Pharmaceutical Sciences, University of Douala,
PO Box 2701,
Cameroon
;
    'Prior, Timothy John' .
;
Chemistry, School of Mathematics and Physical Sciences,
University of Hull
HU6 7RX
England
;
    'Evans, David John' .
;
Chemistry, School of Mathematics and Physical Sciences,
University of Hull
HU6 7RX
England
;
    'Mang, Emmanuel Roland' .
;
Department of Chemistry, University of Douala, PO Box 24157, Cameroon
;
_publ_section_synopsis
;
In the crystal structures of <i>N</i>'-aminopyridine-2-carboximidamide
(C~6~H~8~N~4~), <b>1</b>, and
<i>N</i>'-{[1-(pyridin-2-yl)ethylidene]amino}pyridine-2-carboximidamide
(C~13~H~13~N~5~), <b>2</b>, molecules are linked by intermolecular N---H...N
hydrogen-bonding interactions, forming a two-dimensional network in <b>1</b>
and a chain in <b>2</b>.
;
_chemical_name_systematic
;
<i>N</i>'-Aminopyridine-2-carboximidamide
;
_chemical_name_common     ?
_chemical_formula_moiety     'C6 H8 N4'
_chemical_formula_sum     'C6 H8 N4'
_chemical_formula_iupac     'C6 H8 N4'
_chemical_formula_weight     136.16
_chemical_melting_point     ?
_shelx_space_group_comment
;
The symmetry employed for this shelxl refinement is uniquely defined
by the following loop, which should always be used as a source of
symmetry information in preference to the above space-group names.
They are only intended as comments.
;
_space_group_crystal_system     monoclinic
_space_group_name_H-M_alt     'P 21'
_space_group_name_Hall     'P 2yb'
loop_
    _space_group_symop_operation_xyz
    'x, y, z'
    '-x, y+1/2, -z'
_cell_length_a     5.6955(14)
_cell_length_b     3.8408(5)
_cell_length_c     14.592(4)
_cell_angle_alpha     90
_cell_angle_beta     91.631(19)
_cell_angle_gamma     90
_cell_volume     319.08(12)
_cell_formula_units_Z     2
_cell_measurement_reflns_used     2199
_cell_measurement_theta_min     5.5
_cell_measurement_theta_max     28.55
_cell_measurement_temperature     150(2)
_exptl_crystal_description     block
_exptl_crystal_colour     colourless
_exptl_crystal_size_max     0.480
_exptl_crystal_size_mid     0.210
_exptl_crystal_size_min     0.200
_exptl_crystal_density_diffrn     1.417
_exptl_crystal_density_meas     ?
_exptl_crystal_density_method     ?
_exptl_crystal_F_000     144
_exptl_absorpt_coefficient_mu     0.096
_exptl_absorpt_correction_type     multi-scan
_exptl_absorpt_process_details
;
(SORTAV; Blessing, 1995)
;
_shelx_estimated_absorpt_T_min     0.956
_shelx_estimated_absorpt_T_max     0.981
_exptl_absorpt_correction_T_min     0.909
_exptl_absorpt_correction_T_max     0.963
_diffrn_ambient_temperature     150(2)
_diffrn_radiation_type     MoK\a
_diffrn_radiation_wavelength     0.71073
_diffrn_measurement_device_type     'Stoe IPDS2'
_diffrn_measurement_method     '\w-scan'
_diffrn_detector_area_resol_mean     6.67
_diffrn_reflns_number     2271
_diffrn_reflns_av_R_equivalents     0.0792
_diffrn_reflns_theta_min     2.793
_diffrn_reflns_theta_max     29.268
_diffrn_reflns_theta_full     25.242
_diffrn_measured_fraction_theta_max     0.973
_diffrn_measured_fraction_theta_full     0.970
_diffrn_reflns_limit_h_min     -7
_diffrn_reflns_limit_h_max     6
_diffrn_reflns_limit_k_min     -4
_diffrn_reflns_limit_k_max     5
_diffrn_reflns_limit_l_min     -20
_diffrn_reflns_limit_l_max     19
_refine_special_details     ?
_reflns_number_total     1407
_reflns_number_gt     806
_reflns_threshold_expression     'I > 2\s(I)'
_refine_ls_structure_factor_coef     Fsqd
_refine_ls_matrix_type     full
_refine_ls_R_factor_all     0.1019
_refine_ls_R_factor_gt     0.0720
_refine_ls_wR_factor_gt     0.1784
_refine_ls_wR_factor_ref     0.1928
_refine_ls_goodness_of_fit_ref     0.874
_refine_ls_restrained_S_all     0.870
_refine_ls_number_reflns     1407
_refine_ls_number_parameters     109
_refine_ls_number_restraints     12
_refine_ls_hydrogen_treatment     mixed
_refine_ls_weighting_scheme     calc
_refine_ls_weighting_details
                      'w=1/[\s^2^(Fo^2^)+(0.1122P)^2^] where P=(Fo^2^+2Fc^2^)/3'
_atom_sites_solution_hydrogens     mixed
_atom_sites_solution_primary     ?
_atom_sites_solution_secondary     ?
_refine_ls_shift/su_max     0.000
_refine_ls_shift/su_mean     0.000
_refine_diff_density_max     0.299
_refine_diff_density_min     -0.368
_refine_ls_extinction_method     none
_refine_ls_extinction_coef     .
_refine_ls_abs_structure_details     ?
loop_
    _atom_type_symbol
    _atom_type_description
    _atom_type_scat_dispersion_real
    _atom_type_scat_dispersion_imag
    _atom_type_scat_source
    'C' 'C' 0.0033 0.0016
                         'International Tables Vol C Tables 4.2.6.8 and 6.1.1.4'
    'H' 'H' 0.0000 0.0000
                         'International Tables Vol C Tables 4.2.6.8 and 6.1.1.4'
    'N' 'N' 0.0061 0.0033
                         'International Tables Vol C Tables 4.2.6.8 and 6.1.1.4'
_computing_data_collection
;
X-AREA (Stoe & Cie, 2005)
;
_computing_cell_refinement
;
X-AREA (Stoe & Cie, 2005)
;
_computing_data_reduction
;
scaled and merged with SORTAV (Blessing, 1987, 1989)
;
_computing_structure_solution
;
SHELXT (Sheldrick, 2015a)
;
_computing_structure_refinement
;
SHELXL2014 (Sheldrick, 2015b)
;
_computing_molecular_graphics     ?
_computing_publication_material
;
SHELXL2014 (Sheldrick, 2015b)
;
loop_
    _atom_site_type_symbol
    _atom_site_label
    _atom_site_fract_x
    _atom_site_fract_y
    _atom_site_fract_z
    _atom_site_U_iso_or_equiv
    _atom_site_adp_type
    _atom_site_calc_flag
    _atom_site_occupancy
    _atom_site_disorder_assembly
    _atom_site_disorder_group
    C C1 0.3776(8) 0.3892(13) 0.8928(3) 0.0457(11) Uani d 1 . .
    H H1 0.494(4) 0.4064(14) 0.9427(17) 0.055 Uiso calc 1 . .
    C C2 0.1680(8) 0.2331(13) 0.9109(3) 0.0464(11) Uani d 1 . .
    H H2 0.1358(13) 0.143(3) 0.973(2) 0.056 Uiso calc 1 . .
    C C3 0.0007(9) 0.2040(13) 0.8396(3) 0.0462(11) Uani d 1 . .
    H H3 -0.152(5) 0.092(4) 0.8496(4) 0.055 Uiso calc 1 . .
    C C4 0.0545(8) 0.3357(12) 0.7545(3) 0.0423(11) Uani d 1 . .
    H H4 -0.060(4) 0.3176(14) 0.7027(17) 0.051 Uiso calc 1 . .
    C C5 0.2711(7) 0.4937(12) 0.7426(3) 0.0391(9) Uani d 1 . .
    C C6 0.3370(7) 0.6479(12) 0.6539(3) 0.0369(9) Uani d 1 . .
    N N1 0.4337(6) 0.5206(10) 0.8109(2) 0.0435(10) Uani d 1 . .
    N N2 0.5525(7) 0.7974(11) 0.6517(2) 0.0443(10) Uani d 1 . .
    N N3 0.1844(6) 0.6252(9) 0.5862(2) 0.0389(9) Uani d 1 . .
    N N4 0.2585(6) 0.7713(12) 0.5022(2) 0.0422(9) Uani d 1 . .
    H H4A 0.125(7) 0.840(13) 0.466(3) 0.063 Uiso d 1 . .
    H H2A 0.637(8) 0.830(16) 0.708(2) 0.063 Uiso d 1 . .
    H H2B 0.614(7) 0.954(13) 0.608(2) 0.063 Uiso d 1 . .
    H H4B 0.353(7) 0.970(12) 0.512(3) 0.065 Uiso d 1 . .
loop_
    _atom_site_aniso_label
    _atom_site_aniso_U_11
    _atom_site_aniso_U_22
    _atom_site_aniso_U_33
    _atom_site_aniso_U_12
    _atom_site_aniso_U_13
    _atom_site_aniso_U_23
    C1 0.046(3) 0.041(3) 0.050(2) 0.002(2) 0.0008(18) 0.000(2)
    C2 0.050(3) 0.036(3) 0.053(2) 0.006(2) 0.0041(19) 0.0020(19)
    C3 0.042(2) 0.037(3) 0.060(2) 0.003(2) 0.0060(18) 0.0037(18)
    C4 0.035(2) 0.035(3) 0.056(2) -0.001(2) 0.0017(18) -0.0012(19)
    C5 0.035(2) 0.031(2) 0.051(2) 0.007(2) -0.0021(16) -0.0032(17)
    C6 0.030(2) 0.029(2) 0.052(2) 0.0006(19) 0.0007(16) -0.0010(17)
    N1 0.041(2) 0.037(2) 0.0518(19) 0.0003(19) 0.0005(14) 0.0001(16)
    N2 0.039(2) 0.041(2) 0.0528(19) -0.0051(19) 0.0004(15) 0.0007(17)
    N3 0.0346(18) 0.033(2) 0.0486(18) 0.0019(17) 0.0014(14) -0.0004(16)
    N4 0.041(2) 0.038(2) 0.0469(17) -0.0008(19) 0.0006(14) 0.0039(16)
_geom_special_details
;
 All esds (except the esd in the dihedral angle between two l.s. planes)
 are estimated using the full covariance matrix.  The cell esds are taken
 into account individually in the estimation of esds in distances, angles
 and torsion angles; correlations between esds in cell parameters are only
 used when they are defined by crystal symmetry.  An approximate (isotropic)
 treatment of cell esds is used for estimating esds involving l.s. planes.
;
loop_
    _geom_bond_atom_site_label_1
    _geom_bond_atom_site_label_2
    _geom_bond_site_symmetry_2
    _geom_bond_distance
    _geom_bond_publ_flag
    C1 N1 . 1.345(6) ?
    C1 C2 . 1.368(7) ?
    C1 H1 . 0.97(3) ?
    C2 C3 . 1.395(7) ?
    C2 H2 . 0.99(3) ?
    C3 C4 . 1.383(6) ?
    C3 H3 . 0.98(3) ?
    C4 C5 . 1.390(6) ?
    C4 H4 . 0.99(3) ?
    C5 N1 . 1.345(5) ?
    C5 C6 . 1.481(5) ?
    C6 N3 . 1.300(5) ?
    C6 N2 . 1.357(6) ?
    N2 H2A . 0.95(3) ?
    N2 H2B . 0.95(3) ?
    N3 N4 . 1.424(5) ?
    N4 H4A . 0.95(3) ?
    N4 H4B . 0.94(3) ?
loop_
    _geom_angle_atom_site_label_1
    _geom_angle_atom_site_label_2
    _geom_angle_atom_site_label_3
    _geom_angle_site_symmetry_1
    _geom_angle_site_symmetry_3
    _geom_angle
    _geom_angle_publ_flag
    N1 C1 C2 . . 124.5(4) ?
    N1 C1 H1 . . 117.8 ?
    C2 C1 H1 . . 117.8 ?
    C1 C2 C3 . . 118.2(4) ?
    C1 C2 H2 . . 120.9 ?
    C3 C2 H2 . . 120.9 ?
    C4 C3 C2 . . 118.4(4) ?
    C4 C3 H3 . . 120.8 ?
    C2 C3 H3 . . 120.8 ?
    C3 C4 C5 . . 119.5(4) ?
    C3 C4 H4 . . 120.3 ?
    C5 C4 H4 . . 120.3 ?
    N1 C5 C4 . . 122.4(4) ?
    N1 C5 C6 . . 115.5(4) ?
    C4 C5 C6 . . 122.1(4) ?
    N3 C6 N2 . . 126.6(4) ?
    N3 C6 C5 . . 117.2(4) ?
    N2 C6 C5 . . 116.2(3) ?
    C1 N1 C5 . . 117.0(4) ?
    C6 N2 H2A . . 118(3) ?
    C6 N2 H2B . . 129(2) ?
    H2A N2 H2B . . 108(3) ?
    C6 N3 N4 . . 114.8(4) ?
    N3 N4 H4A . . 110(3) ?
    N3 N4 H4B . . 111(3) ?
    H4A N4 H4B . . 108(3) ?
loop_
    _geom_hbond_atom_site_label_D
    _geom_hbond_atom_site_label_H
    _geom_hbond_atom_site_label_A
    _geom_hbond_site_symmetry_A
    _geom_hbond_distance_DH
    _geom_hbond_distance_HA
    _geom_hbond_distance_DA
    _geom_hbond_angle_DHA
    N2 H2B N4 2_656 0.95(3) 2.16(3) 3.106(5) 174(4)
    N4 H4B N4 2_656 0.94(3) 2.51(3) 3.357(6) 149(4)
    N4 H4A N3 2_556 0.95(3) 2.19(4) 3.113(5) 162(4)
_shelx_hkl_file
;
  -7  -1   1 5.44964 13.4551   1
  -7  -1   1 5.28714 10.0598   1
  -7  -1   2 8.80199 9.98236   1
  -7  -1   2 5.20405 10.9654   1
  -7  -1   3 6.47845 12.8883   1
  -7  -1   4 11.5552 14.7479   1
  -7  -1   5 27.7224  11.005   1
  -7  -1   6 2.58417 11.4755   1
  -7  -1   7 1.64371 12.9592   1
  -7  -1   8 13.3205 11.5134   1
  -7   0   1-0.35156 9.06124   1
  -7   0   2 1.67192 8.90652   1
  -7   0   3 28.3007 7.27722   1
  -7   0   4 3.78101 9.15403   1
  -7   0   5 3.56749 9.55426   1
  -7   0   6 2.39485 8.08566   1
  -7   0   7 0.46273 11.4932   1
  -7   0   8 3.49466 9.44414   1
  -7   0   9-3.56481 10.3172   1
  -7   1   0 21.6728 10.3206   1
  -7   1   1 5.98119  8.9263   1
  -7   1   2 8.16914 9.89222   1
  -7   1   3 9.30811 8.36667   1
  -7   1   4 11.7685 8.22031   1
  -7   1   5 42.4906 9.42126   1
  -7   1   6 0.07105 9.13031   1
  -7   1   7 12.4075 10.3723   1
  -7   1   8 12.8871 10.1122   1
  -7   2   0 0.78734 9.58601   1
  -7   2   1 9.56649 7.63259   1
  -7   2   2 9.73243 9.86862   1
  -7   2   3 66.0455  11.845   1
  -7   2   4 19.5166 8.77794   1
  -6  -2   7  5.3516 13.9962   1
  -6  -2   8 5.51875 12.3943   1
  -6  -2   9 8.74262 11.5251   1
  -6  -2  10 3.20006 9.76023   1
  -6  -1   1 29.7342 10.0251   1
  -6  -1   1 20.6228 9.55609   1
  -6  -1   2 35.9997 9.63324   1
  -6  -1   3 27.0827 9.63408   1
  -6  -1   4  18.945 10.3597   1
  -6  -1   5 20.6062 8.41409   1
  -6  -1   6 17.4886 8.24477   1
  -6  -1   7 6.70016 8.22383   1
  -6  -1   8 6.19025 10.9352   1
  -6  -1   9 0.89329 9.07056   1
   6   1 -10 8.96366  7.8113   1
  -6  -1  10 25.2534 10.5648   1
  -6  -1  11 1.77675 9.48401   1
   6   1 -11 4.38617 8.55196   1
   6   1 -12-2.09524 9.53894   1
  -6  -1  12-0.56871  9.6166   1
  -6   0   1 5.03151 7.27809   1
  -6   0   2 31.6257 7.61976   1
  -6   0   3 1.92442 9.28495   1
  -6   0   4  193.90 14.3105   1
  -6   0   5 11.7111  6.7009   1
  -6   0   6 1.83748 6.94484   1
  -6   0   7 46.4099 7.69821   1
  -6   0   8-1.77875 7.08221   1
  -6   0   9 3.20054  9.2736   1
  -6   0  10 30.6922 11.1352   1
  -6   0  11 6.88855  8.9969   1
   6   0 -11 4.80938 8.56106   1
  -6   0  12-1.43655  8.7394   1
   6   0 -12 0.96615 7.40745   1
   6   0 -13 3.28245 8.59112   1
  -6   1   0 2.67544 6.88419   1
  -6   1   1 37.0525 9.64696   1
  -6   1   2 34.6946 7.21263   1
  -6   1   3 33.6525 8.76427   1
  -6   1   4 23.4175  6.5673   1
  -6   1   5 32.4262 7.23157   1
  -6   1   6 22.5303 6.49816   1
  -6   1   7 5.87558 7.62584   1
  -6   1   8 8.84594 7.73895   1
  -6   1   9 3.29184 8.54579   1
  -6   1  10   29.01 7.43557   1
  -6   1  11 11.0023 9.88453   1
  -6   1  12 1.75747 9.82824   1
  -6   2   0 131.527 12.6781   1
  -6   2   1 5.04146 6.76189   1
  -6   2   2 25.9031 9.65132   1
  -6   2   3-0.42558 6.37369   1
  -6   2   4 9.40202 9.11857   1
  -6   2   5 1.00485  7.6135   1
  -6   2   6 5.31796 7.73278   1
  -6   2   7 4.37547 7.19663   1
  -6   2   8 2.26569 8.81496   1
  -6   2   9 15.8784  8.8667   1
  -6   2  10 1.06357  10.911   1
  -6   3   0 25.6383  9.6066   1
  -6   3   1 15.1919 8.23768   1
  -6   3   2 44.2934 11.1938   1
  -6   3   3 15.7792 8.82532   1
  -6   3   4  14.467 10.5554   1
  -6   3   5 2.00801  8.6088   1
   5   3 -10 0.44725 15.5367   1
  -5  -2   6  0.9165 10.2269   1
  -5  -2   7 7.16402 8.16197   1
  -5  -2   8 7.93826 12.9733   1
   5   2  -8 4.82645 8.79974   1
   5   2  -9 5.91622 8.26314   1
  -5  -2   9 7.38182 7.46642   1
  -5  -2  10   23.66 9.74387   1
   5   2 -10 22.4291 9.23669   1
   5   2 -11 13.7317 8.11148   1
  -5  -2  11  23.306 9.96386   1
  -5  -2  12  24.845 10.4993   1
   5   2 -12 26.5336 9.48802   1
  -5  -2  13 5.26397 12.9728   1
   5   2 -13 7.11771 9.20154   1
  -5  -1   1  7.3695 8.29501   1
  -5  -1   2 40.7311 7.60648   1
  -5  -1   3 192.899 21.0798   1
  -5  -1   4 8.02015  8.6785   1
  -5  -1   5  11.828 6.26786   1
  -5  -1   6 1.93869 6.84192   1
   5   1  -7 5.05323  8.5436   1
  -5  -1   7 2.69762 7.44082   1
  -5  -1   8-2.28684 8.10947   1
   5   1  -8-1.06366 7.04061   1
  -5  -1   9 99.1805 18.0628   1
   5   1  -9 110.675 11.2567   1
  -5  -1  10 186.643 14.5066   1
   5   1 -10  228.12 18.9582   1
  -5  -1  11  33.629 7.43071   1
   5   1 -11 14.5713 5.86773   1
   5   1 -12 2.80728 7.75141   1
  -5  -1  12 8.28532 8.28046   1
   5   1 -13 1.01427 7.38269   1
  -5  -1  13 2.82899 8.65561   1
   5   1 -14 8.57644 10.5484   1
  -5  -1  14  12.596 10.5294   1
   5   1 -15 10.0868 10.7481   1
  -5  -1  15 5.70776 7.47518   1
  -5   0   1 18.2083 6.66607   1
  -5   0   2 58.9395 9.68015   1
  -5   0   3 136.421 12.6868   1
  -5   0   4-4.56283 4.95755   1
  -5   0   5 58.9674 8.85103   1
  -5   0   6 -1.0248 5.86685   1
   5   0  -7 24.2484 5.84521   1
  -5   0   7 33.1989 8.67068   1
   5   0  -8 177.691 13.9246   1
  -5   0   8 181.073 25.3943   1
   5   0  -9  6.7912 6.14071   1
  -5   0   9 3.15239 7.87974   1
  -5   0  10 100.145 16.3417   1
   5   0 -10 98.5616 9.67456   1
  -5   0  11 3.41738 7.58325   1
   5   0 -11  0.4629 9.99587   1
  -5   0  12 25.0157 7.65153   1
   5   0 -12 23.6552 7.31914   1
  -5   0  13-3.15212 7.69223   1
   5   0 -13 0.27289 8.47063   1
   5   0 -14 4.22199 8.59203   1
  -5   0  14-0.50414 8.06623   1
  -5   0  15 21.8931 10.6734   1
   5   0 -15 6.43062 9.99527   1
  -5   1   0 31.2932  5.8321   1
  -5   1   1 4.59247 4.47937   1
  -5   1   2 42.7189 8.03957   1
  -5   1   3 127.716 22.5432   1
  -5   1   4 12.9943 7.10955   1
  -5   1   5 19.6293 6.28386   1
  -5   1   6 2.29232 7.91519   1
  -5   1   7 2.00813 7.06344   1
  -5   1   8 3.80839 6.14499   1
  -5   1   9 106.833 9.20875   1
   5  -1  -9 142.098 15.5289   1
   5  -1 -10  220.84 16.8509   1
  -5   1  10 181.946 11.7515   1
  -5   1  11 40.5823 8.87806   1
   5  -1 -11 42.0298 7.97668   1
   5  -1 -12 9.93075 7.00353   1
  -5   1  12 -2.3685 7.86852   1
  -5   1  13-1.37896 10.4466   1
   5  -1 -13-1.49405 7.39445   1
  -5   1  14 13.7453 8.37172   1
   5  -1 -14 14.8485 8.18912   1
   5  -1 -15 6.13303 7.59814   1
  -5   1  15 12.9294  8.6586   1
  -5   2   0 14.8372 5.56714   1
  -5   2   1 109.342 10.8174   1
  -5   2   2 10.3437 6.04128   1
  -5   2   3 18.0723  6.3124   1
  -5   2   4-0.71267 5.94991   1
  -5   2   5 119.453 13.0498   1
  -5   2   6 1.47081 6.87642   1
  -5   2   7 11.7156 7.36768   1
  -5   2   8 16.1902 7.38795   1
  -5   2   9 6.60235 7.33482   1
  -5   2  10 22.6287 8.43567   1
  -5   2  11 19.6455 9.01129   1
  -5   2  12 23.8593 8.39067   1
   5  -2 -12 25.6201 7.00209   1
   5  -2 -13 9.03862 9.43333   1
  -5   2  13 9.73526  9.6665   1
  -5   3   0 26.9292 7.90973   1
  -5   3   1 10.1361 7.91424   1
  -5   3   2 24.1781 7.32357   1
  -5   3   3 20.9702 9.48104   1
  -5   3   4 37.4876 7.56616   1
  -5   3   5 23.4239 9.39299   1
  -5   3   6 16.6321 8.49232   1
  -5   3   7 18.6568 11.1313   1
  -5   3   8 3.04103 7.39647   1
  -5   3   9 3.45713 10.2148   1
  -5   3  10-3.75119 9.48867   1
  -5   4   0 5.30537 7.84438   1
  -5   4   1 13.5428 10.0638   1
  -5   4   2 8.59995 7.80013   1
   4   3  -7 6.75062  11.995   1
   4   3  -8 6.01047 13.4992   1
   4   3  -9 2.38069 9.43702   1
   4   3 -10-0.33418 11.8119   1
   4   3 -11 14.4907 9.92622   1
   4   3 -12 4.21233 12.2922   1
   4   3 -13-1.65081 13.7671   1
   4   2  -5 43.1377  9.8121   1
  -4  -2   5 75.7567 11.0442   1
   4   2  -6   16.75  9.5809   1
  -4  -2   6 14.1098 6.69009   1
   4   2  -7  76.549  11.978   1
  -4  -2   7 57.8633 9.33995   1
   4   2  -8 10.6843 7.03107   1
  -4  -2   8  18.595 16.9115   1
   4   2  -9 37.5163 8.98738   1
  -4  -2   9 38.4418 30.6803   1
  -4  -2  10  14.308 7.09236   1
   4   2 -10  13.316 7.77824   1
  -4  -2  11 7.05958 6.10265   1
   4   2 -11 5.90726  7.8251   1
  -4  -2  12 10.6232 12.7762   1
   4   2 -12 4.17213 9.44663   1
  -4  -2  13  27.189 23.2148   1
   4   2 -13 17.4523   10.40   1
  -4  -2  14 24.8558 8.67761   1
   4   2 -14 21.6597 8.28277   1
  -4  -2  15 4.18373 7.64365   1
   4   2 -15 2.71257 8.54274   1
  -4  -1   1 14.2768 7.69119   1
  -4  -1   2 58.3941 8.01356   1
  -4  -1   3 263.986 31.5024   1
  -4  -1   4 84.3865  14.511   1
  -4  -1   5 28.3488 6.18501   1
   4   1  -5 35.2279 7.89964   1
  -4  -1   6 64.6502 7.78373   1
   4   1  -6 73.2946 8.60012   1
  -4  -1   7 286.598 32.0862   1
   4   1  -7 284.324 36.8932   1
  -4  -1   8 190.451 30.6741   1
   4   1  -8 188.505 34.5835   1
  -4  -1   9 13.7883 7.22933   1
   4   1  -9 16.4025 6.70252   1
   4   1 -10 107.265  8.8486   1
  -4  -1  10 71.8743 7.86475   1
   4   1 -11 120.234 12.3778   1
  -4  -1  11 114.638 12.6028   1
  -4  -1  12 9.37916   6.201   1
   4   1 -12 10.0635 7.07532   1
   4   1 -13 9.93812 7.11513   1
  -4  -1  13 9.99372  6.6288   1
  -4  -1  14 10.6542 5.91588   1
   4   1 -14 5.19249 7.70575   1
  -4  -1  15 12.0968 7.43958   1
   4   1 -15-5.21213 7.15466   1
   4   1 -16   12.42 7.82051   1
  -4  -1  16 17.5806 8.37074   1
   4   1 -17 1.93995 8.62673   1
  -4  -1  17 2.35193 6.66208   1
  -4   0   1 193.722 25.9847   1
  -4   0   2 80.2132 7.69881   1
  -4   0   3 16.7754 4.85572   1
  -4   0   4 1.89804 6.56791   1
   4   0  -5 26.0764 4.74154   1
  -4   0   5 42.3033 7.68469   1
  -4   0   6  32.595 5.10221   1
   4   0  -6 33.8063 6.10741   1
   4   0  -7 4.14283 4.89313   1
  -4   0   7 2.61675 5.24488   1
  -4   0   8  222.47 26.2589   1
   4   0  -8 217.087 30.9069   1
  -4   0   9 1093.65 143.032   1
   4   0  -9 1064.92  135.35   1
   4   0 -10 55.5191 8.75111   1
  -4   0  10 39.5744 6.62923   1
   4   0 -11 8.57248 5.09742   1
  -4   0  11 20.8676 5.64634   1
   4   0 -12 20.3034 8.71226   1
  -4   0  12  28.817 6.87849   1
   4   0 -13 0.96769 7.04913   1
  -4   0  13 2.52365 7.32713   1
  -4   0  14 8.72571 7.99304   1
   4   0 -14 4.46318 6.64179   1
   4   0 -15-1.34223 6.55622   1
  -4   0  15-1.88922 8.38557   1
  -4   0  16 18.6346 9.63346   1
   4   0 -16  10.132 6.94881   1
   4   0 -17-0.84726 7.61583   1
  -4   0  17 4.12358 8.50773   1
  -4   1   0 66.7681 8.61883   1
  -4   1   1 19.1886 7.19925   1
  -4   1   2 43.6623 6.19288   1
  -4   1   3 302.837 28.2483   1
  -4   1   4 80.8799 9.87572   1
  -4   1   5 44.0257 6.54796   1
  -4   1   6 95.2513 8.09825   1
   4  -1  -6 96.9495 10.5608   1
  -4   1   7  327.03 20.5313   1
   4  -1  -7 298.467 21.5478   1
   4  -1  -8 214.403 21.3711   1
  -4   1   8 200.541 12.1499   1
  -4   1   9 11.6103 6.67518   1
   4  -1  -9 18.2826 5.06986   1
  -4   1  10 74.7906 7.88297   1
   4  -1 -10 99.6557 11.5499   1
   4  -1 -11 160.558 10.8363   1
  -4   1  11 153.527 18.9938   1
  -4   1  12 2.71023 6.96969   1
   4  -1 -12  3.9127 6.75352   1
   4  -1 -13 6.93823 5.52957   1
  -4   1  13 14.1828 6.02662   1
   4  -1 -14 6.22101 5.91409   1
  -4   1  14 8.10295 6.85482   1
  -4   1  15 6.96948 6.88201   1
   4  -1 -15 3.26816 7.63351   1
  -4   1  16 12.3835 7.53293   1
   4  -1 -16 10.0998 7.98481   1
   4  -1 -17 2.38173 8.26465   1
  -4   2   0 26.0051 6.23438   1
  -4   2   1 424.486 49.2077   1
  -4   2   2 67.5154 11.0171   1
  -4   2   3 58.9411 9.46894   1
  -4   2   4  130.75 23.0442   1
  -4   2   5 75.8779  9.4024   1
  -4   2   6 28.1268   6.478   1
  -4   2   7 70.0537 12.5556   1
  -4   2   8 12.4403 6.49811   1
   4  -2  -8 18.0861 5.16258   1
  -4   2   9 23.6675 6.85452   1
   4  -2  -9 56.3737 8.92227   1
   4  -2 -10 25.1689 6.25106   1
  -4   2  10 21.4927 7.98641   1
  -4   2  11 14.5409 8.10264   1
   4  -2 -11  5.0809 6.56714   1
   4  -2 -12 13.8625 7.40983   1
  -4   2  12 3.55341 8.10223   1
  -4   2  13 17.3289 8.85678   1
   4  -2 -13 16.3547 9.41041   1
  -4   2  14 40.8794  10.017   1
   4  -2 -14 15.4303 7.49345   1
  -4   2  15-5.99324 12.3068   1
   4  -2 -15 2.40228 7.89811   1
  -4   3   0 79.3187  9.8139   1
  -4   3   1 5.41274 6.24476   1
  -4   3   2 19.4888 5.52676   1
  -4   3   3 19.1559 8.10855   1
  -4   3   4 1.32048 5.70365   1
  -4   3   5 34.8508 8.32656   1
  -4   3   6 8.16564 7.15028   1
  -4   3   7 18.4212 7.06915   1
  -4   3   8 9.60768 6.61358   1
  -4   3   9 4.03337 8.45295   1
  -4   3  10 5.42561 7.79197   1
  -4   3  11 15.8228 9.48137   1
  -4   3  12-6.46485 7.75078   1
  -4   3  13 4.96452 10.4624   1
   4  -3 -13 3.27813 7.51276   1
  -4   4   0 53.3097 9.25908   1
  -4   4   1 5.71987 7.88393   1
  -4   4   2 22.1752 10.2074   1
  -4   4   3  10.243 7.53957   1
  -4   4   4 19.5974 9.77036   1
  -4   4   5 26.2332 7.89074   1
  -4   4   6 4.91618 8.59719   1
  -4   4   7-1.10169 8.38147   1
  -4   4   8 7.46384 7.96517   1
   3   4  -5 49.8316 22.2728   1
   3   4  -6 29.6305 16.5934   1
   3   4  -6 32.2948 13.7839   1
   3   4  -7   3.743 13.7059   1
   3   4  -8  2.6769 10.9814   1
   3   4  -9-1.22373 10.7839   1
   3   4 -10 2.25204 11.5442   1
   3   3  -4  131.13 17.8918   1
   3   3  -4 136.003 16.5053   1
   3   3  -5 134.597  17.529   1
   3   3  -6 76.8059 10.4281   1
   3   3  -7 0.92071 9.82964   1
   3   3  -8 13.7248 10.0891   1
   3   3  -9 13.8535 7.15641   1
   3   3 -10 13.8351 7.16159   1
   3   3 -11 8.70831 10.5794   1
   3   3 -12 38.0701 9.76589   1
   3   3 -13 8.26519 8.96135   1
   3   3 -14 3.14243 8.91409   1
   3   2  -4 16.4865 7.19408   1
  -3  -2   5 25.3796  6.7265   1
   3   2  -5 18.7965 6.47419   1
  -3  -2   6 366.047 21.8004   1
   3   2  -6  334.34 21.5342   1
   3   2  -7 445.058 32.9303   1
  -3  -2   7  466.12 35.0483   1
  -3  -2   8 44.5127 19.3355   1
   3   2  -8 44.9959 7.19521   1
   3   2  -9 96.0336 16.7455   1
  -3  -2   9 79.8996 9.88678   1
  -3  -2  10 38.9936 7.36017   1
   3   2 -10 39.6748 7.86014   1
  -3  -2  11 14.4699 6.75813   1
   3   2 -11 5.41662 6.35504   1
  -3  -2  12  8.5975 7.27873   1
   3   2 -12-0.59567 6.55304   1
   3   2 -13 2.89871 6.78011   1
  -3  -2  13 8.02944  6.2898   1
  -3  -2  14 13.9363 6.81309   1
   3   2 -14 14.2386 7.20552   1
   3   2 -15 0.27509  8.7258   1
  -3  -2  15 3.19261 7.58995   1
   3   2 -16 6.42118  9.5767   1
  -3  -2  16 3.84919  8.5612   1
   3   2 -17 1.22282  12.267   1
  -3  -1   1 150.351  13.316   1
  -3  -1   2 18.0362  7.1621   1
  -3  -1   3 266.537 15.6239   1
   3   1  -3 191.758 14.2966   1
  -3  -1   4 203.317 15.4975   1
   3   1  -4 174.063 20.7293   1
   3   1  -5 91.4786 7.37585   1
  -3  -1   5 131.079 15.8161   1
  -3  -1   6 57.9185 11.2572   1
   3   1  -6 38.7255 8.18604   1
   3   1  -7 283.733 20.0849   1
  -3  -1   7 272.227 17.5662   1
   3   1  -8 683.651 34.7658   1
  -3  -1   8 684.845 39.5222   1
  -3  -1   9 111.424 7.97306   1
   3   1  -9 158.929 11.6338   1
   3   1 -10 48.0646 6.64273   1
  -3  -1  10 30.5099 5.06408   1
  -3  -1  11 49.0049 6.99273   1
   3   1 -11 42.8654 6.23788   1
  -3  -1  12 30.7263 8.20277   1
   3   1 -12  19.236 6.88022   1
   3   1 -13  11.194 7.08749   1
  -3  -1  13 18.0428 7.43617   1
   3   1 -14 0.71793 5.55227   1
  -3  -1  14-2.54951 6.33936   1
   3   1 -15 19.3021 7.04315   1
  -3  -1  15 15.8314 5.73686   1
  -3  -1  16-0.30941 6.29165   1
   3   1 -16 4.57571  6.4991   1
  -3  -1  17 2.36881 6.65655   1
   3   1 -17-1.31102 6.83333   1
  -3  -1  18 1.81768 7.41801   1
   3   1 -18 0.32513 7.70462   1
  -3   0   1 2.70415 4.78201   1
  -3   0   2 2077.39 347.285   1
  -3   0   3 4.16144 5.90986   1
   3   0  -3 0.36936 4.04313   1
  -3   0   4 344.183 19.8833   1
   3   0  -4 336.329 26.7872   1
   3   0  -5 117.756 11.3689   1
  -3   0   5 109.418 8.67635   1
  -3   0   6 139.185 9.57616   1
   3   0  -6  122.30 17.4726   1
   3   0  -7 1.87406  4.4684   1
  -3   0   7-2.52042 4.95459   1
   3   0  -8 270.857 23.9926   1
  -3   0   8 263.937 24.4408   1
  -3   0   9 30.7322 5.79153   1
   3   0  -9 34.7487  6.1876   1
   3   0 -10 123.397  13.383   1
  -3   0  10 125.956 15.8469   1
   3   0 -11 38.3339 8.53978   1
  -3   0  11  41.014 6.14484   1
   3   0 -12 5.78756 5.66146   1
  -3   0  12-0.09448 6.10595   1
   3   0 -13 0.24789 5.87044   1
  -3   0  13-0.26991 6.40429   1
   3   0 -14 12.9328  7.0755   1
  -3   0  14 24.5428 6.82861   1
   3   0 -15 2.84518 8.36888   1
  -3   0  15  15.312 7.71591   1
   3   0 -16  0.6431  7.2209   1
  -3   0  16 1.99172 5.49263   1
   3   0 -17 5.41535 7.82828   1
  -3   0  17 1.11718 7.47266   1
   3   0 -18 3.01135 8.50677   1
  -3   0  18 11.6604 9.31948   1
  -3   1   0 749.026 76.9316   1
  -3   1   1 152.816 13.3597   1
  -3   1   2 11.6382 4.28544   1
  -3   1   3 271.771 49.6546   1
  -3   1   4  260.28 23.4948   1
   3  -1  -4 269.032 25.0214   1
  -3   1   5 138.992 11.5797   1
   3  -1  -5 135.385 13.7678   1
  -3   1   6 47.2061 5.50962   1
   3  -1  -6 56.9455 6.08929   1
   3  -1  -7 271.901 15.5717   1
  -3   1   7 301.723 20.3668   1
   3  -1  -8 603.256 55.7366   1
  -3   1   8 613.653 55.7272   1
   3  -1  -9 144.174 13.1508   1
  -3   1   9 128.829 8.24681   1
  -3   1  10 56.2309 7.13669   1
   3  -1 -10 72.6601 11.6749   1
   3  -1 -11 48.2546 9.92384   1
  -3   1  11 57.8213 8.43436   1
  -3   1  12 27.6363 8.69629   1
   3  -1 -12 18.9928 5.84673   1
  -3   1  13 13.2192 6.26029   1
   3  -1 -13 23.3817  7.0635   1
  -3   1  14 3.08452 5.72693   1
   3  -1 -14 0.73574 6.16086   1
  -3   1  15 17.8083 6.32869   1
   3  -1 -15 15.3331 6.25259   1
  -3   1  16 7.66717 7.48347   1
   3  -1 -16 0.40266 6.54082   1
  -3   1  17  -2.749 9.01856   1
   3  -1 -17-0.56974 7.10227   1
  -3   1  18-1.25896  10.656   1
   3  -1 -18 3.37912  7.8229   1
  -3   2   0  18.466 4.84567   1
  -3   2   1 2.82097 5.60869   1
  -3   2   2 13.3565 5.25395   1
  -3   2   3 62.4168 7.62084   1
  -3   2   4 28.7749 5.61102   1
  -3   2   5  31.154 6.37949   1
  -3   2   6 379.748 29.0056   1
   3  -2  -6 370.302 23.3102   1
   3  -2  -7  472.07 30.8824   1
  -3   2   7 427.194 22.8331   1
   3  -2  -8 55.4197 7.55072   1
  -3   2   8 49.8187 6.75455   1
  -3   2   9 102.209 8.13033   1
   3  -2  -9 124.964 11.1121   1
   3  -2 -10 34.5343 5.83239   1
  -3   2  10 53.6189 7.52731   1
  -3   2  11  22.236 6.21047   1
   3  -2 -11 15.8053 6.35112   1
   3  -2 -12 6.75333 6.36481   1
  -3   2  12 10.0359 7.23664   1
  -3   2  13 5.30536 7.69638   1
   3  -2 -13 10.4804  6.7476   1
  -3   2  14 8.74232 10.7209   1
   3  -2 -14  9.0964 5.88028   1
  -3   2  15  0.7883 7.94882   1
   3  -2 -15-0.10949 5.76647   1
   3  -2 -16 15.0568 9.03376   1
  -3   2  16-2.43398 8.46041   1
   3  -2 -17-1.23268 6.81264   1
  -3   3   0 99.2238 12.9997   1
  -3   3   1 49.9333 8.13142   1
  -3   3   2 42.9489 7.36586   1
  -3   3   3  106.57 14.4472   1
  -3   3   4 223.078 38.7193   1
  -3   3   5 178.208 17.5138   1
  -3   3   6 85.5479 16.0597   1
  -3   3   7 8.16741 7.66572   1
  -3   3   8 12.0841 6.68933   1
  -3   3   9 21.3855 8.32456   1
   3  -3 -10 14.5972 5.43386   1
  -3   3  10 16.7031 7.46391   1
  -3   3  11 15.5943 7.11529   1
   3  -3 -11 16.3118 8.20757   1
   3  -3 -12  34.729 6.76839   1
  -3   3  12  21.866 7.94962   1
  -3   3  13 11.3867 8.65661   1
   3  -3 -13 26.1719 7.85492   1
   3  -3 -14 5.52644 8.08594   1
  -3   3  14 3.36638 9.71198   1
  -3   4   0 14.6229 7.21139   1
  -3   4   1 0.12427 6.57732   1
  -3   4   2 5.82291 8.47197   1
  -3   4   3 27.5005 7.40652   1
  -3   4   4 134.213 15.9089   1
  -3   4   5 68.0358 9.18233   1
  -3   4   6 41.5091 9.58512   1
  -3   4   7 -2.6692 8.57497   1
  -3   4   8 1.55126 8.14749   1
  -3   4   9-2.46002 8.41658   1
  -3   4  10 7.28581 8.08178   1
   2   5  -1 1.74583 14.5677   1
   2   5  -1 1.82235 13.2923   1
   2   5  -2 3.13827 14.5284   1
   2   5  -2 6.55457 12.3114   1
   2   5  -3 3.04296 14.2889   1
   2   5  -3 2.06704  12.811   1
   2   4  -1 16.0612 10.5739   1
   2   4  -1 14.0639 8.89653   1
   2   4  -2 3.20925 9.62165   1
   2   4  -2  4.2129 6.64256   1
   2   4  -3 34.5168 8.79361   1
   2   4  -3 36.9525 8.13854   1
   2   4  -4 247.301 18.8994   1
   2   4  -4 289.342 21.7996   1
   2   4  -5 106.042 11.2343   1
   2   4  -5 143.664 18.4091   1
   2   4  -6 30.8459 9.85943   1
   2   4  -7 6.08062 10.9385   1
   2   4  -8 7.39851 9.89022   1
   2   4  -9 0.50874 7.90956   1
   2   4 -10 7.51456 8.46559   1
   2   4 -11 10.9705 10.2209   1
   2   4 -12 10.4777 10.9094   1
   2   3  -1 23.8527 8.59695   1
   2   3  -1  19.685  7.6607   1
   2   3  -2 153.005   18.16   1
   2   3  -2 170.002 13.7656   1
   2   3  -3 492.448 101.206   1
   2   3  -4 241.777 16.1209   1
   2   3  -5 527.897 33.9051   1
   2   3  -6 249.926 40.2496   1
   2   3  -7 60.6524 10.1404   1
   2   3  -8 25.9171 6.63697   1
   2   3  -9 13.6702 7.09948   1
   2   3 -10 14.5314 6.31071   1
   2   3 -11  4.9237 6.48943   1
   2   3 -12 1.93349 5.77438   1
   2   3 -13-1.42376 8.29324   1
   2   3 -14 2.35459 9.94914   1
   2   3 -15 3.87677 7.70639   1
   2   2  -1 346.659 25.8014   1
   2   2  -1 354.955 35.6007   1
   2   2  -2 789.294 48.7429   1
   2   2  -3 983.463 68.1548   1
   2   2  -4 107.496 10.5478   1
   2   2  -5 130.114 9.69995   1
   2   2  -6 339.195 21.9759   1
  -2  -2   6 328.486 30.2692   1
  -2  -2   7 302.081 17.8241   1
   2   2  -7 237.924 13.8791   1
  -2  -2   8 147.919 10.3481   1
   2   2  -8 125.497 9.00383   1
   2   2  -9 48.3905 10.6785   1
  -2  -2   9  35.285 8.33915   1
   2   2 -10 159.433 12.1394   1
  -2  -2  10 156.833 12.9657   1
   2   2 -11 37.7022 8.05439   1
  -2  -2  11 39.9671 7.23349   1
   2   2 -12 5.64798 5.35589   1
  -2  -2  12 11.7186 5.82646   1
  -2  -2  13 0.12503 5.85567   1
   2   2 -13  1.9454 7.49192   1
  -2  -2  14 9.72961 7.60299   1
   2   2 -14 9.11945  6.6526   1
  -2  -2  15 7.92387 6.46049   1
   2   2 -15 6.01584 9.16908   1
   2   2 -16 15.1911 7.46832   1
  -2  -2  16 12.3373 8.05955   1
  -2  -2  17 3.70318 6.83089   1
   2   2 -17 3.43892 10.5379   1
  -2  -1   1 1082.33 78.0639   1
   2   1  -2  742.93 63.9503   1
  -2  -1   2 789.872 73.9272   1
   2   1  -3 62.9683 9.18471   1
  -2  -1   3 52.4448 8.44565   1
  -2  -1   4 46.5767 7.18337   1
   2   1  -4 48.2131  9.3806   1
   2   1  -5 15.6993 5.31414   1
  -2  -1   5 13.4869 4.49531   1
   2   1  -6 64.0618 7.57569   1
  -2  -1   6 45.1295 6.24462   1
  -2  -1   7 410.817 20.1382   1
   2   1  -7 464.112 23.2276   1
   2   1  -8 237.309 14.1239   1
  -2  -1   8 249.537 21.8319   1
   2   1  -9 118.492 8.35642   1
  -2  -1   9 97.0381 7.25021   1
  -2  -1  10 33.6957 7.90927   1
   2   1 -10 16.7529 5.14824   1
  -2  -1  11  4.3564 4.78714   1
   2   1 -11 4.33594 4.39916   1
  -2  -1  12 11.2641 5.18902   1
   2   1 -12  10.945 6.20457   1
   2   1 -13 48.5848 6.48609   1
  -2  -1  13 30.9968 4.77898   1
   2   1 -14  16.902 5.89466   1
  -2  -1  14 14.4829 5.42079   1
  -2  -1  15 8.92149 6.60447   1
   2   1 -15 5.23764 5.60266   1
  -2  -1  16 1.64934 5.73353   1
   2   1 -16 2.13527 7.07424   1
  -2  -1  17 7.08838 8.69302   1
   2   1 -17 7.73396 7.54344   1
   2   1 -18  0.4223 8.26823   1
  -2  -1  18 1.80619 6.08356   1
   2   1 -19-0.47479 9.52891   1
  -2  -1  19 9.08351 8.81638   1
  -2   0   1 818.204 115.564   1
  -2   0   2 245.299 21.7231   1
   2   0  -2 231.333 16.8541   1
   2   0  -3 115.317 10.8598   1
  -2   0   3 111.333 8.55285   1
  -2   0   4 483.575 25.2759   1
   2   0  -4 493.606 26.0173   1
   2   0  -5 26.4302 4.96386   1
  -2   0   5 31.5341  5.6229   1
   2   0  -6 167.085 12.3367   1
  -2   0   6 150.458 11.2951   1
  -2   0   7 244.698 16.5736   1
   2   0  -7 267.357 14.6966   1
  -2   0   8 407.783 20.8818   1
   2   0  -8 394.022 29.6896   1
  -2   0   9 64.2848 7.15028   1
   2   0  -9 54.8033 5.80281   1
   2   0 -10 327.432 22.4321   1
  -2   0  10  335.19 17.0298   1
   2   0 -11 239.485 15.3285   1
  -2   0  11 236.837 18.5497   1
  -2   0  12 -0.0348 5.74222   1
   2   0 -12 1.13601 5.29032   1
  -2   0  13 15.7051 7.48314   1
   2   0 -13 13.1869 5.89132   1
   2   0 -14 60.3468 8.29082   1
  -2   0  14 44.6349  7.2017   1
   2   0 -15 29.9407 7.67574   1
  -2   0  15 22.9284 6.35346   1
   2   0 -16  3.7355 6.76727   1
  -2   0  16 2.48203 7.21559   1
   2   0 -17 -1.4684 7.11826   1
  -2   0  17 4.43594 6.02392   1
  -2   0  18-2.57289 7.52459   1
   2   0 -18 1.56815 6.68728   1
   2   0 -19 5.44387  9.3079   1
  -2   0  19-3.36904 6.03546   1
  -2   1   1 868.188 86.9546   1
  -2   1   2 632.098 89.7387   1
  -2   1   3 65.8718 8.39464   1
   2  -1  -3 58.5154 6.11512   1
  -2   1   4 38.8138 5.66278   1
   2  -1  -4 45.1861 5.41899   1
   2  -1  -5 23.5861 5.14829   1
  -2   1   5 12.6409 5.55195   1
   2  -1  -6 62.8442 8.64979   1
  -2   1   6 44.0558 5.86981   1
   2  -1  -7 512.539  44.257   1
  -2   1   7  517.01  47.048   1
   2  -1  -8 209.949 15.9239   1
  -2   1   8 210.486 11.3447   1
  -2   1   9 137.347 11.9029   1
   2  -1  -9 135.692 13.1947   1
   2  -1 -10 24.3018 5.85826   1
  -2   1  10 20.6353 6.85657   1
  -2   1  11 0.54755 4.52223   1
   2  -1 -11 2.24173 4.58749   1
   2  -1 -12 8.55123 4.93688   1
  -2   1  12 7.68529 5.15428   1
   2  -1 -13  60.105 11.7318   1
  -2   1  13 46.0372 6.93693   1
   2  -1 -14 25.5083 6.09225   1
  -2   1  14 18.7353 6.95764   1
  -2   1  15 5.65259 6.65903   1
   2  -1 -15  6.7887 6.60833   1
   2  -1 -16 0.78542 7.00273   1
  -2   1  16 5.76008 8.01456   1
   2  -1 -17 6.62334 6.88745   1
  -2   1  17 6.44348 7.40536   1
   2  -1 -18-4.73317 7.50324   1
  -2   1  18 3.61927 7.72505   1
   2  -1 -19 5.16933 8.24715   1
  -2   1  19 4.46765 8.73329   1
  -2   2   0 240.744 25.8196   1
  -2   2   1 397.348 42.2108   1
  -2   2   2 1026.04 81.8913   1
  -2   2   3 1292.78 147.771   1
  -2   2   4 106.091  9.2937   1
   2  -2  -5 121.196 12.4153   1
  -2   2   5 139.574 15.0232   1
  -2   2   6 389.185 43.1742   1
   2  -2  -6 388.772 37.1567   1
   2  -2  -7 255.658 16.6652   1
  -2   2   7 207.447 12.9456   1
   2  -2  -8 145.203 15.2275   1
  -2   2   8 142.367 11.6682   1
   2  -2  -9 35.5011 6.53926   1
  -2   2   9 25.6585 5.26247   1
  -2   2  10 140.885  9.8598   1
   2  -2 -10  137.93 13.6722   1
   2  -2 -11 33.4269 6.18103   1
  -2   2  11 35.5338 7.51096   1
  -2   2  12 12.2146 7.68434   1
   2  -2 -12 15.3787 6.81798   1
  -2   2  13 0.30341 5.40456   1
   2  -2 -13 8.19415 7.53805   1
  -2   2  14 13.9996 6.24825   1
   2  -2 -14 11.6148 6.01448   1
  -2   2  15 4.44574  7.3077   1
   2  -2 -15 4.17803 6.63772   1
  -2   2  16 13.5356 9.58198   1
   2  -2 -16  11.887  6.7911   1
  -2   2  17 5.94712 8.33279   1
   2  -2 -17 0.41932   9.959   1
   2  -2 -18 13.7826 8.12293   1
  -2   3   0  35.883 6.82782   1
  -2   3   1 33.2019 8.01404   1
  -2   3   2 173.459 17.0088   1
  -2   3   3 565.029 78.5233   1
  -2   3   4 294.772 24.1891   1
  -2   3   5 564.906 48.3063   1
  -2   3   6 288.773 22.2162   1
  -2   3   7 55.9576 7.48002   1
   2  -3  -8 19.4478 5.52046   1
  -2   3   8 13.1166 6.38718   1
  -2   3   9 3.04652 6.41327   1
   2  -3  -9 5.70814 5.34476   1
   2  -3 -10 19.2518 5.97738   1
  -2   3  10 15.3057 6.52775   1
   2  -3 -11 8.55686 6.30777   1
  -2   3  11  1.3917 6.53821   1
  -2   3  12 1.65716 7.24969   1
   2  -3 -12 3.95255  7.1336   1
  -2   3  13 4.05399 6.98521   1
   2  -3 -13 4.94669 7.91823   1
  -2   3  14-0.77073 6.82261   1
   2  -3 -14-3.15084 7.16076   1
  -2   3  15 3.42841 8.54531   1
   2  -3 -15 6.41118  10.216   1
  -2   4   0 13.6355 7.58668   1
  -2   4   1 10.4293  6.2056   1
  -2   4   2 11.7651 9.30874   1
  -2   4   3 42.3595 9.77112   1
  -2   4   4 304.019 29.2646   1
  -2   4   5 134.975 24.4834   1
  -2   4   6 39.6217 10.1876   1
  -2   4   7 8.41472 7.36339   1
  -2   4   8 4.95706  8.0414   1
  -2   4   9 2.82347 6.96981   1
  -2   4  10 4.66887 8.61717   1
  -2   4  11 9.09704 7.93349   1
  -2   4  12 3.22868 9.39672   1
  -2   5   0 8.21662 10.0531   1
  -2   5   1 11.1549 10.0546   1
  -2   5   2 12.2938 8.78436   1
  -2   5   3 9.05291 10.2211   1
   1   5  -1-1.16309 9.68303   1
   1   5  -1 1.37546 8.59734   1
   1   5  -2 73.1074 16.3306   1
   1   5  -2 74.3403 10.8328   1
   1   5  -3 51.3278 13.8323   1
   1   5  -3 30.7945 8.36908   1
   1   5  -4 51.2716 11.7142   1
   1   5  -4 69.6768 12.1237   1
   1   5  -5 3.79689 15.7171   1
   1   5  -5-0.17943 8.06679   1
   1   5  -6  5.6071 10.8213   1
   1   4  -1 15.6879 7.10997   1
   1   4  -1 15.9028  7.5727   1
   1   4  -2 7.65464 5.17313   1
   1   4  -2 8.64281 8.02575   1
   1   4  -3 78.3841 11.3791   1
   1   4  -3 75.7809 9.94741   1
   1   4  -4  118.50 10.5224   1
   1   4  -4 119.163 14.1651   1
   1   4  -5 114.457 25.7497   1
   1   4  -6 35.0529 6.19212   1
   1   4  -7-0.72898 6.20157   1
   1   4  -8 1.77802  8.6741   1
   1   4  -9 7.49419 6.31815   1
   1   4 -10 16.8721 8.77601   1
   1   4 -11 4.97762 9.79872   1
   1   4 -12 5.95587 11.5973   1
   1   3  -1  68.196 7.66985   1
   1   3  -1 74.7311 8.37326   1
   1   3  -2 14.7341  6.7807   1
   1   3  -2 6.32761 5.45436   1
   1   3  -3 311.655 127.285   1
   1   3  -4 331.158 22.3279   1
   1   3  -5  121.15 10.2292   1
   1   3  -6 77.3669 7.47198   1
   1   3  -7 0.89966 6.18591   1
   1   3  -8 89.0285 7.37433   1
   1   3  -9 36.8081 6.49386   1
   1   3 -10 2.83784 6.83891   1
   1   3 -11 10.8743 6.60368   1
   1   3 -12   8.535 6.58927   1
   1   3 -13 3.81213 6.94371   1
   1   3 -14 5.18568  7.5695   1
   1   3 -15 13.4178 8.60971   1
   1   3 -16 18.0077 8.84964   1
   1   2  -2 1208.89 209.365   1
   1   2  -3 1525.52 427.184   1
   1   2  -4 243.721 15.5561   1
   1   2  -5 69.3652 7.37255   1
   1   2  -6 54.0138  12.151   1
  -1  -2   7 26.2811 5.10526   1
   1   2  -7 23.0886 5.68554   1
   1   2  -8 27.2197 5.83552   1
  -1  -2   8 21.8202 6.11517   1
  -1  -2   9 17.0772 5.80386   1
   1   2  -9 21.4168 5.20136   1
  -1  -2  10 17.3068 9.75967   1
   1   2 -10 19.9993 5.17701   1
   1   2 -11 16.2984 5.62915   1
  -1  -2  11 23.7307 6.92215   1
  -1  -2  12  34.455 6.52211   1
   1   2 -12 33.0897 6.14209   1
  -1  -2  13 4.79956 3.85317   1
   1   2 -13 8.22097 5.45399   1
   1   2 -14 83.5993 8.79186   1
  -1  -2  14  54.304 8.90541   1
   1   2 -15 56.9431 12.6951   1
  -1  -2  15 83.5776 8.96198   1
  -1  -2  16 22.1872  9.2497   1
   1   2 -16 3.31687 7.69768   1
  -1  -2  17-1.34228  6.5013   1
   1   2 -17 1.99418 9.90124   1
  -1  -2  18 1.55344 8.07758   1
   1   2 -18 0.51052 9.83921   1
   1   1  -1 9897.30 556.592   1
   1   1  -2 4788.69 220.123   1
  -1  -1   2 4538.00 238.108   1
   1   1  -3 20.9186 6.52917   1
  -1  -1   3 13.8908  5.2801   1
   1   1  -4 63.3598 11.3085   1
  -1  -1   4 57.6373 5.83712   1
   1   1  -5 1125.43  64.881   1
  -1  -1   5 1180.15  65.121   1
   1   1  -6 505.631 30.3707   1
  -1  -1   6 517.505 29.8551   1
   1   1  -7 160.626 13.5684   1
  -1  -1   7 166.072 10.8758   1
   1   1  -8 146.447 9.84004   1
  -1  -1   8 156.102 10.3629   1
   1   1  -9 645.752 39.4735   1
  -1  -1   9 639.596 36.3689   1
   1   1 -10 69.3022 6.20746   1
  -1  -1  10 68.4984 6.28777   1
   1   1 -11 3.85479 6.46996   1
  -1  -1  11 6.27854 5.19902   1
   1   1 -12 10.4008  5.8405   1
  -1  -1  12 1.91346 4.48361   1
   1   1 -13 195.903 18.5398   1
  -1  -1  13  195.71 13.6043   1
   1   1 -14   14.40 4.61605   1
  -1  -1  14 22.0817 5.06373   1
   1   1 -15 38.8907 8.01737   1
  -1  -1  15 28.9552 5.27881   1
  -1  -1  16 0.21561 5.39027   1
   1   1 -16 4.45716 6.35943   1
   1   1 -17 4.99102 7.42822   1
  -1  -1  17 5.78331 5.60006   1
  -1  -1  18 4.11688 6.89425   1
   1   1 -18 1.61508 6.71223   1
   1   1 -19 6.61222 7.98467   1
  -1  -1  19-1.17879 7.76268   1
  -1   0   1 1920.77 163.613   1
   1   0  -1 1916.76 138.687   1
   1   0  -2 5.66992 4.38888   1
  -1   0   2 9.95182 6.24674   1
  -1   0   3 2424.48 119.091   1
   1   0  -3 2508.93 135.767   1
  -1   0   4 529.484 28.9948   1
   1   0  -4 537.302 27.8103   1
  -1   0   5 284.471 16.6943   1
   1   0  -5 330.394 21.3546   1
  -1   0   6 691.672 40.7812   1
   1   0  -6  701.46 47.1398   1
  -1   0   7 3070.91 140.039   1
   1   0  -7 3052.32 148.663   1
  -1   0   8 118.745 10.3635   1
   1   0  -8 110.079 6.98746   1
  -1   0   9 39.3822 6.54707   1
   1   0  -9 31.7254 4.39684   1
   1   0 -10 31.7317  6.5622   1
  -1   0  10 24.2426 6.01545   1
  -1   0  11 23.4467 4.77454   1
   1   0 -11 34.9201 5.83955   1
  -1   0  12-1.28831 4.54756   1
   1   0 -12 1.97364 4.82478   1
   1   0 -13 6.58853 5.16689   1
  -1   0  13 6.72381 5.99607   1
  -1   0  14 8.90876  7.0341   1
   1   0 -14 12.4191 4.99201   1
  -1   0  15 23.1206 8.45591   1
   1   0 -15 28.8662 6.88525   1
  -1   0  16 1.55146 5.90855   1
   1   0 -16-1.77997 5.57341   1
  -1   0  17 13.6528 5.13595   1
   1   0 -17 0.23544 7.83662   1
  -1   0  18-5.34847 6.35773   1
   1   0 -18-3.19338 7.56139   1
   1   0 -19 39.4612 10.1126   1
  -1   0  19 31.2617 8.15948   1
  -1   1   110972.90 1081.42   1
  -1   1   2 4122.47  346.07   1
   1  -1  -2 4109.98 370.298   1
  -1   1   3 18.7818  5.4416   1
   1  -1  -3  15.153 4.21121   1
  -1   1   4 54.4981 9.62252   1
   1  -1  -4 62.4317 10.1402   1
  -1   1   5 1055.03 54.9186   1
   1  -1  -5 1034.38 52.9582   1
   1  -1  -6 516.435 41.9059   1
  -1   1   6 494.601 41.2341   1
  -1   1   7 166.428 16.9626   1
   1  -1  -7 171.608 13.6468   1
  -1   1   8 137.369 8.81708   1
   1  -1  -8 144.712 10.8981   1
  -1   1   9 734.276 100.707   1
   1  -1  -9 734.592 104.907   1
  -1   1  10 69.4243 6.53391   1
   1  -1 -10 83.2117 7.09734   1
  -1   1  11 8.69882 5.18146   1
   1  -1 -11-1.17825 4.40406   1
  -1   1  12 3.89833 5.69844   1
   1  -1 -12 7.23868   5.702   1
  -1   1  13 153.044 13.0346   1
   1  -1 -13 153.227 11.0407   1
   1  -1 -14 23.7524 5.54839   1
  -1   1  14 22.4681 6.58498   1
   1  -1 -15  38.695  6.0685   1
  -1   1  15 34.6245 6.67905   1
  -1   1  16-4.24363 6.99585   1
   1  -1 -16   1.683  6.9569   1
  -1   1  17 5.06218 7.05724   1
   1  -1 -17 15.0752 8.02685   1
   1  -1 -18  5.9571 9.74676   1
  -1   1  18 1.40563 8.68052   1
   1  -1 -19-8.34708  11.456   1
  -1   1  19-4.67717 10.8826   1
  -1   2   0 324.982 25.4216   1
  -1   2   1 897.362 68.1966   1
  -1   2   2 1533.80 128.766   1
  -1   2   3 1927.14 168.437   1
  -1   2   4 229.525 20.2891   1
   1  -2  -4 200.058 13.8688   1
   1  -2  -5 74.6662 7.41774   1
  -1   2   5  83.399 11.2269   1
  -1   2   6 56.4111 7.23121   1
   1  -2  -6 50.7899 7.00053   1
   1  -2  -7 26.7046 5.52947   1
  -1   2   7 19.3393 5.23277   1
  -1   2   8 18.0644 5.03383   1
   1  -2  -8 15.7552 4.67653   1
   1  -2  -9  22.674 6.95904   1
  -1   2   9 21.1198 6.43054   1
  -1   2  10 12.8908 5.08693   1
   1  -2 -10 19.9494 6.39809   1
  -1   2  11 25.2613 7.82356   1
   1  -2 -11 21.2915 6.48721   1
  -1   2  12 16.2617 6.12237   1
   1  -2 -12 19.7104 5.27602   1
   1  -2 -13  5.6181  5.7513   1
  -1   2  13 5.52195 5.92052   1
  -1   2  14 72.6545 7.56041   1
   1  -2 -14 80.7091  7.7065   1
   1  -2 -15 83.3802 11.2854   1
  -1   2  15 68.4733 8.36037   1
   1  -2 -16 21.0306 8.96517   1
  -1   2  16 19.4697 7.80682   1
   1  -2 -17 2.99306 7.32143   1
  -1   2  17 -3.0252 9.51666   1
   1  -2 -18 4.33496 7.98017   1
  -1   2  18-0.79909 8.28695   1
  -1   3   0 20.3041 5.38872   1
  -1   3   1 90.0877 11.0205   1
  -1   3   2 3.41348 4.78966   1
  -1   3   3 294.565 27.2896   1
  -1   3   4 331.013 29.6628   1
  -1   3   5 117.163 10.7871   1
  -1   3   6 102.245 8.53502   1
  -1   3   7 6.34906 5.75588   1
   1  -3  -7-2.24065 5.66544   1
   1  -3  -8 82.6199 8.04142   1
  -1   3   8 61.3084 11.6647   1
   1  -3  -9 45.5416 7.57534   1
  -1   3   9 38.9847 6.74111   1
  -1   3  10 11.6331 8.33093   1
   1  -3 -10 3.70165 6.90976   1
   1  -3 -11 7.89352 8.42966   1
  -1   3  11 5.10746 7.08568   1
  -1   3  12 5.32678 6.35528   1
   1  -3 -12 13.9521 7.54775   1
  -1   3  13 4.86847 7.11873   1
   1  -3 -13 7.16741 7.06674   1
   1  -3 -14 2.95471 5.95053   1
  -1   3  14-1.30565 7.73232   1
   1  -3 -15-0.25784  7.1486   1
  -1   3  15 16.1897 9.41812   1
   1  -3 -16 8.22505 7.24244   1
  -1   3  16  9.0099  11.768   1
  -1   4   0 14.5097 6.13543   1
  -1   4   1  13.375 6.91449   1
  -1   4   2 12.7236 7.47475   1
  -1   4   3 97.6995 12.8825   1
  -1   4   4 97.9777 12.0895   1
  -1   4   5 159.019  20.574   1
  -1   4   6 41.4792 7.85479   1
  -1   4   7 0.73584 7.22266   1
  -1   4   8-0.03995 7.64093   1
  -1   4   9 4.71579 8.61579   1
  -1   4  10 22.9621 9.36711   1
  -1   4  11 9.05742 10.4688   1
  -1   4  12-4.59436 8.58215   1
  -1   5   0 5.14751 7.27506   1
  -1   5   1 1.86017 7.63789   1
  -1   5   2 82.4869 13.5454   1
  -1   5   3 51.6713 11.3844   1
  -1   5   4 102.899 16.3531   1
  -1   5   5  3.9856 9.38574   1
   0   5  -1 3.81263 9.25031   1
   0   5  -1 3.27366  11.481   1
   0   5  -2 11.8646 10.3043   1
   0   5  -2 9.96763  9.4003   1
   0   5  -3 79.4205 10.3068   1
   0   5  -3 92.6934 18.6474   1
   0   5  -4 8.44856 13.6151   1
   0   5  -4 8.11322 6.82332   1
   0   5  -5 12.8015 8.42839   1
   0   5  -5 7.39138 10.9473   1
   0   5  -6-2.60691 8.69377   1
   0   5  -6 4.78762 9.84168   1
   0   4  -1 38.7257 8.38078   1
   0   4  -2 11.1577 7.21624   1
   0   4  -2 9.82786 6.28995   1
   0   4  -3  66.847  11.042   1
   0   4  -3 77.1997 8.77514   1
   0   4  -4  87.999 8.75945   1
   0   4  -5 15.3462 6.09036   1
   0   4  -6 24.1242 8.84966   1
   0   4  -7 40.9262 8.82738   1
   0   4  -8 4.20779 5.78279   1
   0   4  -9 24.9513 7.17003   1
   0   4 -10-3.81219 8.74167   1
   0   4 -11 8.15208 7.75788   1
   0   4 -12 5.67612 8.67235   1
   0   3  -1 52.3356 6.94773   1
   0   3  -3 75.4468 13.4982   1
   0   3  -4 53.9352 8.80699   1
   0   3  -5 27.2676  4.7716   1
   0   3  -6 9.73072 9.46014   1
   0   3  -7 85.1623 9.02999   1
   0   3  -8 29.7225 6.51899   1
   0   3  -9 57.0758 7.37088   1
   0   3 -10  65.369 6.49904   1
   0   3 -11 6.24433 5.76524   1
   0   3 -12  8.0352   6.357   1
   0   3 -13-0.84561 8.70867   1
   0   3 -14 5.17936 7.48847   1
   0   3 -15 3.67697 7.77049   1
   0   3 -16 6.17829 8.14726   1
   0   2  -3 19.1963  5.5778   1
   0   2  -4 294.345 25.1257   1
   0   2  -5 961.102 61.4382   1
   0   2  -6 204.021 11.3896   1
   0   2  -7 226.884 27.1653   1
   0   2  -8 251.241 18.5717   1
   0   2  -9 29.2814  5.8511   1
   0   2 -10  -1.346  3.7757   1
   0  -2  10 4.71082 4.40187   1
   0   2 -11 23.0367 5.39133   1
   0  -2  11 22.3137 5.65152   1
   0  -2  12 83.7767 14.8099   1
   0   2 -12 100.588 8.60807   1
   0  -2  13 5.06341 5.93533   1
   0   2 -13 4.42313 5.72401   1
   0   2 -14 80.1431 9.28883   1
   0  -2  14 83.3039 9.98889   1
   0  -2  15 49.9433 8.27042   1
   0   2 -15 48.9457 7.40485   1
   0   2 -16 16.1389 7.58476   1
   0  -2  16 47.8355 8.59978   1
   0  -2  17 1.13495 7.57563   1
   0   2 -17 5.06956 7.40812   1
   0  -2  18  5.2496 8.18896   1
   0   2 -18-3.46621 6.97427   1
   0   1  -2 8456.58 801.105   1
   0   1  -3 147.504 60.3098   1
   0  -1   4 213.653 14.6812   1
   0   1  -4 230.723 15.3013   1
   0  -1   5  668.49 52.1659   1
   0   1  -5 690.864 53.3699   1
   0  -1   6 403.175 28.6098   1
   0   1  -6 416.401 24.0175   1
   0  -1   7 356.112  36.379   1
   0   1  -7 346.802 32.4328   1
   0   1  -8 17.7266 4.42245   1
   0  -1   8 11.9385 4.67522   1
   0   1  -9 39.9942 5.38498   1
   0  -1   9  34.443 5.52219   1
   0   1 -10 53.7046 6.27603   1
   0  -1  10  52.014  5.5235   1
   0   1 -11 15.2912 5.84552   1
   0  -1  11 8.02975 4.61929   1
   0   1 -12 115.612 9.46145   1
   0  -1  12 98.3793 7.70946   1
   0   1 -13 101.998 13.4052   1
   0  -1  13 94.3857  9.9864   1
   0   1 -14 236.829 13.2812   1
   0  -1  14 251.459 22.6891   1
   0   1 -15 52.9405 6.83421   1
   0  -1  15 52.7963 7.52109   1
   0   1 -16 4.80108 7.46173   1
   0  -1  16 5.51901 6.89968   1
   0   1 -17 12.3553 7.59097   1
   0  -1  17 5.38473 5.92761   1
   0  -1  18  19.299 6.72769   1
   0   1 -18 20.0624  8.6643   1
   0   1 -19 5.10705 7.87138   1
   0  -1  19 7.59455  7.6299   1
   0   0  -2 1006.72 48.3804   1
   0   0   2 1052.94 61.8356   1
   0   0  -3  910.85 54.0052   1
   0   0   3 905.257 54.8197   1
   0   0  -4  336.57 26.7309   1
   0   0   4  334.47 23.8102   1
   0   0  -5 232.088 14.5074   1
   0   0   5 216.381 12.9089   1
   0   0  -6 31.1039 4.64469   1
   0   0   6 24.4433 5.40699   1
   0   0  -7 703.016 34.8019   1
   0   0   7 738.808 43.6721   1
   0   0  -8 279.835 16.1949   1
   0   0   8 242.256 12.6129   1
   0   0  -9 11.3782 6.16958   1
   0   0   9 19.1211  5.6996   1
   0   0 -10  0.0756 5.07779   1
   0   0  10-2.29756 4.58794   1
   0   0 -11  23.744 5.80191   1
   0   0  11 25.7926 6.73955   1
   0   0  12 680.464 40.0656   1
   0   0 -12 691.739 36.8188   1
   0   0  13 226.911 17.9802   1
   0   0 -13 246.301 17.5181   1
   0   0 -14-0.82304 5.48354   1
   0   0  14 3.17457 3.88095   1
   0   0 -15 12.1808 5.85181   1
   0   0  15 6.64154 5.64482   1
   0   0 -16 3.30589 5.43053   1
   0   0  16 5.75766  5.8163   1
   0   0  17-0.42864 7.49544   1
   0   0 -17 7.31515 6.02606   1
   0   0  18 5.27432 6.91695   1
   0   0 -18 9.19142  7.2799   1
   0   0  19 5.45034 6.11668   1
   0   0 -19 0.15878 7.08173   1
   0   0 -20 30.4092 9.66818   1
   0   1   1 2859.42 158.039   1
   0  -1  -1 2904.07 181.434   1
   0   1   2 5889.68 472.934   1
   0  -1  -2 5997.11  475.97   1
   0   1   3 131.921 9.77717   1
   0  -1  -3 132.733 9.04582   1
   0   1   4 184.262 13.6713   1
   0  -1  -4 209.734 15.7891   1
   0  -1  -5 789.665  49.489   1
   0   1   5 791.994  57.989   1
   0   1   6 484.246 30.7506   1
   0  -1  -6 478.843 32.1531   1
   0  -1  -7 423.448 27.7143   1
   0   1   7 451.057 23.1245   1
   0   1   8 7.63989 4.79293   1
   0  -1  -8 19.2847 4.68153   1
   0   1   9 41.1321 7.28931   1
   0  -1  -9 44.1914 6.25554   1
   0   1  10 53.3222  7.0506   1
   0  -1 -10 52.6179 5.64411   1
   0   1  11 13.3147  5.4952   1
   0  -1 -11 9.64808 5.01554   1
   0   1  12 93.1707 8.46318   1
   0  -1 -12 102.399  7.6873   1
   0   1  13 93.3881 10.4044   1
   0  -1 -13 100.484 9.23531   1
   0  -1 -14 235.573 18.0343   1
   0   1  14 224.247 14.6673   1
   0   1  15 43.9851 11.2561   1
   0  -1 -15 65.2473 7.37221   1
   0  -1 -16 3.75227 7.91053   1
   0   1  16 9.88849 7.99529   1
   0  -1 -17 10.4874 7.41088   1
   0   1  17 5.64535 6.70175   1
   0  -1 -18 22.2134  9.4804   1
   0   1  18 18.0046 6.67292   1
   0  -1 -19 4.56756 8.58872   1
   0   1  19 0.73936 7.17768   1
   0   2   0 606.273 62.8134   1
   0   2   1 175.895  18.733   1
   0   2   2 349.333 63.6149   1
   0   2   3 15.2455  5.5167   1
   0  -2  -3  9.5028 5.07929   1
   0  -2  -4 438.975 30.0747   1
   0   2   4 431.527 23.1437   1
   0   2   5 869.158 45.8288   1
   0  -2  -5 908.437 49.2262   1
   0  -2  -6 176.333 15.6508   1
   0   2   6  196.48 17.5249   1
   0   2   7  274.19 27.0821   1
   0  -2  -7 265.528 23.7149   1
   0   2   8 209.254 12.4388   1
   0  -2  -8 207.741 15.9178   1
   0  -2  -9 22.1243 6.26919   1
   0   2   9 29.7453 8.11432   1
   0  -2 -10  3.6602 5.42189   1
   0   2  10 3.05838 4.88276   1
   0  -2 -11  10.253 4.93852   1
   0   2  11 17.3667 5.67464   1
   0  -2 -12 63.1864 8.37529   1
   0   2  12 83.7853 9.44417   1
   0  -2 -13-0.98446 6.15841   1
   0   2  13 4.81488 7.03919   1
   0  -2 -14 80.9049 15.2286   1
   0   2  14 85.3443 8.65478   1
   0  -2 -15 37.2532  9.2421   1
   0   2  15  21.744 7.00829   1
   0  -2 -16 22.9733 7.02842   1
   0   2  16   39.88 7.98518   1
   0  -2 -17 1.64005 8.97433   1
   0   2  17 1.73977 7.76823   1
   0  -2 -18 4.00431 7.84823   1
   0   2  18 3.17023 9.64293   1
   0   3   0 3.79568 4.34074   1
   0   3   1 52.7572 7.29001   1
   0   3   2 141.408 14.2985   1
   0   3   3  92.315 10.7354   1
   0   3   4  53.414 6.51507   1
   0   3   5 25.0976 6.65949   1
   0  -3  -6 7.61544 5.16365   1
   0   3   6 6.09086 5.66592   1
   0  -3  -7 54.5618 6.56677   1
   0   3   7 73.3655 9.05669   1
   0   3   8 25.2952 7.11461   1
   0  -3  -8  26.125 7.19055   1
   0   3   9 40.2704 5.75354   1
   0  -3  -9 36.8034 6.72682   1
   0   3  10 82.0971 9.12313   1
   0  -3 -10 58.8635 8.68737   1
   0  -3 -11 3.43163 4.92075   1
   0   3  11 2.43569  6.3431   1
   0  -3 -12 9.28331 7.06398   1
   0   3  12  7.3865 5.98985   1
   0  -3 -13 0.07196 8.81522   1
   0   3  13-0.22307 6.28475   1
   0  -3 -14-2.95874 7.54163   1
   0   3  14-1.02396  7.4403   1
   0  -3 -15 4.92127 7.49361   1
   0   3  15 1.05101  8.3293   1
   0  -3 -16 1.13058  9.3515   1
   0   3  16 5.32421 10.0837   1
   0   4   0  21.521 7.55257   1
   0   4   1  45.775 9.57496   1
   0   4   2 8.05301 7.65534   1
   0   4   3 54.8765  11.488   1
   0   4   4 99.7787 16.2236   1
   0   4   5 18.0775 9.44754   1
   0   4   6 17.7964 7.18923   1
   0   4   7 26.6354 8.67291   1
   0   4   8 1.78564 7.56208   1
   0   4   9 26.5704 9.28159   1
   0   4  10 0.12551  7.5514   1
   0   4  11 7.62709 8.19263   1
   0   4  12-3.07062 9.35712   1
   0  -4 -12 3.32387  7.3079   1
   0   4  13 9.51463 10.8993   1
   0  -4 -13 0.50908 8.39496   1
   0   5   0-2.33693  8.2691   1
   0   5   0-3.00858 9.32074   1
   0   5   1-1.47746 9.45855   1
   0   5   2 15.6902 11.9979   1
   0   5   3 102.505   13.13   1
   0   5   4 10.4438 10.6724   1
   0   5   5  27.389 10.8862   1
   0   5   6-0.33309 9.22999   1
  -1   5  -1-1.51311 9.51341   1
  -1   5  -2 5.32596 7.08059   1
  -1   5  -2  14.741 8.74365   1
  -1   5  -3 5.57007 8.39277   1
  -1   5  -3  5.5666 13.4273   1
  -1   5  -4 7.72981 9.09001   1
  -1   5  -4 9.35772 7.99851   1
  -1   5  -5 0.34907 9.42504   1
  -1   5  -5 2.80833 8.41038   1
  -1   4  -1 23.6364  6.5334   1
  -1   4  -2 109.804 12.5472   1
  -1   4  -3 37.4724 7.72025   1
  -1   4  -3 26.1398 5.57247   1
  -1   4  -4 23.4888 6.27502   1
  -1   4  -5 1.86373 3.85106   1
  -1   4  -6 50.7102 7.65982   1
  -1   4  -7-1.89564  6.1659   1
  -1   4  -8 37.9111 7.11264   1
  -1   4  -9 11.4592 7.54044   1
  -1   4 -10 21.1786 6.98068   1
  -1   4 -11 2.51172 7.38463   1
  -1   4 -12 8.48438 7.97435   1
  -1   3  -1 197.257 21.4548   1
  -1   3  -4 303.829 22.9669   1
  -1   3  -5 120.605 61.4881   1
  -1   3  -6 29.8777 7.04717   1
  -1   3  -7  28.466 5.25102   1
  -1   3  -8 30.2118 6.20412   1
  -1   3  -9 41.9093 10.6256   1
  -1   3 -10 10.5688 5.07345   1
  -1   3 -11 21.3498 5.91471   1
  -1   3 -12 4.84556 7.01876   1
  -1   3 -13-0.66442  5.9799   1
  -1   3 -14 7.79903 7.56075   1
  -1   3 -15 0.65262 9.36267   1
  -1   3 -16 6.45538 9.99139   1
  -1   2  -4 652.659 110.473   1
  -1   2  -5 46.7282 7.59802   1
  -1   2  -6 100.833 9.05794   1
  -1   2  -7 81.0918 23.1269   1
  -1   2  -8 129.036  10.303   1
  -1   2  -9 134.349 16.6692   1
  -1   2 -10 83.2717  7.3448   1
  -1   2 -11  47.386 7.21285   1
  -1   2 -12 3.18726   5.359   1
  -1   2 -13 5.33553 5.63474   1
  -1   2 -14  14.516 6.49378   1
  -1   2 -15  18.667 8.02075   1
  -1   2 -16  17.884 8.71111   1
  -1   2 -17 2.27196 7.96873   1
  -1   2 -18 19.8085 7.83347   1
  -1   1  -3 559.937 45.9958   1
  -1   1  -4 704.702 43.8902   1
  -1   1  -5 146.459 13.8464   1
   1  -1   6 920.546 47.3662   1
  -1   1  -6  937.81 45.1245   1
   1  -1   7 261.718 24.1458   1
  -1   1  -7 258.826 30.6023   1
   1  -1   8  11.414 7.04796   1
  -1   1  -8  22.066 4.49861   1
   1  -1   9 19.0473 5.38862   1
  -1   1  -9 19.9466 6.23503   1
  -1   1 -10 61.0622  7.4398   1
   1  -1  10 44.8798 7.26802   1
  -1   1 -11 755.128  43.234   1
   1  -1  11 748.478 40.7986   1
   1  -1  12 231.395 13.7665   1
  -1   1 -12 240.031 18.9578   1
   1  -1  13 71.1559 6.84685   1
  -1   1 -13 68.8043  7.4755   1
   1  -1  14 93.0183 7.82674   1
  -1   1 -14  119.10 9.20919   1
   1  -1  15 4.91536 4.08974   1
  -1   1 -15 17.0449 6.10962   1
  -1   1 -16 0.88558 6.15924   1
   1  -1  16 4.45966 6.28585   1
   1  -1  17-0.20807 7.91825   1
  -1   1 -17-1.05043 7.50031   1
   1  -1  18 16.0551 9.31134   1
  -1   1 -18 23.8628 10.7993   1
   1  -1  19 7.55602 8.22594   1
  -1   1 -19 16.0453 9.51408   1
   1   0   2 147.709 10.3137   1
  -1   0  -2 159.541 13.0574   1
   1   0   3 5.01729 4.56042   1
  -1   0  -3 3.77677 3.91607   1
  -1   0  -4 464.239 32.5148   1
   1   0   4 483.755 28.7296   1
  -1   0  -5  629.28  29.823   1
   1   0   5 598.251 35.7301   1
   1   0   6 726.011 33.2447   1
  -1   0  -6 782.028  42.458   1
  -1   0  -7 33.6403 5.23128   1
   1   0   7  24.484 5.74396   1
  -1   0  -8-2.39734  4.3803   1
   1   0   8 2.71004 5.24803   1
  -1   0  -9 328.572 16.5879   1
   1   0   9 328.702 20.6125   1
  -1   0 -10 11.0618 4.43335   1
   1   0  10 10.5375 5.39164   1
  -1   0 -11  223.50 14.0164   1
   1   0  11 215.227 10.9413   1
  -1   0 -12 188.647 12.6778   1
   1   0  12 210.485 11.1429   1
  -1   0 -13 627.563 48.1072   1
   1   0  13 609.779 48.1298   1
  -1   0 -14 45.8018 7.02487   1
   1   0  14 44.6046 6.27616   1
  -1   0 -15 6.20928 6.62946   1
   1   0  15 1.89431 4.70516   1
  -1   0 -16 4.59826 5.78049   1
   1   0  16 4.30824 8.50792   1
  -1   0 -17 1.76576 7.37184   1
   1   0  17 2.84035 7.05536   1
  -1   0 -18 3.10794 7.19053   1
   1   0  18 4.29575 7.36049   1
  -1   0 -19 1.46034 8.14863   1
   1   0  19 0.08486 8.41138   1
   1   1   0 1461.18 206.561   1
  -1  -1  -1 114.667 12.9343   1
   1   1   1 124.391 10.4539   1
   1   1   2 366.462  22.357   1
  -1  -1  -2 329.695 25.0473   1
   1   1   3 513.152 36.0002   1
  -1  -1  -3 541.046 29.4727   1
   1   1   4 621.268 36.4895   1
  -1  -1  -4 587.314 37.1168   1
   1   1   5 122.764 10.9767   1
  -1  -1  -5 161.849 10.9161   1
  -1  -1  -6 858.595 47.0429   1
   1   1   6 866.452 52.1019   1
  -1  -1  -7 270.416 16.1164   1
   1   1   7 287.119 20.6581   1
  -1  -1  -8 21.5796 4.68883   1
   1   1   8 23.3535 5.91247   1
   1   1   9 11.6926 4.73387   1
  -1  -1  -9 19.8817 5.41457   1
  -1  -1 -10 61.1792 5.96565   1
   1   1  10  72.621 15.8166   1
   1   1  11 514.195 29.2338   1
  -1  -1 -11 499.001 24.5281   1
   1   1  12 282.725 31.3067   1
  -1  -1 -12 287.697 16.2918   1
   1   1  13 62.2984 6.88958   1
  -1  -1 -13 53.5864 7.46572   1
   1   1  14 58.7198 6.26177   1
  -1  -1 -14 62.1953 8.38722   1
  -1  -1 -15 4.98689 6.09725   1
   1   1  15 2.00093 5.06928   1
   1   1  16 4.95832 6.20152   1
  -1  -1 -16 2.73838 5.87603   1
  -1  -1 -17 -1.0005 6.26991   1
   1   1  17 1.72697 6.10964   1
  -1  -1 -18 12.5555 7.94491   1
   1   1  18 17.1416 9.37217   1
  -1  -1 -19 5.84045  9.3384   1
   1   1  19 10.4626 6.36515   1
   1   2   0 539.024 56.2335   1
   1   2   1 172.237 14.2629   1
   1   2   2 158.499 11.5561   1
   1   2   3 157.416 10.4607   1
  -1  -2  -3 107.861 9.08769   1
   1   2   4 505.224  28.664   1
  -1  -2  -4 488.878 36.0489   1
   1   2   5 64.4714 6.71971   1
  -1  -2  -5 78.5367 10.8538   1
   1   2   6 73.0592 7.76402   1
  -1  -2  -6 85.4531 15.4653   1
  -1  -2  -7 94.1076 10.3672   1
   1   2   7 81.1823 11.2404   1
  -1  -2  -8 63.9047  8.0426   1
   1   2   8 74.6707 6.58178   1
  -1  -2  -9 107.579 9.65908   1
   1   2   9 123.668 9.09962   1
  -1  -2 -10 66.7261 7.71228   1
   1   2  10 76.5513 7.97017   1
  -1  -2 -11 30.5131 6.74088   1
   1   2  11 36.0953 6.90987   1
  -1  -2 -12 2.47834 5.61702   1
   1   2  12 1.87325 5.48592   1
  -1  -2 -13  3.1471 7.44779   1
   1   2  13 6.30898 6.79719   1
  -1  -2 -14 8.29392 9.39799   1
   1   2  14 6.98088 6.45885   1
  -1  -2 -15  14.697  7.8186   1
   1   2  15 23.3292 7.89208   1
  -1  -2 -16 9.49773 7.46081   1
   1   2  16 15.9145 7.20571   1
  -1  -2 -17 1.48345 8.42134   1
   1   2  17 5.98621 6.70872   1
  -1  -2 -18 4.85075 8.75903   1
   1   2  18 5.15197 6.60825   1
   1   3   0 10.1764 5.89706   1
   1   3   1 182.968 15.3563   1
   1   3   2 140.687 13.5172   1
   1   3   3 290.626 18.2291   1
   1   3   4 210.159 13.3441   1
   1   3   5 120.677 10.3627   1
   1   3   6  25.808 6.98075   1
  -1  -3  -6 24.3187 7.37169   1
   1   3   7  25.247 7.13491   1
  -1  -3  -7 28.5275 6.98153   1
   1   3   8 22.9179 6.74942   1
  -1  -3  -8 24.0793 6.00292   1
   1   3   9   34.54 7.05736   1
  -1  -3  -9  32.676 6.47964   1
  -1  -3 -10 5.75244 5.78195   1
   1   3  10  8.0012 6.40281   1
  -1  -3 -11 11.7869 5.53223   1
   1   3  11 20.2948 7.73483   1
  -1  -3 -12-1.80831 8.50634   1
   1   3  12-2.82677 7.70097   1
  -1  -3 -13 2.58623 8.94666   1
   1   3  13 3.44616 8.48902   1
   1   3  14 7.12521 8.21375   1
  -1  -3 -14 10.0566 9.79222   1
   1   3  15 0.29709 8.02135   1
  -1  -3 -15 4.10581 10.3877   1
  -1  -3 -16 6.24174  12.782   1
   1   4   0 10.4463 7.40944   1
   1   4   1 18.4702 7.40919   1
   1   4   2 131.623 21.0473   1
   1   4   3 28.9154 9.34474   1
   1   4   4 12.6432 7.44215   1
   1   4   5 2.60817 7.46027   1
   1   4   6 28.2558 8.90089   1
   1   4   7  0.4486 6.40367   1
   1   4   8 34.8632  12.768   1
   1   4   9 0.77908 8.31074   1
   1   4  10 12.1728 8.80069   1
  -1  -4 -11 5.41201 7.08855   1
   1   4  11 9.11072 11.5753   1
   1   4  12-0.83976 10.2761   1
  -1  -4 -12 3.85705  9.5696   1
   1   5   0  7.6778 9.59947   1
   1   5   0 10.8422 13.8072   1
   1   5   1 4.30423 9.36753   1
   1   5   1 4.39953 12.0893   1
   1   5   2 10.6897 12.7795   1
   1   5   3 3.97154 10.0924   1
   1   5   4 7.07388 12.3973   1
   1   5   5 2.18854 10.7376   1
  -2   5  -1 30.5089 8.32546   1
  -2   5  -2 3.69557 5.90332   1
  -2   5  -2 6.78024 10.5038   1
  -2   5  -3 13.6396 9.73634   1
  -2   5  -3 19.1334 14.4474   1
  -2   4  -1 3.28442 6.39151   1
  -2   4  -2 81.1004 10.7635   1
  -2   4  -3 101.155 14.6485   1
  -2   4  -4 12.3077 6.31133   1
  -2   4  -5 7.42831 6.23271   1
  -2   4  -6  5.2504 6.87317   1
  -2   4  -7 23.6456 7.20116   1
  -2   4  -8 178.925 19.7824   1
  -2   4  -9  72.852 9.39083   1
  -2   4 -10 3.41882 8.72844   1
  -2   4 -11 0.13776  7.7247   1
  -2   3  -1 57.2247 8.61987   1
  -2   3  -5 65.5936  12.715   1
  -2   3  -6 82.0329 9.14712   1
  -2   3  -7 288.746 52.9129   1
  -2   3  -8  13.465 4.80319   1
  -2   3  -9 116.273 33.4328   1
  -2   3 -10 81.8215 9.46263   1
  -2   3 -11 11.2368 6.17835   1
  -2   3 -12 16.4468 5.87058   1
  -2   3 -13 1.81684 8.42389   1
  -2   3 -14 26.4091 9.59214   1
  -2   3 -15 17.4265 7.93745   1
  -2   2  -5 56.5571 7.66174   1
  -2   2  -6 13.9944 3.60086   1
  -2   2  -7 129.425 11.8351   1
  -2   2  -8 12.2508 11.5895   1
  -2   2  -9 247.721 15.6429   1
  -2   2 -10  455.78  30.741   1
  -2   2 -11 53.5882 6.10352   1
  -2   2 -12 63.7993 9.99456   1
  -2   2 -13 60.0136 6.66131   1
  -2   2 -14 5.11562 5.73944   1
  -2   2 -15 1.03975 7.51652   1
  -2   2 -16 9.02995 8.44814   1
  -2   2 -17 15.9839 8.20534   1
  -2   1  -4 1363.61 228.105   1
  -2   1  -5  154.22 11.1969   1
  -2   1  -6 198.917 21.4335   1
  -2   1  -7 101.301 7.96214   1
  -2   1  -8 194.932 12.6661   1
  -2   1  -9 9.68701 3.35715   1
   2  -1  10 13.5035 4.56419   1
  -2   1 -10 28.9548  6.5981   1
  -2   1 -11 306.707 15.8527   1
   2  -1  11 296.073 21.9114   1
   2  -1  12 100.106  8.4061   1
  -2   1 -12 106.657 11.4734   1
   2  -1  13 61.9106 6.91043   1
  -2   1 -13 68.0069 7.97823   1
   2  -1  14-0.47374 6.19027   1
  -2   1 -14 4.32332 6.05689   1
   2  -1  15 3.63083 6.55902   1
  -2   1 -15 4.41155 6.35608   1
   2  -1  16 10.4681 7.26213   1
  -2   1 -16 5.68053 6.18291   1
  -2   1 -17 8.60839 6.76514   1
   2  -1  17 11.5732 7.92734   1
   2  -1  18-0.52793  7.0601   1
  -2   1 -18 1.07045 7.47362   1
  -2   0  -3 136.266 11.8823   1
  -2   0  -4 299.166 225.664   1
   2   0   5 1983.07 100.929   1
  -2   0  -5 1942.68 108.256   1
   2   0   6 614.288 39.2219   1
  -2   0  -6 632.962 37.9275   1
   2   0   7  165.57 10.5814   1
  -2   0  -7 158.964 14.5205   1
   2   0   8 42.5024 5.25805   1
  -2   0  -8 32.1453 4.67432   1
   2   0   9  8.0744 3.56218   1
  -2   0  -9 14.2596 5.48731   1
   2   0  10 77.9608 14.2001   1
  -2   0 -10 79.2866 7.88043   1
   2   0  11 0.83376 6.04505   1
  -2   0 -11  2.2097 4.99228   1
   2   0  12 218.631  17.234   1
  -2   0 -12 231.831 13.0089   1
   2   0  13 45.2479 6.68057   1
  -2   0 -13 48.0231 6.83082   1
   2   0  14 1.75334 5.33481   1
  -2   0 -14-1.00725 5.45894   1
   2   0  15 19.8546 7.48193   1
  -2   0 -15 8.59389 6.73208   1
   2   0  16 0.25534 6.09043   1
  -2   0 -16-0.32942 8.65095   1
   2   0  17 21.8579 6.98322   1
  -2   0 -17 34.2652  8.6078   1
   2   0  18-0.98952 4.92969   1
  -2   0 -18-4.32278 7.16481   1
  -2   0 -19 7.79534 8.62013   1
   2   0  19 3.78205 6.22081   1
  -2  -1  -1   23.57 12.2004   1
  -2  -1  -2 133.298 11.5835   1
   2   1   3 30.3273 6.71436   1
  -2  -1  -3 28.5519 6.09212   1
  -2  -1  -4 1030.03 51.2878   1
   2   1   4 1015.85 59.4563   1
  -2  -1  -5 132.896 9.62983   1
   2   1   5 144.892  10.626   1
  -2  -1  -6 184.277  15.192   1
   2   1   6 205.751 11.0933   1
  -2  -1  -7 106.636 16.6609   1
   2   1   7 95.3887 8.93339   1
  -2  -1  -8 186.875 13.8064   1
   2   1   8 174.206 12.2567   1
  -2  -1  -9  4.7047 4.44993   1
   2   1   9 8.89512 5.39489   1
  -2  -1 -10 12.4726 5.42044   1
   2   1  10 21.4347 5.67941   1
  -2  -1 -11  240.95 17.4059   1
   2   1  11 252.206 12.6562   1
  -2  -1 -12 89.0387 11.8434   1
   2   1  12 82.7179  6.9183   1
  -2  -1 -13 39.5027 7.80733   1
   2   1  13 38.6458 6.00416   1
  -2  -1 -14-3.11414 7.80918   1
   2   1  14-1.08572 6.79353   1
   2   1  15 4.31972 5.63999   1
  -2  -1 -15  3.6406 6.14137   1
   2   1  16 12.1002 13.4903   1
  -2  -1 -16  5.8254 9.06765   1
   2   1  17 9.75214 6.82661   1
  -2  -1 -17 3.27668 7.17148   1
   2   1  18-0.39458  6.6995   1
  -2  -1 -18 1.58143 7.95719   1
   2   2   1 261.222 25.6253   1
   2   2   2 327.994 23.7404   1
  -2  -2  -3 130.245 15.4292   1
   2   2   3 160.134  13.721   1
  -2  -2  -4 3.33317 5.19814   1
   2   2   4 3.26228 5.68974   1
   2   2   5 41.7999 6.93802   1
  -2  -2  -5   31.96 7.74323   1
  -2  -2  -6 10.6857 5.45133   1
   2   2   6 10.0883 6.38059   1
  -2  -2  -7  121.75 11.7152   1
   2   2   7 114.786 8.79365   1
  -2  -2  -8 10.1764 5.63716   1
   2   2   8 12.4196 5.89478   1
  -2  -2  -9  227.60 14.3088   1
   2   2   9 192.274 12.6471   1
  -2  -2 -10 294.874  19.871   1
   2   2  10 321.624 23.1509   1
  -2  -2 -11 49.7135 7.09316   1
   2   2  11 47.7028 7.35229   1
  -2  -2 -12 33.6284 6.72873   1
   2   2  12 24.5253 4.80718   1
  -2  -2 -13 44.4476 7.43494   1
   2   2  13 33.5971  8.2813   1
  -2  -2 -14  3.7343 6.74474   1
   2   2  14 6.14378 5.79425   1
  -2  -2 -15-1.00668 6.29939   1
   2   2  15 12.6844 8.67656   1
  -2  -2 -16 1.30234 7.18309   1
   2   2  16 4.18709 6.86441   1
  -2  -2 -17 1.46857 9.04846   1
   2   2  17 2.38426 8.51841   1
   2   3   0 34.3281  10.348   1
   2   3   0 36.7924 17.0839   1
   2   3   1 47.5565   11.66   1
   2   3   1 37.3078 8.01433   1
   2   3   2  45.638 10.3654   1
   2   3   3  7.9248 10.4232   1
   2   3   4 11.5404 6.93744   1
   2   3   5  32.337 7.14769   1
   2   3   6 61.5928 8.95021   1
  -2  -3  -6 47.7347 6.92974   1
   2   3   7 211.022 18.5598   1
  -2  -3  -7 208.351 21.6055   1
  -2  -3  -8 6.33506 10.3884   1
   2   3   8  9.9482 8.74216   1
   2   3   9 89.8877  9.0114   1
  -2  -3  -9 84.6545 9.46848   1
  -2  -3 -10 47.6263 8.17157   1
   2   3  10 36.4628 7.01078   1
  -2  -3 -11 8.86727 7.55759   1
   2   3  11 2.40965 6.70021   1
  -2  -3 -12 16.9737  10.858   1
   2   3  12 9.05521 7.79193   1
  -2  -3 -13 5.99613 10.2716   1
   2   3  13 2.89473 9.06546   1
  -2  -3 -14 13.9448 11.1461   1
   2   3  14 9.31754 6.81938   1
  -2  -3 -15 5.57872 8.75197   1
   2   3  15 5.28242 6.78678   1
   2   4   0 12.6969 11.8647   1
   2   4   0 11.2758 8.78949   1
   2   4   1  3.8266 6.74161   1
   2   4   1   5.109 10.4605   1
   2   4   2 67.9799 13.4956   1
   2   4   2 84.7855 17.0437   1
   2   4   3  64.682 12.8971   1
   2   4   4 2.23011 9.89381   1
   2   4   5 1.11589 9.75727   1
   2   4   6 3.35732 8.50119   1
   2   4   7 8.87917 9.11414   1
   2   4   8 115.728 14.9707   1
   2   4   9 39.7786 13.1476   1
   2   4  10-0.63289 9.70458   1
   2   4  11-1.47115 10.1768   1
   2   5   0 2.59751 10.3034   1
   2   5   0 0.34467 17.1571   1
   2   5   1 20.4314 15.5099   1
   2   5   1 21.6202 11.8229   1
   2   5   2  0.4896 19.0105   1
   2   5   2 2.11285 11.2252   1
   2   5   3 7.42584 10.3232   1
   2   5   3 4.85163 13.4985   1
  -3   4  -1  51.762   8.629   1
  -3   4  -2 14.4247 7.08361   1
  -3   4  -3 21.7166 6.69623   1
  -3   4  -4 1.26776 4.92099   1
  -3   4  -4 5.73299 5.89007   1
  -3   4  -5 9.09016 6.97187   1
  -3   4  -6 26.0727 8.85959   1
  -3   4  -7 98.9741 12.3688   1
  -3   4  -8 8.29229 8.97487   1
  -3   4  -9 63.0157 9.43419   1
  -3   4 -10  5.3234 7.88714   1
  -3   3  -1 75.8011 8.98541   1
  -3   3  -2 12.6986 4.80469   1
  -3   3  -5 24.6921 6.08218   1
  -3   3  -6 87.7071 10.5781   1
  -3   3  -7 153.711 15.6252   1
  -3   3  -8 386.836 39.6189   1
  -3   3  -9 112.724 13.9362   1
  -3   3 -10 51.3219 7.77819   1
  -3   3 -11 0.70216 6.38284   1
  -3   3 -12 6.35856 6.27293   1
  -3   3 -13 0.12831 6.43283   1
  -3   3 -14 3.29333  7.1171   1
  -3   2  -5 478.658 40.8192   1
  -3   2  -6 359.836 183.571   1
  -3   2  -7 43.1372 5.68455   1
  -3   2  -8 13.9239 4.90275   1
  -3   2  -9  1.7961 4.13914   1
  -3   2 -10 107.381 10.3444   1
  -3   2 -11 62.8481 7.17082   1
  -3   2 -12 10.2766 5.34261   1
  -3   2 -13 4.90541 5.48626   1
  -3   2 -14 2.25944 6.33185   1
  -3   2 -15 7.49487 7.78694   1
  -3   2 -16 1.83899 10.3341   1
  -3   1  -4 888.183 78.6241   1
  -3   1  -5 79.4456 7.69288   1
  -3   1  -6 186.505 33.2305   1
  -3   1  -7 86.1848 9.25897   1
  -3   1  -8 23.5522 4.28876   1
  -3   1  -9 43.1805 6.14417   1
  -3   1 -10 21.7028 4.12635   1
  -3   1 -11 23.9749  6.9403   1
  -3   1 -12 115.658 24.5667   1
  -3   1 -13 39.6779  7.6314   1
  -3   1 -14 9.78161   7.081   1
  -3   1 -15 0.53001 7.57477   1
  -3   1 -16 9.84913 7.56165   1
  -3   1 -17 4.72581 9.35126   1
  -3   0   0 8.50003 4.74946   1
  -3   0  -3 94.3763 10.1938   1
  -3   0  -4 6.45187 4.45516   1
  -3   0  -5 102.957 29.2335   1
  -3   0  -6 220.913 47.9393   1
  -3   0  -7 2.24788  3.2623   1
  -3   0  -8 108.317 13.6652   1
  -3   0  -9 52.7345 5.54057   1
   3   0  10 56.8507  6.2271   1
  -3   0 -10 53.0471 5.66038   1
   3   0  11 38.3879 6.77086   1
  -3   0 -11 42.8877 6.01374   1
   3   0  12 3.33885   5.713   1
  -3   0 -12 1.28433 6.18258   1
   3   0  13 3.64763  6.9446   1
  -3   0 -13 1.67915 6.32273   1
   3   0  14 1.39973 6.19238   1
  -3   0 -14 1.39536 5.32405   1
   3   0  15  76.606 14.3373   1
  -3   0 -15 58.3152 7.25522   1
   3   0  16 -1.1452 8.32313   1
  -3   0 -16  -6.265 6.62595   1
  -3   0 -17 5.18635 10.6964   1
   3   0  17 1.88403  8.0363   1
  -3   0 -18 26.3772 10.2059   1
   3   0  18 20.0194  8.8656   1
  -3  -1   0 838.864 79.6432   1
  -3  -1   0 855.321 61.1467   1
  -3  -1  -1 499.793 52.8517   1
  -3  -1  -1 487.189 25.2779   1
  -3  -1  -2 50.7153 9.53808   1
  -3  -1  -3 17.3745 5.35728   1
  -3  -1  -4 859.037 52.7548   1
  -3  -1  -5 61.5445 7.61273   1
   3   1   6 152.735 12.5041   1
  -3  -1  -6 133.493  15.644   1
   3   1   7 82.4323  9.4484   1
  -3  -1  -7 65.2513 7.44999   1
   3   1   8 25.3392 13.7636   1
  -3  -1  -8 22.8424 5.40339   1
   3   1   9 27.7769 5.68007   1
  -3  -1  -9 20.8135 5.68314   1
   3   1  10 28.2969 6.29549   1
  -3  -1 -10 23.6816 6.29251   1
  -3  -1 -11 19.9224 9.01126   1
   3   1  11 16.5532 4.45348   1
   3   1  12 73.9832 7.86374   1
  -3  -1 -12 65.8823 10.9628   1
   3   1  13  45.104 5.82807   1
  -3  -1 -13 61.1438 8.81156   1
   3   1  14  5.5159 4.75683   1
  -3  -1 -14  2.0031 5.07867   1
   3   1  15 7.12455 7.73268   1
  -3  -1 -15 1.91839 7.80288   1
  -3  -1 -16 4.87881 9.68351   1
   3   1  16 9.93036 7.18587   1
   3   1  17 7.19634 6.14117   1
  -3  -1 -17 1.56033 8.19216   1
  -3  -2  -4 13.6753 9.86393   1
  -3  -2  -5 300.248  27.102   1
   3   2   5 349.848 24.5201   1
   3   2   6 336.017 27.3457   1
  -3  -2  -6 287.524 21.1841   1
  -3  -2  -7 30.9928 7.03114   1
   3   2   7 44.2083 7.10552   1
  -3  -2  -8 13.9513 6.82682   1
   3   2   8 11.5253 5.47834   1
  -3  -2  -9-2.87787 7.61953   1
   3   2   9 5.71351 6.36617   1
  -3  -2 -10 124.063 11.1242   1
   3   2  10  119.89 12.6219   1
  -3  -2 -11 43.1922 8.18467   1
   3   2  11 49.6537 8.31952   1
  -3  -2 -12 13.2353   6.842   1
   3   2  12 11.0272 7.52311   1
  -3  -2 -13 8.10244 8.62049   1
   3   2  13 5.51231 6.48611   1
  -3  -2 -14 5.78608  8.7334   1
   3   2  14 6.58077 8.21585   1
  -3  -2 -15 2.58242 10.8006   1
   3   2  15 4.23505  9.4088   1
  -3  -2 -16 1.39516 10.0008   1
   3   2  16 3.26355 9.77595   1
   3   3   5  18.569 9.22268   1
   3   3   6 64.4575 9.83405   1
  -3  -3  -7 112.611 15.5035   1
   3   3   7 110.974 32.0123   1
  -3  -3  -8 297.513 22.5587   1
   3   3   8 354.057 24.8708   1
  -3  -3  -9  62.361 10.5947   1
   3   3   9  62.272 8.44046   1
  -3  -3 -10 21.8133 7.62132   1
   3   3  10 25.3617 6.96439   1
  -3  -3 -11-0.34949 10.2976   1
   3   3  11 3.20235 8.57191   1
  -3  -3 -12 9.85057 11.3964   1
   3   3  12 8.11208 8.39687   1
  -3  -3 -13  2.3377 10.0511   1
   3   3  13-0.94271   7.187   1
  -3  -3 -14-1.80166 11.0544   1
   3   3  14 1.04604 7.74303   1
   3   4   7 89.1378 70.0811   1
   3   4   8 0.70805  12.627   1
   3   4   9 16.5776   10.03   1
   3   4  10 1.83461 12.0978   1
  -4   4  -1 21.2245 10.6697   1
  -4   4  -2 21.2939 9.34156   1
  -4   4  -3-2.88637 7.62548   1
  -4   4  -4 1.59747 5.08288   1
  -4   4  -4 7.62975 7.52009   1
  -4   4  -5-3.11488 7.89681   1
  -4   4  -5 5.34348 6.87235   1
  -4   4  -6  0.2975 6.55523   1
  -4   4  -7 52.5731 10.0025   1
  -4   3  -1  121.28 16.1526   1
  -4   3  -2 88.0448 13.2589   1
  -4   3  -3 6.60527 5.30425   1
  -4   3  -5 1.10252 4.84571   1
  -4   3  -6 27.9666 6.80524   1
  -4   3  -7 14.8719 4.78663   1
  -4   3  -8-6.59099 7.13201   1
  -4   3  -9 27.0403 6.64266   1
  -4   3 -10 4.71184  5.6962   1
  -4   3 -11-4.17093 6.50816   1
  -4   3 -12 5.07727 8.65439   1
  -4   2  -1 1.33154 4.71621   1
  -4   2  -5 138.855 12.9502   1
  -4   2  -6  403.40 37.3649   1
  -4   2  -7 141.507 13.2096   1
  -4   2  -8 13.7712 5.04962   1
  -4   2  -9 9.09571 5.27134   1
  -4   2 -10 16.5864 5.04099   1
  -4   2 -11 12.3549  7.4892   1
  -4   2 -12  10.648  5.5284   1
  -4   2 -13 1.65962 7.05694   1
  -4   2 -14 6.32421 9.29522   1
  -4   2 -15  5.1893 8.30939   1
  -4   1  -1 17.5743 5.30313   1
  -4   1  -4 206.079 46.2008   1
  -4   1  -5 535.486 43.5342   1
  -4   1  -6 161.591 15.2907   1
  -4   1  -7 65.9118 27.5048   1
  -4   1  -8 42.0963 12.6218   1
  -4   1  -9 46.0567 6.86207   1
  -4   1 -10 31.8569 6.27626   1
  -4   1 -11  6.7011 6.23454   1
  -4   1 -12 2.68302 5.08045   1
  -4   1 -13 16.5114 6.59876   1
  -4   1 -14 7.30877 6.06156   1
  -4   1 -15-3.77957  8.1501   1
  -4   1 -16 11.3286 9.75809   1
  -4   0   0 28.0006 5.86153   1
  -4   0  -1 10.1445 7.00444   1
  -4   0  -3 566.806 55.7335   1
  -4   0  -4 899.614 75.8454   1
  -4   0  -5   20.77 5.61578   1
  -4   0  -6 58.0702 6.15997   1
  -4   0  -7 1.95718 4.01041   1
  -4   0  -8 9.48381 4.30746   1
  -4   0  -9 68.3846 6.33165   1
  -4   0 -10 2.80253 4.27677   1
  -4   0 -11 156.043 10.8387   1
  -4   0 -12 38.9865   6.823   1
  -4   0 -13 0.26113 6.47378   1
  -4   0 -14 2.27656 7.69322   1
  -4   0 -15-2.25467 8.25488   1
  -4   0 -16 8.53391 7.43834   1
  -4  -1   0 55.0695  7.4068   1
  -4  -1   0 44.7361 7.89546   1
  -4  -1  -1 13.6258 7.20442   1
  -4  -1  -1 16.8618 6.16022   1
  -4  -1  -2 1.15385 6.88052   1
  -4  -1  -2 5.15134  6.9942   1
  -4  -1  -3 226.407 15.8752   1
  -4  -1  -4 253.524 52.5325   1
  -4  -1  -5 453.654 26.5204   1
  -4  -1  -6 208.818 14.7336   1
  -4  -1  -7 42.1773  7.4125   1
  -4  -1  -8 44.2623  8.5127   1
  -4  -1  -9 31.0536 6.56386   1
  -4  -1 -10 27.2472   5.626   1
  -4  -1 -11 5.90997 7.01903   1
  -4  -1 -12 4.81185 7.62348   1
  -4  -1 -13 7.72122 9.52402   1
  -4  -1 -14 11.5411 9.97937   1
  -4  -1 -15 2.41206 7.12617   1
  -4  -1 -16 5.59567 10.2433   1
  -4  -2  -5 88.6771 15.0615   1
  -4  -2  -6 226.506 18.0017   1
  -4  -2  -7 84.7081   12.44   1
  -4  -2  -8  8.5478 10.0184   1
  -4  -2  -9 6.77248 7.81506   1
  -4  -2 -10 7.10359 7.83889   1
   4   2  11 20.0261 7.53851   1
  -4  -2 -11 16.1443 8.53698   1
   4   2  12  14.341 9.05345   1
  -4  -2 -12 8.57222 9.36223   1
   4   2  13-0.66318 9.02205   1
  -4  -2 -13 0.79662 8.96489   1
   4   2  14 6.23566  9.5993   1
  -4  -2 -14 5.48818 12.0228   1
   4   2  15 4.46296 10.3375   1
  -4  -2 -15  5.6072 10.9332   1
  -4  -3  -9 14.0546 13.6387   1
  -4  -3 -10 4.86021 12.0882   1
  -4  -3 -11 0.08578   11.42   1
   4   3  12 7.45004 11.8123   1
  -4  -3 -12 5.73615 13.5674   1
  -5   4  -1 16.6214 9.26813   1
  -5   3  -1 2.42748 6.94899   1
  -5   3  -2 29.1601 7.82064   1
  -5   3  -3-1.62584 6.81225   1
  -5   3  -4 -0.6185 7.67915   1
  -5   3  -5 46.5068 10.6692   1
  -5   3  -6-1.51881 6.85583   1
  -5   3  -7 14.3425 5.32714   1
  -5   3  -8 11.4198 7.81472   1
  -5   3  -9 24.0482  7.1564   1
  -5   2  -1 80.3208 10.9369   1
  -5   2  -2 44.6397 8.72349   1
  -5   2  -3-0.26923 5.08764   1
  -5   2  -5 6.42153  5.9686   1
  -5   2  -6 30.3524 16.2532   1
  -5   2  -7 18.8787 5.29839   1
  -5   2  -8 31.1323 14.4049   1
  -5   2  -9 35.9284 6.78424   1
  -5   2 -10 1.40018 5.26395   1
  -5   2 -11 12.7759   7.705   1
  -5   2 -12 10.3641 7.35579   1
  -5   1  -1 76.5926 9.75518   1
  -5   1  -2 628.724 65.2726   1
  -5   1  -4 217.305 15.8148   1
  -5   1  -5 241.717 122.952   1
  -5   1  -6 5.21602 3.85947   1
  -5   1  -7-0.78431 5.28446   1
  -5   1  -8 3.60523 5.32175   1
  -5   1  -9 20.7515 7.76608   1
  -5   1 -10 93.0403  9.0168   1
  -5   1 -11  1.3814 5.64742   1
  -5   1 -12-4.27216 8.44683   1
  -5   1 -13 4.54635  8.7815   1
  -5   1 -14 0.63541 8.40946   1
  -5   0   0 83.2319  10.441   1
  -5   0  -1 18.4804 5.04974   1
  -5   0  -2 109.084 10.5943   1
  -5   0  -3 869.149 62.5067   1
  -5   0  -4 472.831 40.0971   1
  -5   0  -5 361.175 33.4921   1
  -5   0  -6 5.71571 4.82681   1
  -5   0  -7 9.27624 6.05131   1
  -5   0  -8 2.81134 4.06633   1
  -5   0  -9 3.44373 7.30744   1
  -5   0 -10  2.8345 8.00624   1
  -5   0 -11 3.99817 6.25895   1
  -5   0 -12-1.01432 8.30495   1
  -5   0 -13 2.20972 8.11151   1
  -5   0 -14-1.24571 8.19864   1
  -5  -1   0 38.0615 7.69104   1
  -5  -1   0 37.1472 9.55213   1
  -5  -1  -1 61.6954 13.2248   1
  -5  -1  -1 71.0552 8.69603   1
  -5  -1  -2 384.305 33.2587   1
  -5  -1  -2 419.919 34.8485   1
  -5  -1  -3 156.737 17.8423   1
  -5  -1  -3 157.719 28.7459   1
  -5  -1  -4 116.263 10.0736   1
  -5  -1  -5 156.575 12.8565   1
  -5  -1  -6 1.49831 7.03453   1
  -5  -1  -7 1.63498 8.00902   1
  -5  -1  -8 4.03079 7.03655   1
  -5  -1  -9 13.6321 9.18182   1
  -5  -1 -10 50.2669  9.3891   1
  -5  -1 -11 2.43312 7.50935   1
  -5  -1 -12-1.77267  8.5896   1
  -5  -1 -13 0.22375 10.5782   1
  -5  -1 -14 5.01236 9.69138   1
  -5  -2  -6 13.3726 13.4036   1
  -5  -2  -7 13.3967 11.9174   1
  -5  -2  -8 12.5004 12.3697   1
  -5  -2  -9 14.4639 10.5196   1
  -5  -2 -10 1.08974 10.2439   1
  -5  -2 -11 6.50559 10.7605   1
  -5  -2 -12 8.75871 11.1477   1
  -5  -2 -13-0.27237 10.9744   1
  -6   3  -1 39.8546 9.48626   1
  -6   3  -2 1.93503 10.8997   1
  -6   3  -3 28.4815 10.8701   1
  -6   3  -4 7.43404 7.01084   1
  -6   3  -4 10.5404 8.25718   1
  -6   3  -5  6.6136 7.98639   1
  -6   3  -5 3.24198 8.45471   1
  -6   2  -1 264.211 31.4216   1
  -6   2  -2 66.9111 10.8494   1
  -6   2  -3 40.6314 7.94991   1
  -6   2  -4 71.1283  8.4959   1
  -6   2  -4 53.4471 9.76646   1
  -6   2  -5 6.49066 6.59969   1
  -6   2  -6-2.99833 4.93509   1
  -6   2  -7 4.79842 7.01375   1
  -6   2  -8 27.6857 7.17255   1
  -6   2  -9 2.71349 10.2903   1
  -6   1  -1 28.7648 9.25146   1
  -6   1  -2 193.022  21.376   1
  -6   1  -3 79.3914 17.9191   1
  -6   1  -3  78.486   8.812   1
  -6   1  -4 44.6427 8.06131   1
  -6   1  -4 30.6023 6.99351   1
  -6   1  -5 2.69425 4.04789   1
  -6   1  -6 14.6568 6.40042   1
  -6   1  -7 6.15602 6.54947   1
  -6   1  -8 10.4077 6.83746   1
  -6   1  -9 7.99093 8.11212   1
  -6   1 -10 17.7024 7.09999   1
  -6   1 -11 0.93803 6.97963   1
  -6   0   0-0.17281 6.49961   1
  -6   0  -1 33.1197 6.20093   1
  -6   0  -2 0.69945 7.07712   1
  -6   0  -2-4.70138 9.82184   1
  -6   0  -3 111.778 17.1155   1
  -6   0  -3 83.4681 10.9633   1
  -6   0  -4 68.8216 10.7885   1
  -6   0  -4 102.969 10.0839   1
  -6   0  -5-4.81947 9.90038   1
  -6   0  -6 2.25322 6.15815   1
  -6   0  -7 0.88622 6.29145   1
  -6   0  -8 46.6291 7.56216   1
  -6   0  -9 7.19696 7.01001   1
  -6   0 -10 2.97273 7.50512   1
  -6   0 -11 2.44172  7.3842   1
  -6   0 -12 0.34018 10.2936   1
  -6  -1   0-0.46024 6.09459   1
  -6  -1   0  2.9187 8.36477   1
  -6  -1  -1 16.8185  9.8277   1
  -6  -1  -1 15.2096 8.57864   1
  -6  -1  -2 137.363 30.9916   1
  -6  -1  -2 139.925  14.319   1
  -6  -1  -3 54.7632 11.7105   1
  -6  -1  -3 53.2175 7.85882   1
  -6  -1  -4 43.5167 13.3275   1
  -6  -1  -4 32.5336 10.3674   1
  -6  -1  -5  0.6034  8.6767   1
  -6  -1  -5 0.23512 6.73755   1
  -6  -1  -6 5.59289  8.7377   1
  -6  -1  -7 2.84005 8.85722   1
  -6  -1  -8 9.23315 9.10282   1
  -6  -1  -9-1.71935 11.8275   1
  -6  -1 -10  20.978 10.0912   1
  -6  -1 -11  1.6981  9.2704   1
  -6  -2  -8 16.1064  15.418   1
  -6  -2  -8 15.8761  18.805   1
  -6  -2  -9 2.97051 13.3826   1
  -7   2  -1 33.5122 10.2473   1
  -7   2  -2 53.1137 10.2735   1
  -7   2  -3   3.457 7.24829   1
  -7   2  -3-0.55308  12.138   1
  -7   2  -4 7.42885 8.76587   1
  -7   2  -4 12.4459 10.9611   1
  -7   1  -1 21.1613 6.95952   1
  -7   1  -2 5.66857 7.26074   1
  -7   1  -2 1.63911 9.20917   1
  -7   1  -3 66.6955 11.0887   1
  -7   1  -3 63.1691 12.7341   1
  -7   1  -4 44.0794 8.82047   1
  -7   1  -4 26.4893 8.89298   1
  -7   1  -5 5.65424 7.89762   1
  -7   1  -5 5.22389 7.96841   1
  -7   1  -6 6.63915 9.82331   1
  -7   1  -6 2.45034 6.68547   1
  -7   1  -7 23.7013 10.1365   1
  -7   0   0 22.3737 10.9473   1
  -7   0  -1 10.9915 8.29012   1
  -7   0  -1 8.42434 8.81695   1
  -7   0  -2 26.3507 9.92261   1
  -7   0  -2 14.1775 8.74994   1
  -7   0  -3-1.74196 7.65093   1
  -7   0  -3 4.30143 7.88237   1
  -7   0  -4 3.63379 12.5489   1
  -7   0  -4 4.06954 8.01575   1
  -7   0  -5 4.48082 6.61855   1
  -7   0  -5 4.59805 9.90767   1
  -7   0  -6 19.4081 9.03626   1
  -7   0  -6 24.2452 10.4442   1
  -7   0  -7 3.68891 8.19869   1
  -7   0  -7  0.0072 6.52458   1
  -7   0  -8 0.80554 8.10415   1
  -7  -1   0 2.78776 12.4546   1
  -7  -1   0 5.18241 9.97053   1
  -7  -1  -1 9.55603 11.7663   1
  -7  -1  -1 9.04132 9.63332   1
  -7  -1  -2-0.05269 14.4629   1
  -7  -1  -2 1.13415 8.05848   1
  -7  -1  -3 29.6416 13.6208   1
  -7  -1  -3 20.8603 9.92958   1
  -7  -1  -4 10.9614 11.0597   1
  -7  -1  -4 15.9112  11.608   1
  -7  -1  -5 2.63426 10.4741   1
  -7  -1  -5 1.88585 13.2919   1
  -7  -1  -6 0.10362 12.6761   1
  -7  -1  -6  2.9893 11.6566   1
  -7  -1  -7 10.5168 11.6866   1
  -7  -1  -7 16.1049 12.6274   1
   0   0   0    0.00    0.00   1
;
_shelx_hkl_checksum     96683
_shelx_res_file
;
    shelx.res created by SHELXL-2014/7
TITL aze-intermed
CELL  0.71073   5.6955   3.8408  14.5921   90.000   91.631   90.000
ZERR     2.00   0.0014   0.0005   0.0035    0.000    0.019    0.000
LATT  -1
SYMM  - X, 1/2 + Y, - Z
SFAC  C    H    N
UNIT  12 16 8
MERG   2
dfix 21 c1 h1  c2 h2 c3 h3 c4 h4
dfix 31 n2 h2a n2 h2b n4 h4a n4 h4b
dfix 31.6 h2a h2b h4a h4b
dfix -2.02 h2b h4b
FMAP   2
PLAN    5
SIZE     0.200   0.210   0.480
ACTA
BOND   $H
LIST   6
L.S.  10
TEMP  -123.00
WGHT    0.112200
FVAR       2.04058   0.98406   0.95445
C1    1    0.377609    0.389216    0.892847    11.00000    0.04598    0.04123 =
         0.04989   -0.00031    0.00077    0.00240
AFIX  44
H1    2    0.493955    0.406372    0.942697    11.00000   -1.20000
AFIX   0
C2    1    0.167984    0.233069    0.910876    11.00000    0.04954    0.03641 =
         0.05337    0.00203    0.00405    0.00553
AFIX  44
H2    2    0.135783    0.142751    0.973102    11.00000   -1.20000
AFIX   0
C3    1    0.000674    0.204015    0.839599    11.00000    0.04174    0.03685 =
         0.06038    0.00375    0.00599    0.00260
AFIX  44
H3    2   -0.152066    0.092480    0.849616    11.00000   -1.20000
AFIX   0
C4    1    0.054540    0.335685    0.754512    11.00000    0.03539    0.03494 =
         0.05649   -0.00118    0.00168   -0.00096
AFIX  44
H4    2   -0.059769    0.317581    0.702721    11.00000   -1.20000
AFIX   0
C5    1    0.271054    0.493704    0.742593    11.00000    0.03476    0.03099 =
         0.05134   -0.00322   -0.00213    0.00719
C6    1    0.336952    0.647865    0.653895    11.00000    0.02987    0.02919 =
         0.05170   -0.00100    0.00071    0.00056
N1    3    0.433731    0.520596    0.810886    11.00000    0.04132    0.03746 =
         0.05181    0.00014    0.00051    0.00032
N2    3    0.552545    0.797397    0.651660    11.00000    0.03892    0.04100 =
         0.05279    0.00068    0.00041   -0.00515
N3    3    0.184362    0.625200    0.586229    11.00000    0.03459    0.03347 =
         0.04862   -0.00036    0.00141    0.00185
N4    3    0.258502    0.771308    0.502155    11.00000    0.04133    0.03843 =
         0.04691    0.00385    0.00061   -0.00078
H4A   2    0.124674    0.839886    0.465807    11.00000   -1.50000
H2A   2    0.636967    0.830112    0.708015    11.00000   -1.50000
H2B   2    0.613656    0.954348    0.608254    11.00000   -1.50000
H4B   2    0.352940    0.970457    0.512468    11.00000   -1.55000
HKLF 4
REM  aze-intermed
REM R1 =  0.0720 for     806 Fo > 4sig(Fo)  and  0.1019 for all    1407 data
REM    109 parameters refined using     12 restraints
END
WGHT      0.1122      0.0000
REM Highest difference peak  0.299,  deepest hole -0.368,  1-sigma level  0.088
Q1    1  -0.1770 -0.2812  0.8161  11.00000  0.05    0.30
Q2    1   0.7250  0.6226  0.8778  11.00000  0.05    0.30
Q3    1   0.1325 -0.0659  0.9436  11.00000  0.05    0.28
Q4    1   0.1650  1.0585  0.6057  11.00000  0.05    0.27
Q5    1   0.1521  1.0219  0.5468  11.00000  0.05    0.27
;
_shelx_res_checksum     81058
data_2
_audit_creation_method     'SHELXL-2014/7'
_chemical_name_systematic
;
<i>N</i>'-{[1-(Pyridin-2-yl)ethylidene]amino}pyridine-2-carboximidamide
;
_chemical_name_common     ?
_chemical_formula_moiety     'C13 H13 N5'
_chemical_formula_sum     'C13 H13 N5'
_chemical_formula_iupac     'C13 H13 N5'
_chemical_formula_weight     239.28
_chemical_melting_point     ?
_shelx_space_group_comment
;
The symmetry employed for this shelxl refinement is uniquely defined
by the following loop, which should always be used as a source of
symmetry information in preference to the above space-group names.
They are only intended as comments.
;
_space_group_crystal_system     orthorhombic
_space_group_name_H-M_alt     'P 21 21 21'
_space_group_name_Hall     'P 2ac 2ab'
loop_
    _space_group_symop_operation_xyz
    'x, y, z'
    '-x+1/2, -y, z+1/2'
    '-x, y+1/2, -z+1/2'
    'x+1/2, -y+1/2, -z'
_cell_length_a     6.6899(5)
_cell_length_b     18.930(2)
_cell_length_c     9.6561(11)
_cell_angle_alpha     90
_cell_angle_beta     90
_cell_angle_gamma     90
_cell_volume     1222.8(2)
_cell_formula_units_Z     4
_cell_measurement_reflns_used     3070
_cell_measurement_theta_min     2.15
_cell_measurement_theta_max     27.9
_cell_measurement_temperature     150(2)
_exptl_crystal_description     block
_exptl_crystal_colour     yellow
_exptl_crystal_size_max     0.500
_exptl_crystal_size_mid     0.300
_exptl_crystal_size_min     0.300
_exptl_crystal_density_diffrn     1.300
_exptl_crystal_density_meas     ?
_exptl_crystal_density_method     ?
_exptl_crystal_F_000     504
_exptl_absorpt_coefficient_mu     0.084
_exptl_absorpt_correction_type     none
_exptl_absorpt_process_details     ?
_shelx_estimated_absorpt_T_min     0.959
_shelx_estimated_absorpt_T_max     0.975
_exptl_absorpt_correction_T_min     ?
_exptl_absorpt_correction_T_max     ?
_diffrn_ambient_temperature     150(2)
_diffrn_radiation_type     MoK\a
_diffrn_radiation_wavelength     0.71073
_diffrn_measurement_device_type     'Stoe IPDS2'
_diffrn_measurement_method     '\w-scan'
_diffrn_detector_area_resol_mean     6.67
_diffrn_reflns_number     4734
_diffrn_reflns_av_R_equivalents     0.0595
_diffrn_reflns_theta_min     2.152
_diffrn_reflns_theta_max     29.287
_diffrn_reflns_theta_full     25.242
_diffrn_measured_fraction_theta_max     0.979
_diffrn_measured_fraction_theta_full     0.995
_diffrn_reflns_limit_h_min     -7
_diffrn_reflns_limit_h_max     9
_diffrn_reflns_limit_k_min     -22
_diffrn_reflns_limit_k_max     25
_diffrn_reflns_limit_l_min     -13
_diffrn_reflns_limit_l_max     9
_refine_special_details     ?
_reflns_number_total     3172
_reflns_number_gt     1881
_reflns_threshold_expression     'I > 2\s(I)'
_refine_ls_structure_factor_coef     Fsqd
_refine_ls_matrix_type     full
_refine_ls_R_factor_all     0.0830
_refine_ls_R_factor_gt     0.0399
_refine_ls_wR_factor_gt     0.0753
_refine_ls_wR_factor_ref     0.0847
_refine_ls_goodness_of_fit_ref     0.828
_refine_ls_restrained_S_all     0.828
_refine_ls_number_reflns     3172
_refine_ls_number_parameters     164
_refine_ls_number_restraints     0
_refine_ls_hydrogen_treatment     constr
_refine_ls_weighting_scheme     calc
_refine_ls_weighting_details
                      'w=1/[\s^2^(Fo^2^)+(0.0355P)^2^] where P=(Fo^2^+2Fc^2^)/3'
_atom_sites_solution_hydrogens     geom
_atom_sites_solution_primary     ?
_atom_sites_solution_secondary     ?
_refine_ls_shift/su_max     0.000
_refine_ls_shift/su_mean     0.000
_refine_diff_density_max     0.133
_refine_diff_density_min     -0.168
_refine_ls_extinction_method     none
_refine_ls_extinction_coef     .
_refine_ls_abs_structure_details     ?
_refine_ls_abs_structure_Flack     .
loop_
    _atom_type_symbol
    _atom_type_description
    _atom_type_scat_dispersion_real
    _atom_type_scat_dispersion_imag
    _atom_type_scat_source
    'C' 'C' 0.0033 0.0016
                         'International Tables Vol C Tables 4.2.6.8 and 6.1.1.4'
    'H' 'H' 0.0000 0.0000
                         'International Tables Vol C Tables 4.2.6.8 and 6.1.1.4'
    'N' 'N' 0.0061 0.0033
                         'International Tables Vol C Tables 4.2.6.8 and 6.1.1.4'
_computing_data_collection
;
X-AREA (Stoe & Cie, 2005)
;
_computing_cell_refinement
;
X-AREA (Stoe & Cie, 2005)
;
_computing_data_reduction
;
X-AREA (Stoe & Cie, 2005)
;
_computing_structure_solution
;
SHELXT (Sheldrick, 2015a)
;
_computing_structure_refinement
;
SHELXL2014 (Sheldrick, 2015b)
;
_computing_molecular_graphics     ?
_computing_publication_material
;
SHELXL2014 (Sheldrick, 2015b)
;
loop_
    _atom_site_type_symbol
    _atom_site_label
    _atom_site_fract_x
    _atom_site_fract_y
    _atom_site_fract_z
    _atom_site_U_iso_or_equiv
    _atom_site_adp_type
    _atom_site_calc_flag
    _atom_site_occupancy
    _atom_site_disorder_assembly
    _atom_site_disorder_group
    C C1 0.8155(4) 0.19604(14) 0.7310(3) 0.0423(6) Uani d 1 . .
    H H1 0.8311 0.1496 0.7666 0.051 Uiso calc 1 . .
    C C2 0.9604(4) 0.22137(15) 0.6439(3) 0.0410(6) Uani d 1 . .
    H H2 1.0716 0.1929 0.6189 0.049 Uiso calc 1 . .
    C C3 0.9409(4) 0.28972(15) 0.5928(3) 0.0399(6) Uani d 1 . .
    H H3 1.0393 0.3092 0.5331 0.048 Uiso calc 1 . .
    C C4 0.7756(4) 0.32843(13) 0.6309(3) 0.0338(6) Uani d 1 . .
    H H4 0.7596 0.3754 0.5981 0.041 Uiso calc 1 . .
    C C5 0.6314(4) 0.29863(12) 0.7179(2) 0.0294(5) Uani d 1 . .
    C C6 0.4460(4) 0.33685(11) 0.7576(2) 0.0292(5) Uani d 1 . .
    C C7 0.3185(4) 0.30756(13) 0.8722(3) 0.0352(6) Uani d 1 . .
    H H7A 0.2303 0.3447 0.9076 0.053 Uiso calc 1 . .
    H H7B 0.4045 0.2904 0.9472 0.053 Uiso calc 1 . .
    H H7C 0.2377 0.2684 0.8365 0.053 Uiso calc 1 . .
    C C8 0.1767(4) 0.47107(12) 0.6220(3) 0.0289(5) Uani d 1 . .
    C C9 -0.0076(4) 0.51400(12) 0.6439(2) 0.0287(5) Uani d 1 . .
    C C10 -0.1320(4) 0.50366(13) 0.7570(3) 0.0350(6) Uani d 1 . .
    H H10 -0.1022 0.4685 0.8240 0.042 Uiso calc 1 . .
    C C11 -0.3006(4) 0.54571(14) 0.7701(3) 0.0405(6) Uani d 1 . .
    H H11 -0.3877 0.5401 0.8470 0.049 Uiso calc 1 . .
    C C12 -0.3401(4) 0.59572(14) 0.6701(3) 0.0390(6) Uani d 1 . .
    H H12 -0.4544 0.6253 0.6767 0.047 Uiso calc 1 . .
    C C13 -0.2093(4) 0.60183(14) 0.5600(3) 0.0382(6) Uani d 1 . .
    H H13 -0.2371 0.6365 0.4915 0.046 Uiso calc 1 . .
    N N1 0.6516(3) 0.23293(11) 0.7696(2) 0.0361(5) Uani d 1 . .
    N N2 0.4076(3) 0.39235(11) 0.6850(2) 0.0312(5) Uani d 1 . .
    N N3 0.2326(3) 0.42907(10) 0.7220(2) 0.0312(5) Uani d 1 . .
    N N4 0.2661(3) 0.47642(11) 0.4976(2) 0.0396(5) Uani d 1 . .
    H H4A 0.3712 0.4503 0.4786 0.048 Uiso calc 1 . .
    H H4B 0.2193 0.5061 0.4354 0.048 Uiso calc 1 . .
    N N5 -0.0458(3) 0.56182(11) 0.5440(2) 0.0344(5) Uani d 1 . .
loop_
    _atom_site_aniso_label
    _atom_site_aniso_U_11
    _atom_site_aniso_U_22
    _atom_site_aniso_U_33
    _atom_site_aniso_U_12
    _atom_site_aniso_U_13
    _atom_site_aniso_U_23
    C1 0.0446(16) 0.0378(13) 0.0444(15) 0.0104(13) -0.0050(13) 0.0018(12)
    C2 0.0358(15) 0.0472(15) 0.0399(15) 0.0085(13) 0.0000(13) -0.0054(13)
    C3 0.0345(15) 0.0476(16) 0.0376(15) -0.0026(13) 0.0011(12) -0.0038(12)
    C4 0.0354(14) 0.0309(13) 0.0349(14) -0.0025(11) -0.0012(12) -0.0004(11)
    C5 0.0322(13) 0.0266(12) 0.0295(12) -0.0028(11) -0.0045(11) -0.0015(10)
    C6 0.0309(13) 0.0251(11) 0.0315(13) -0.0016(10) -0.0029(11) -0.0024(10)
    C7 0.0347(14) 0.0327(13) 0.0382(14) 0.0020(12) 0.0027(12) 0.0026(11)
    C8 0.0290(12) 0.0251(12) 0.0326(13) -0.0034(10) 0.0001(11) -0.0021(10)
    C9 0.0293(12) 0.0258(11) 0.0310(12) -0.0028(10) -0.0023(10) -0.0008(10)
    C10 0.0350(13) 0.0334(13) 0.0368(14) -0.0022(11) 0.0006(12) 0.0019(11)
    C11 0.0336(14) 0.0454(15) 0.0424(14) -0.0003(12) 0.0072(13) -0.0018(12)
    C12 0.0354(15) 0.0344(14) 0.0472(16) 0.0053(12) 0.0009(13) -0.0013(12)
    C13 0.0397(15) 0.0313(13) 0.0437(15) 0.0032(13) -0.0015(12) 0.0036(12)
    N1 0.0361(12) 0.0324(11) 0.0398(12) 0.0037(10) -0.0019(10) 0.0045(9)
    N2 0.0327(11) 0.0281(11) 0.0326(11) 0.0016(10) -0.0001(9) -0.0009(9)
    N3 0.0296(11) 0.0301(11) 0.0341(11) 0.0013(9) 0.0028(9) 0.0009(9)
    N4 0.0389(13) 0.0462(13) 0.0338(11) 0.0138(11) 0.0048(10) 0.0074(10)
    N5 0.0340(12) 0.0299(11) 0.0392(12) 0.0025(10) -0.0003(10) 0.0023(9)
_geom_special_details
;
 All esds (except the esd in the dihedral angle between two l.s. planes)
 are estimated using the full covariance matrix.  The cell esds are taken
 into account individually in the estimation of esds in distances, angles
 and torsion angles; correlations between esds in cell parameters are only
 used when they are defined by crystal symmetry.  An approximate (isotropic)
 treatment of cell esds is used for estimating esds involving l.s. planes.
;
loop_
    _geom_bond_atom_site_label_1
    _geom_bond_atom_site_label_2
    _geom_bond_site_symmetry_2
    _geom_bond_distance
    _geom_bond_publ_flag
    C1 N1 . 1.352(3) ?
    C1 C2 . 1.371(4) ?
    C1 H1 . 0.9500 ?
    C2 C3 . 1.391(4) ?
    C2 H2 . 0.9500 ?
    C3 C4 . 1.377(4) ?
    C3 H3 . 0.9500 ?
    C4 C5 . 1.398(3) ?
    C4 H4 . 0.9500 ?
    C5 N1 . 1.347(3) ?
    C5 C6 . 1.487(3) ?
    C6 N2 . 1.289(3) ?
    C6 C7 . 1.503(3) ?
    C7 H7A . 0.9800 ?
    C7 H7B . 0.9800 ?
    C7 H7C . 0.9800 ?
    C8 N3 . 1.305(3) ?
    C8 N4 . 1.346(3) ?
    C8 C9 . 1.492(3) ?
    C9 N5 . 1.347(3) ?
    C9 C10 . 1.386(4) ?
    C10 C11 . 1.387(3) ?
    C10 H10 . 0.9500 ?
    C11 C12 . 1.378(4) ?
    C11 H11 . 0.9500 ?
    C12 C13 . 1.381(4) ?
    C12 H12 . 0.9500 ?
    C13 N5 . 1.340(3) ?
    C13 H13 . 0.9500 ?
    N2 N3 . 1.408(3) ?
    N4 H4A . 0.8800 ?
    N4 H4B . 0.8800 ?
loop_
    _geom_angle_atom_site_label_1
    _geom_angle_atom_site_label_2
    _geom_angle_atom_site_label_3
    _geom_angle_site_symmetry_1
    _geom_angle_site_symmetry_3
    _geom_angle
    _geom_angle_publ_flag
    N1 C1 C2 . . 124.2(3) ?
    N1 C1 H1 . . 117.9 ?
    C2 C1 H1 . . 117.9 ?
    C1 C2 C3 . . 118.5(3) ?
    C1 C2 H2 . . 120.8 ?
    C3 C2 H2 . . 120.8 ?
    C4 C3 C2 . . 118.4(3) ?
    C4 C3 H3 . . 120.8 ?
    C2 C3 H3 . . 120.8 ?
    C3 C4 C5 . . 120.0(2) ?
    C3 C4 H4 . . 120.0 ?
    C5 C4 H4 . . 120.0 ?
    N1 C5 C4 . . 121.7(2) ?
    N1 C5 C6 . . 116.0(2) ?
    C4 C5 C6 . . 122.3(2) ?
    N2 C6 C5 . . 115.0(2) ?
    N2 C6 C7 . . 126.0(2) ?
    C5 C6 C7 . . 118.9(2) ?
    C6 C7 H7A . . 109.5 ?
    C6 C7 H7B . . 109.5 ?
    H7A C7 H7B . . 109.5 ?
    C6 C7 H7C . . 109.5 ?
    H7A C7 H7C . . 109.5 ?
    H7B C7 H7C . . 109.5 ?
    N3 C8 N4 . . 125.4(2) ?
    N3 C8 C9 . . 117.6(2) ?
    N4 C8 C9 . . 116.9(2) ?
    N5 C9 C10 . . 123.0(2) ?
    N5 C9 C8 . . 114.9(2) ?
    C10 C9 C8 . . 122.0(2) ?
    C9 C10 C11 . . 118.6(2) ?
    C9 C10 H10 . . 120.7 ?
    C11 C10 H10 . . 120.7 ?
    C12 C11 C10 . . 119.1(3) ?
    C12 C11 H11 . . 120.5 ?
    C10 C11 H11 . . 120.5 ?
    C11 C12 C13 . . 118.4(3) ?
    C11 C12 H12 . . 120.8 ?
    C13 C12 H12 . . 120.8 ?
    N5 C13 C12 . . 124.0(2) ?
    N5 C13 H13 . . 118.0 ?
    C12 C13 H13 . . 118.0 ?
    C5 N1 C1 . . 117.2(2) ?
    C6 N2 N3 . . 115.5(2) ?
    C8 N3 N2 . . 110.57(19) ?
    C8 N4 H4A . . 120.0 ?
    C8 N4 H4B . . 120.0 ?
    H4A N4 H4B . . 120.0 ?
    C13 N5 C9 . . 116.9(2) ?
loop_
    _geom_hbond_atom_site_label_D
    _geom_hbond_atom_site_label_H
    _geom_hbond_atom_site_label_A
    _geom_hbond_site_symmetry_A
    _geom_hbond_distance_DH
    _geom_hbond_distance_HA
    _geom_hbond_distance_DA
    _geom_hbond_angle_DHA
    N4 H4B N3 2_564 0.88 2.42 3.206(3) 149.2
_shelx_hkl_file
;
   2   0   0 2818.11   25.13   0
   4   0   0  115.43    8.30   0
   6   0   0   20.95    8.27   0
   8   0   0   27.86   10.58   0
   1  -1   0   65.97   14.90   0
   1   1   0   66.39   11.77   0
   2  -1   0  871.11   16.78   0
   2   1   0  906.69   14.84   0
   3  -1   0  443.96   12.14   0
   3   1   0  416.99    9.82   0
   4   1   0  141.11    8.86   0
   4  -1   0  138.64    9.79   0
   5  -1   0   58.15    8.13   0
   5   1   0   50.84    8.05   0
   6   1   0  262.57    9.14   0
   6  -1   0  278.97    9.68   0
   7   1   0   25.76    8.59   0
   7  -1   0   32.49   10.07   0
   8  -1   0    8.93   10.40   0
   8   1   0    6.01   10.27   0
   9  -1   0   11.94   13.67   0
   9   1   0   10.15   12.83   0
   0   2   0  438.30   16.54   0
   1   2   0 2651.68   25.43   0
   1  -2   0 2303.44   66.63   0
   2  -2   0  532.66   15.45   0
   2   2   0  642.40   12.58   0
   3  -2   0  134.91   10.38   0
   3   2   0  152.15    9.74   0
   4   2   0  367.99    9.87   0
   4  -2   0  370.76   10.55   0
   5  -2   0   53.49    8.16   0
   5   2   0   50.70    7.59   0
   6  -2   0    5.72    8.44   0
   6   2   0    0.80    7.95   0
   7   2   0    9.98    8.82   0
   7  -2   0    9.00   10.48   0
   8   2   0   26.39   11.56   0
   8  -2   0   36.24   10.54   0
   9  -2   0    1.80   14.24   0
   9   2   0   -2.37   12.86   0
   1   3   0   19.27    7.45   0
   2   3   0  260.94   10.54   0
   2  -3   0  238.90   15.47   0
   3   3   0 1702.74   14.57   0
   3  -3   0 1745.07   23.16   0
   4   3   0   56.82    7.79   0
   4  -3   0   57.38    9.69   0
   5   3   0   38.68    7.85   0
   5  -3   0   37.82    9.59   0
   6  -3   0  513.10   12.59   0
   6   3   0  495.21   10.10   0
   7   3   0   96.33    9.20   0
   7  -3   0   80.25    9.56   0
   8  -3   0   -2.32   11.67   0
   8   3   0    8.91   10.45   0
   9   3   0   13.14   11.97   0
   9  -3   0    3.57   14.57   0
   0   4   0 3611.32   32.37   0
  -1   4   0   97.03   16.68   0
   1   4   0   96.90    7.61   0
   2   4   0   43.14    6.65   0
   3   4   0 1829.86   14.46   0
   3  -4   0 1802.60   27.27   0
   4  -4   0   -0.14    8.68   0
   4   4   0    4.92    7.42   0
   5   4   0  108.30    6.15   0
   5  -4   0  109.85   10.05   0
   6   4   0  172.18    8.95   0
   6  -4   0  162.12   10.92   0
   7  -4   0    8.01   10.45   0
   7   4   0    2.17    8.34   0
   8  -4   0   12.11   12.88   0
   8   4   0   12.19   10.61   0
   9  -4   0    8.25   15.01   0
   9   4   0   15.23   14.00   0
  -1   5   0 1211.86   26.02   0
   1   5   0 1291.51   14.54   0
   2   5   0  957.74   12.89   0
   3   5   0  871.43   12.21   0
   3  -5   0  758.67   27.12   0
   4  -5   0   -0.42    9.93   0
   4   5   0    8.08    7.23   0
   5   5   0   16.99    7.99   0
   5  -5   0   13.98    9.47   0
   6  -5   0   18.40   10.39   0
   6   5   0   12.23    7.78   0
   7   5   0  290.77   10.19   0
   7  -5   0  266.90   12.98   0
   8   5   0    5.25    9.87   0
   8  -5   0    6.01   12.29   0
   9  -5   0    6.31   16.81   0
   0   6   0  147.10    9.49   0
   1   6   0  113.73    7.23   0
  -1   6   0  104.72   11.16   0
   2   6   0    9.80    9.10   0
   3   6   0  179.05    8.83   0
   4   6   0   21.83    5.49   0
   4  -6   0   31.00   14.76   0
   5  -6   0    7.97   11.50   0
   5   6   0    3.25    8.00   0
   6  -6   0    2.30   11.26   0
   6   6   0    8.70    8.37   0
   7  -6   0   77.84   14.26   0
   7   6   0   81.03    9.03   0
   8  -6   0    7.03   15.96   0
   8   6   0    7.39   10.92   0
  -1   7   0  171.23   10.81   0
   1   7   0  192.34    9.69   0
   2   7   0    6.79    8.59   0
   3   7   0  289.00    9.29   0
   4   7   0  544.37    9.85   0
   5   7   0   47.87    8.15   0
   6   7   0  189.22    9.11   0
   7   7   0    5.41    9.51   0
   8   7   0   26.64    8.09   0
   0   8   0  833.45   13.76   0
   1   8   0    9.34    9.15   0
  -1   8   0    4.71   10.41   0
   2   8   0  183.12    9.06   0
  -2   8   0  139.09   19.53   0
   3   8   0  253.17    7.04   0
   4   8   0  127.70    8.09   0
   5   8   0   11.66    5.96   0
   6   8   0   22.10    8.38   0
   7   8   0   25.99    9.86   0
   8   8   0   55.40   10.55   0
  -1   9   0    0.90    8.35   0
   1   9   0    1.50    6.09   0
   2   9   0  256.56    9.27   0
  -2   9   0  219.52   15.46   0
   3   9   0   15.39    5.48   0
   4   9   0  151.08    8.42   0
   5   9   0   11.21    8.10   0
   6   9   0  -11.69    8.85   0
   7   9   0    8.95    9.83   0
   8   9   0   40.22   11.49   0
   0  10   0 1640.33   15.87   0
   1  10   0   49.90    8.44   0
  -1  10   0   39.45    8.09   0
  -2  10   0    2.10   10.59   0
   2  10   0    7.01    7.75   0
   3  10   0   48.86    7.49   0
   4  10   0  204.42    6.84   0
   5  10   0   10.17    7.81   0
   6  10   0   31.41    6.53   0
   7  10   0   -0.26   10.12   0
   8  10   0   11.65   11.78   0
   1  11   0  169.29    8.43   0
  -1  11   0  156.79   10.00   0
  -2  11   0   98.29    9.87   0
   2  11   0  129.41    8.16   0
   3  11   0   -6.26    7.53   0
   4  11   0   19.88    8.00   0
   5  11   0   80.96    8.43   0
   6  11   0   35.01    9.11   0
   7  11   0   -3.21    9.66   0
   8  11   0    3.07   11.30   0
   0  12   0    6.73    5.44   0
  -1  12   0   79.57    7.83   0
   1  12   0   89.74    7.99   0
  -2  12   0    0.82    8.51   0
   2  12   0   -2.33    7.14   0
   3  12   0  363.56    9.23   0
   4  12   0   33.09    8.46   0
   5  12   0   23.93    6.41   0
   6  12   0   -1.21    6.67   0
   7  12   0   -8.09    9.55   0
   8  12   0   44.84   11.52   0
  -1  13   0    8.20    7.20   0
   1  13   0    7.00    7.68   0
   2  13   0   23.84    5.67   0
  -2  13   0   20.05    8.88   0
   3  13   0    6.15    7.68   0
   4  13   0   10.35    8.25   0
   5  13   0   35.49    8.81   0
   6  13   0   10.17    9.65   0
   7  13   0   -2.13   10.59   0
   0  14   0   29.85    7.32   0
   1  14   0    3.35    7.18   0
  -1  14   0    4.55    8.49   0
  -2  14   0  299.89   11.60   0
   2  14   0  356.01    9.21   0
   3  14   0  511.03    8.08   0
   4  14   0   -3.25    8.49   0
   5  14   0   -3.59    8.73   0
   6  14   0   -2.09    7.34   0
   7  14   0   16.55   10.45   0
   1  15   0   -2.66    7.75   0
  -1  15   0   -6.63    7.52   0
   2  15   0   28.97    8.13   0
  -2  15   0   24.99    9.22   0
   3  15   0  743.84    8.92   0
   4  15   0  141.64    9.18   0
   5  15   0    4.43    8.49   0
   6  15   0   -2.70    9.38   0
   7  15   0   -4.31   11.38   0
   0  16   0   35.49    7.83   0
  -1  16   0   14.09    9.05   0
   1  16   0   16.12    7.81   0
   2  16   0    0.15    5.83   0
  -2  16   0   -3.95    9.06   0
   3  16   0  185.78    8.95   0
   4  16   0   -8.86    8.74   0
   5  16   0   87.21    9.08   0
   6  16   0    5.55   10.44   0
   7  16   0   57.25   12.34   0
  -1  17   0   18.20    8.05   0
   1  17   0   15.69    8.11   0
  -2  17   0  112.53   10.65   0
   2  17   0  132.29    8.79   0
   3  17   0   86.14    8.66   0
   4  17   0  164.11    9.63   0
   5  17   0   12.37    8.98   0
   6  17   0    5.63   11.05   0
   0  18   0   52.26    8.31   0
   1  18   0   19.74    8.20   0
  -1  18   0   21.05    8.13   0
   2  18   0  169.72    6.70   0
  -2  18   0  182.02   11.65   0
   3  18   0   52.84    8.36   0
   4  18   0    8.23    9.30   0
   5  18   0   30.49    9.58   0
   6  18   0   47.28   10.78   0
  -1  19   0  403.25   12.05   0
   1  19   0  357.12    7.99   0
  -2  19   0   12.09   10.12   0
   2  19   0   19.11    9.02   0
   3  19   0   77.32    8.89   0
   4  19   0   26.88    9.11   0
   5  19   0   18.71    9.78   0
   6  19   0  -17.09   11.29   0
   0  20   0   15.56    8.48   0
  -1  20   0  223.64   10.04   0
   1  20   0  251.39    9.67   0
   2  20   0   -0.78    8.58   0
  -2  20   0    0.57   10.90   0
   3  20   0    3.15    9.41   0
   4  20   0  128.29    8.05   0
   5  20   0   -4.45   10.32   0
   1  21   0   53.44    9.01   0
  -1  21   0   50.29    9.36   0
   2  21   0   -2.09    9.20   0
  -2  21   0    0.13   11.09   0
   3  21   0    4.23    9.34   0
   4  21   0    2.98   10.30   0
   5  21   0    3.27   11.89   0
   0  22   0   80.67   10.11   0
  -1  22   0   81.82   10.27   0
   1  22   0   82.67    9.47   0
  -2  22   0    2.18   11.77   0
   2  22   0   13.55    7.45   0
   3  22   0   28.96   10.53   0
   4  22   0   10.83   11.63   0
   1  23   0  185.86   11.02   0
  -1  23   0  174.80   12.82   0
  -2  23   0   -2.76   13.61   0
   2  23   0    0.54   10.66   0
   3  23   0   20.48   10.33   0
   4  23   0   46.92    9.23   0
   0  24   0   46.47   11.18   0
  -1  24   0   -2.20   12.47   0
   1  24   0   -5.05   11.24   0
  -2  24   0    2.36   14.72   0
   2  24   0    3.49   10.69   0
   3  24   0    2.22   11.36   0
   1  25   0    8.14   11.01   0
  -1  25   0    9.03   13.62   0
   2  25   0    7.82   11.56   0
  -2  25   0    6.60   15.23   0
  -1   0  -1   17.86   10.36   0
   1   0   1    9.33   11.02   0
   2   0   1  315.59   11.06   0
  -2   0  -1  327.31   10.64   0
  -3   0  -1  601.68   12.11   0
   3   0   1  575.65   12.36   0
   4   0   1  365.40   10.16   0
   4   0  -1  387.00   10.24   0
   5   0   1  287.81    9.33   0
   5   0  -1  287.48    9.32   0
   6   0   1  242.94    9.40   0
   6   0  -1  257.64   10.46   0
   7   0  -1   18.43    8.77   0
   7   0   1    7.07    9.12   0
   8   0  -1   25.86   11.42   0
   8   0   1   21.41   10.41   0
   9   0  -1   17.93   14.66   0
   9   0   1   28.15   13.67   0
   0  -1  -1  246.00   12.62   0
   0   1   1  243.68   13.84   0
  -1   1  -1 1113.26   21.67   0
   1   1   1 1121.92   19.25   0
  -1  -1  -1 1187.89   19.16   0
   1  -1   1 1106.80   21.93   0
  -2   1  -1  290.79   10.79   0
   2   1   1  300.41   10.59   0
  -2  -1  -1  281.40    8.35   0
   2  -1   1  297.90   11.23   0
  -3   1  -1   45.26    8.47   0
   3   1   1   46.14    6.82   0
   3  -1   1   48.02    9.14   0
  -3  -1  -1   51.88    8.53   0
   4   1   1  818.65   12.04   0
   4  -1  -1  775.79   12.39   0
   4  -1   1  836.23   12.73   0
   4   1  -1  862.76   12.17   0
   5   1   1  203.73    6.92   0
   5  -1  -1  246.78    9.32   0
   5  -1   1  221.52    9.18   0
   5   1  -1  257.98    9.08   0
   6  -1  -1   77.37    8.61   0
   6   1   1   63.53    8.51   0
   6   1  -1   69.64    8.17   0
   6  -1   1   75.89    9.70   0
   7   1   1    2.89    8.51   0
   7  -1  -1    4.07    8.93   0
   7  -1   1    0.45    8.94   0
   7   1  -1   -0.31    9.16   0
   8   1   1    6.53   10.33   0
   8  -1  -1    2.27   11.29   0
   8  -1   1    3.70   10.44   0
   8   1  -1   -1.26   10.30   0
   9   1   1   17.17   12.84   0
   9  -1  -1   23.86   13.78   0
   9   1  -1   24.07   13.72   0
   9  -1   1   21.66   12.62   0
   0  -2  -1 1191.03   21.38   0
   0   2   1 1228.66   22.03   0
  -1   2  -1 1305.96   24.40   0
   1   2   1 1466.88   19.74   0
  -1  -2  -1 1399.23   17.74   0
  -2   2  -1    2.86    7.46   0
   2   2   1    3.98    5.75   0
  -2  -2  -1    4.64    7.19   0
   2  -2   1    1.97    9.70   0
   3   2   1  339.39   10.89   0
  -3   2  -1  336.24   11.32   0
  -3  -2  -1  351.50   10.32   0
   3  -2   1  327.77   11.70   0
   4  -2  -1   -1.58    8.84   0
   4   2   1    3.85    7.48   0
   4  -2   1   -1.37    8.87   0
   4   2  -1    0.20    7.86   0
   5  -2  -1   29.80    8.01   0
   5   2   1   30.10    7.81   0
   5  -2   1   22.53    7.95   0
   5   2  -1   31.10    7.83   0
   6   2   1  212.78    8.88   0
   6  -2  -1  201.41    9.48   0
   6  -2   1  205.51    9.50   0
   6   2  -1  212.86    9.05   0
   7  -2  -1  135.63    9.78   0
   7   2   1  115.25    9.48   0
   7  -2   1  130.30   10.60   0
   7   2  -1  124.02    9.49   0
   8  -2  -1    7.07   10.41   0
   8   2   1    1.42   10.47   0
   8  -2   1    8.05   10.38   0
   8   2  -1   10.69   10.49   0
   9   2   1    0.10   12.82   0
   9  -2  -1    5.02   14.53   0
   9  -2   1    2.21   14.44   0
   9   2  -1    7.51   12.92   0
   0  -3  -1 1108.58   19.64   0
   0   3   1 1138.52   20.07   0
   1  -3  -1 8220.45   56.71   0
   1   3   1 9999.99   41.84   0
  -1  -3  -1 9394.72   39.94   0
   2   3   1  961.75   13.73   0
  -2   3  -1  934.63   19.55   0
  -2  -3  -1 1036.53   13.30   0
   2  -3   1  880.68   18.64   0
  -3   3  -1  296.58   11.38   0
   3   3   1  287.69    8.21   0
   3  -3   1  287.11   13.24   0
   4  -3  -1   60.58    7.99   0
   4   3   1   55.90    8.04   0
   4   3  -1   52.43    5.93   0
   4  -3   1   56.71    9.51   0
   5  -3  -1    1.33    9.24   0
   5   3   1    9.67    5.51   0
   5   3  -1    6.21    7.31   0
   5  -3   1    8.56    7.81   0
   6   3   1  175.41    8.79   0
   6  -3  -1  166.74    9.36   0
   6   3  -1  163.18    8.70   0
   6  -3   1  158.24    9.44   0
   7  -3  -1   67.71   10.84   0
   7   3   1   65.79    8.57   0
   7  -3   1   64.65   10.85   0
   7   3  -1   75.63    9.06   0
   8   3   1   29.57    9.97   0
   8  -3  -1   29.25   10.44   0
   8  -3   1   27.18   12.16   0
   8   3  -1   25.88   10.77   0
   9   3   1   -3.33   13.66   0
   9  -3  -1   11.75   14.67   0
   9   3  -1    4.56   12.85   0
   9  -3   1   13.69   14.77   0
   0  -4  -1 1036.56   17.55   0
   0   4   1 1015.67   17.75   0
   1  -4  -1 6052.43   46.58   0
   1   4   1 7513.34   34.21   0
  -1  -4  -1 7296.54   33.52   0
   2   4   1   97.25    8.73   0
  -2   4  -1   95.09   11.25   0
  -2  -4  -1  111.91    8.25   0
   3   4   1  295.06    8.03   0
   3  -4   1  278.29   13.30   0
   4  -4  -1   85.09    9.75   0
   4   4   1   82.34    8.22   0
   4  -4   1   85.07    9.49   0
   4   4  -1   95.92    8.10   0
   5  -4  -1  111.53   10.19   0
   5   4   1  103.31    6.08   0
   5  -4   1   95.99   10.13   0
   5   4  -1   96.17    7.84   0
   6  -4  -1    9.38    9.97   0
   6   4   1   16.93    8.10   0
   6  -4   1   16.46    9.98   0
   6   4  -1   24.45    8.31   0
   7   4   1   15.13    8.43   0
   7  -4  -1   15.19   10.58   0
   7  -4   1   16.00   10.53   0
   7   4  -1   11.98    8.42   0
   8   4   1   11.86    9.94   0
   8  -4  -1   13.70   12.31   0
   8   4  -1   23.20   10.60   0
   8  -4   1   21.48   12.27   0
   9  -4  -1    5.80   15.91   0
   9   4   1    3.53   13.09   0
   9   4  -1    1.44   12.87   0
   9  -4   1    5.47   15.83   0
   0  -5  -1   68.77    8.75   0
   0   5   1   67.95    9.30   0
   1   5   1 1095.46   14.48   0
   1  -5  -1 1019.16   19.77   0
  -1   5   1  933.67   18.42   0
  -1  -5  -1 1011.45   12.82   0
  -2   5  -1  451.62   19.04   0
   2   5   1  533.14   11.61   0
   2  -5  -1  442.15   18.10   0
  -2  -5  -1  531.75   10.93   0
   3   5   1 1288.44   13.47   0
   4  -5  -1   28.98   10.12   0
   4   5   1   26.59    7.51   0
   4  -5   1   27.43    9.17   0
   4   5  -1   31.69    7.44   0
   5  -5  -1    7.36    9.14   0
   5   5   1    5.17    7.33   0
   5  -5   1   11.35    9.13   0
   5   5  -1    5.47    7.91   0
   6   5   1    1.17    8.47   0
   6  -5  -1    2.12   10.43   0
   6   5  -1   -0.23    8.23   0
   6  -5   1    2.21    9.87   0
   7   5   1    7.33    8.77   0
   7  -5  -1   11.53   10.88   0
   7   5  -1    8.80    8.72   0
   7  -5   1   15.55   11.20   0
   8  -5  -1   11.39   13.08   0
   8   5   1   15.49   10.10   0
   8   5  -1   14.17   10.23   0
   8  -5   1    6.60   13.81   0
   0   6   1  161.12    7.56   0
   0  -6  -1  161.04    7.25   0
   1  -6  -1  357.00   12.28   0
   1   6   1  395.34   10.54   0
  -1   6   1  351.05   12.35   0
  -1  -6  -1  391.99    8.41   0
  -2   6  -1  418.93   20.18   0
   2  -6  -1  400.49   18.52   0
   2   6   1  448.40    9.14   0
  -2  -6  -1  495.40   10.69   0
   3  -6  -1  565.09   22.39   0
   3   6   1  645.46    9.23   0
   4   6   1   67.29    7.84   0
   4  -6  -1   53.51   11.11   0
   4   6  -1   55.48    5.65   0
   5  -6  -1   40.18   10.92   0
   5   6   1   48.37    8.27   0
   5   6  -1   50.43    8.29   0
   6  -6  -1    5.65   11.39   0
   6   6   1   -4.21    8.35   0
   6   6  -1    2.90    8.37   0
   6  -6   1    6.11   11.36   0
   7   6   1   86.19    9.16   0
   7  -6  -1   81.37   13.31   0
   7  -6   1   79.56   13.11   0
   7   6  -1   96.70    9.70   0
   8  -6  -1    6.50   14.77   0
   8   6   1   12.32   10.06   0
   8   6  -1   12.77   10.01   0
   0   7   1  903.65   13.82   0
   0  -7  -1  954.67   13.75   0
   1   7   1   70.53    8.98   0
   1  -7  -1   82.68    8.96   0
  -1  -7  -1   77.24    5.96   0
  -1   7   1   72.25    9.09   0
   2  -7  -1 1608.65   29.20   0
   2   7   1 1885.25   15.43   0
   3   7   1   -3.42    7.60   0
   4   7   1   50.59    7.56   0
   4   7  -1   57.59    7.85   0
   5   7   1    7.09    8.02   0
   5  -7  -1    1.51   14.66   0
   5   7  -1   10.93    8.04   0
   6   7   1    5.57    8.41   0
   6  -7  -1    5.49   13.57   0
   6   7  -1    7.56    7.81   0
   7  -7  -1  114.62   17.81   0
   7   7   1  135.32    9.99   0
   7   7  -1  144.95    9.99   0
   8   7   1    7.39   11.00   0
   8   7  -1   -4.16   10.99   0
   0  -8  -1  189.85    9.20   0
   0   8   1  190.93    9.59   0
   1  -8  -1   15.81   10.41   0
   1   8   1   21.98    6.59   0
  -1   8   1   20.44   10.89   0
  -1  -8  -1   14.52    8.49   0
   2   8   1   31.43    6.34   0
   2  -8  -1   37.78   11.83   0
   3   8   1   -2.04    5.50   0
   3   8  -1    2.32    7.80   0
   4   8   1   96.41    5.91   0
   4   8  -1  103.49    7.95   0
   5   8   1    4.88    8.07   0
   5   8  -1    1.75    7.76   0
   6   8   1   40.60    6.14   0
   6   8  -1   49.31    8.07   0
   7   8   1   58.31    9.95   0
   7   8  -1   52.07    9.20   0
   8   8   1   19.56   10.53   0
   8   8  -1   27.82   11.39   0
   0   9   1  257.36    8.48   0
   0  -9  -1  303.44   10.05   0
   1  -9  -1  216.29   11.17   0
   1   9   1  199.89    9.74   0
  -1   9   1  181.42    9.85   0
   2   9   1  672.79    9.22   0
  -2   9  -1  687.74   18.27   0
   3   9   1   45.04    5.67   0
   3   9  -1   53.73    5.60   0
   4   9   1   81.36    8.24   0
   4   9  -1   94.47    8.19   0
   5   9   1   -3.77    8.07   0
   5   9  -1    6.96    8.27   0
   6   9   1   30.05    6.61   0
   6   9  -1   40.98    9.09   0
   7   9   1   14.33    9.32   0
   7   9  -1    8.92    7.33   0
   8   9   1   16.31   10.57   0
   8   9  -1   25.71   11.46   0
   0  10   1  946.58   11.81   0
   1  10   1  401.65   10.04   0
  -1  10   1  392.42   11.85   0
  -2  10  -1   29.22   10.03   0
   2  10   1   30.20    7.85   0
  -2  10   1   25.83    9.71   0
   2  10  -1   31.53    7.82   0
   3  10   1  164.31    8.33   0
   3  10  -1  173.84    8.34   0
   4  10   1  147.45    8.61   0
   4  10  -1  153.33    8.61   0
   5  10   1   58.31    8.43   0
   5  10  -1   65.47    8.41   0
   6  10   1   18.94    6.48   0
   6  10  -1    3.16    8.35   0
   7  10   1   18.09    9.51   0
   7  10  -1    1.53   10.18   0
   8  10   1   -1.27   11.83   0
   8  10  -1   15.35   10.89   0
   0  11  -1  416.51   10.23   0
   0  11   1  370.60   10.03   0
  -1  11  -1    3.61    7.26   0
   1  11   1   -0.96    5.45   0
   1  11  -1    3.48    7.32   0
  -1  11   1   -2.60    8.66   0
  -2  11  -1   77.84    9.46   0
   2  11   1   92.36    5.92   0
   2  11  -1  102.03    7.97   0
  -2  11   1   83.45   10.24   0
   3  11   1    5.21    5.35   0
   3  11  -1    4.79    7.21   0
   4  11   1   13.03    5.87   0
   4  11  -1    9.34    7.95   0
   5  11   1  102.98    8.14   0
   5  11  -1  111.72    6.35   0
   6  11   1   48.78    8.81   0
   6  11  -1   56.66    8.55   0
   7  11   1    7.15    9.39   0
   7  11  -1    0.04    9.60   0
   8  11   1   13.60   12.05   0
   8  11  -1   17.75    9.21   0
   0  12   1  108.41    8.26   0
   0  12  -1  116.93    8.30   0
  -1  12  -1  148.56    8.33   0
   1  12   1  151.47    8.01   0
  -1  12   1  142.14    8.28   0
   1  12  -1  147.37    6.34   0
   2  12   1   28.45    7.26   0
  -2  12  -1   28.33    8.63   0
  -2  12   1   27.57    8.54   0
   2  12  -1   31.52    5.44   0
   3  12   1  173.10    8.55   0
   3  12  -1  178.96    8.36   0
   4  12   1  234.49    8.93   0
   4  12  -1  219.85    6.88   0
   5  12   1   20.13    8.30   0
   5  12  -1    9.58    6.04   0
   6  12   1  -11.82    9.37   0
   6  12  -1   -0.49    9.35   0
   7  12   1   -0.92   10.57   0
   7  12  -1    7.72    9.91   0
   8  12   1    4.34   12.33   0
   8  12  -1   12.26   12.44   0
   0  13  -1    5.38    7.08   0
   0  13   1    2.47    7.44   0
   1  13   1   88.08    8.09   0
  -1  13  -1   81.84    7.86   0
   1  13  -1   87.02    7.76   0
  -1  13   1   76.46    7.76   0
  -2  13  -1  249.72   11.19   0
   2  13   1  271.75    8.82   0
   2  13  -1  245.64    6.90   0
  -2  13   1  241.16   11.20   0
   3  13   1  341.92    8.98   0
   3  13  -1  344.86    9.28   0
   4  13   1   62.24    6.10   0
   4  13  -1   57.86    6.12   0
   5  13   1   46.85    8.88   0
   5  13  -1   36.20    6.53   0
   6  13   1   19.25    9.05   0
   6  13  -1    9.39    8.78   0
   7  13   1   18.55   10.78   0
   7  13  -1   18.11   10.20   0
   0  14   1   58.63    5.78   0
   0  14  -1   77.61    7.98   0
  -1  14  -1  414.96   10.23   0
   1  14   1  450.28    9.52   0
  -1  14   1  426.74   11.28   0
   1  14  -1  440.76    9.25   0
   2  14   1   35.22    8.12   0
  -2  14  -1   16.62    9.11   0
  -2  14   1   17.30    8.89   0
   2  14  -1   24.23    7.94   0
   3  14   1   30.68    5.94   0
   3  14  -1   18.46    6.03   0
   4  14   1   91.35    8.57   0
   4  14  -1   91.65    8.33   0
   5  14   1    5.72    8.30   0
   5  14  -1    8.56    6.46   0
   6  14   1   45.87    9.95   0
   6  14  -1   54.05    7.31   0
   7  14   1    1.33    8.28   0
   7  14  -1    8.09   11.19   0
   0  15   1   51.79    7.47   0
   0  15  -1   59.57    7.86   0
   1  15   1   82.95    7.95   0
  -1  15  -1   74.88    9.09   0
  -1  15   1   73.44    8.26   0
   1  15  -1   75.99    7.55   0
   2  15   1   70.44    8.29   0
  -2  15  -1   47.89    8.33   0
   2  15  -1   63.11    8.31   0
  -2  15   1   48.78    9.64   0
   3  15   1   80.51    6.30   0
   3  15  -1   91.16    8.49   0
   4  15   1    1.92    8.69   0
   4  15  -1   17.01    8.69   0
   5  15   1   14.55    8.80   0
   5  15  -1    7.50    6.84   0
   6  15   1    2.96    9.44   0
   6  15  -1    0.43    9.40   0
   7  15   1   -4.87   11.63   0
   7  15  -1   -2.17   10.77   0
   0  16  -1   21.52    7.45   0
   0  16   1   14.20    7.45   0
   1  16   1   40.87    7.68   0
  -1  16  -1   30.91    8.10   0
   1  16  -1   40.79    7.27   0
  -1  16   1   27.44    9.15   0
  -2  16  -1  133.52   10.29   0
   2  16   1  161.81    8.69   0
  -2  16   1  127.17   10.38   0
   2  16  -1  147.24    6.57   0
   3  16   1   52.81    7.97   0
   3  16  -1   50.46    6.15   0
   4  16   1   20.01    8.71   0
   4  16  -1   19.94    8.73   0
   5  16   1   27.04    9.56   0
   5  16  -1    4.79    6.59   0
   6  16   1    9.76   10.77   0
   6  16  -1   27.10    9.81   0
   7  16   1   -5.25   11.10   0
   7  16  -1    5.17    9.16   0
   0  17  -1   17.14    7.69   0
   0  17   1   23.42    7.76   0
  -1  17  -1    9.42    7.98   0
   1  17   1    3.32    8.06   0
  -1  17   1    9.05    9.36   0
   1  17  -1   13.49    7.68   0
  -2  17  -1  408.37   12.55   0
   2  17   1  457.63    9.89   0
  -2  17   1  394.26   12.36   0
   2  17  -1  461.41    9.95   0
   3  17   1   30.39    7.93   0
   3  17  -1   47.07    8.73   0
   4  17   1   45.49    8.75   0
   4  17  -1   42.85    6.61   0
   5  17   1   21.73    9.69   0
   5  17  -1   24.53    9.33   0
   6  17   1   16.56   10.28   0
   6  17  -1   24.09   10.21   0
   0  18   1    4.65    7.70   0
   0  18  -1   11.46    8.07   0
  -1  18  -1    7.35    9.70   0
   1  18   1    5.94    7.90   0
  -1  18   1   10.27    9.49   0
   1  18  -1    8.83    6.12   0
   2  18   1  321.24    9.41   0
  -2  18  -1  267.13   10.50   0
  -2  18   1  294.69   12.34   0
   2  18  -1  343.88    9.48   0
   3  18   1   16.37    8.19   0
   3  18  -1    6.53    6.31   0
   4  18   1   24.12    6.70   0
   4  18  -1   24.20    9.57   0
   5  18   1   10.33    9.60   0
   5  18  -1   20.12   10.05   0
   6  18   1   13.65   10.67   0
   6  18  -1   30.76   10.72   0
   0  19  -1    5.77    8.29   0
   0  19   1    5.59    8.28   0
   1  19   1   -2.48    8.04   0
  -1  19  -1    1.46    8.47   0
  -1  19   1   -0.32    9.61   0
   1  19  -1   -3.66    8.03   0
  -2  19  -1   89.59   10.79   0
   2  19   1   79.89    8.67   0
  -2  19   1   80.00   10.69   0
   2  19  -1   83.15    8.67   0
   3  19   1   13.23    6.83   0
   3  19  -1   24.84    9.04   0
   4  19   1   36.64    7.17   0
   4  19  -1   23.60    9.85   0
   5  19   1    1.74    7.94   0
   5  19  -1    9.83   10.63   0
   6  19   1    5.19   12.34   0
   6  19  -1   11.02   11.29   0
   0  20   1   66.55    9.25   0
   0  20  -1   57.53    9.18   0
  -1  20  -1   24.13    8.92   0
   1  20   1   25.81    8.88   0
  -1  20   1   22.09    8.91   0
   1  20  -1   29.58    8.28   0
   2  20   1   13.21    6.78   0
  -2  20  -1    8.43   10.65   0
  -2  20   1    6.72   10.54   0
   2  20  -1   16.73    8.69   0
   3  20   1   19.37    7.12   0
   3  20  -1   11.18    7.16   0
   4  20   1   13.78    9.66   0
   4  20  -1    8.39    7.49   0
   5  20   1   13.42    8.22   0
   5  20  -1   15.06   10.34   0
   0  21   1   54.64    8.92   0
   0  21  -1   66.48    9.74   0
  -1  21  -1   14.75   10.22   0
   1  21   1   20.10    9.35   0
  -1  21   1   14.60    9.43   0
   1  21  -1   20.96    8.80   0
   2  21   1   -1.23    9.26   0
  -2  21  -1    0.67   11.05   0
   2  21  -1   -4.25    9.26   0
  -2  21   1   -0.39   11.08   0
   3  21   1    5.42   10.08   0
   3  21  -1    3.90   10.09   0
   4  21   1   26.88   10.22   0
   4  21  -1   42.66   10.95   0
   5  21   1   20.17    8.81   0
   5  21  -1   16.63    8.79   0
   0  22   1  114.23   10.02   0
   0  22  -1  126.54   10.29   0
  -1  22  -1   15.47    9.94   0
   1  22   1   11.47    9.14   0
   1  22  -1    6.72    9.84   0
  -1  22   1   -1.24   10.81   0
   2  22   1   14.74   10.28   0
  -2  22  -1   10.75   11.94   0
  -2  22   1    9.66   12.41   0
   2  22  -1   10.31   10.27   0
   3  22   1   11.81   10.76   0
   3  22  -1   14.90   10.05   0
   4  22   1    6.98   11.83   0
   4  22  -1   15.32    8.51   0
   0  23  -1  109.66   10.30   0
   0  23   1   86.58   10.10   0
  -1  23  -1    5.81   10.63   0
   1  23   1   10.70   10.40   0
   1  23  -1   15.29   10.29   0
  -1  23   1    5.15   10.37   0
  -2  23  -1    8.52   12.35   0
   2  23   1    5.21    7.78   0
   2  23  -1    3.42    9.94   0
  -2  23   1   -0.35   12.32   0
   3  23   1    4.63   10.43   0
   3  23  -1   -5.01   10.45   0
   4  23   1   10.63   12.33   0
   4  23  -1   12.06   12.53   0
   0  24  -1  132.32   12.46   0
   0  24   1  130.10   11.34   0
  -1  24  -1    4.80   12.04   0
   1  24   1    2.17   10.23   0
  -1  24   1    0.37   12.77   0
   1  24  -1    0.89   11.41   0
   2  24   1   -2.88   11.44   0
  -2  24  -1    4.27   13.32   0
   2  24  -1    7.82    8.86   0
  -2  24   1    2.98   13.31   0
   3  24   1   23.10   11.23   0
   3  24  -1   18.18   12.53   0
   0  25  -1    1.78   11.06   0
   0  25   1   -2.55   11.84   0
   1  25   1   13.49   11.85   0
  -1  25  -1   11.25   12.11   0
   1  25  -1   24.45   11.85   0
  -1  25   1    5.14   12.98   0
  -2  25  -1   -5.53   15.31   0
   2  25   1    8.13   11.63   0
  -2  25   1   -3.85   14.46   0
   2  25  -1   -6.84   11.63   0
   1   0   2 1703.66   18.39   0
  -1   0  -2 1678.76   18.14   0
   2   0   2  185.27    8.00   0
  -2   0  -2  192.41    7.29   0
   3   0   2    4.13    8.59   0
  -3   0  -2   -0.28    7.98   0
   4   0   2  723.13   11.34   0
  -4   0  -2  824.19   11.68   0
   5   0   2  153.23    8.30   0
   6   0   2   82.13    8.58   0
   6   0  -2   85.36    8.58   0
   7   0  -2   85.94    9.72   0
   7   0   2   79.90    9.60   0
   8   0   2    2.44   10.52   0
   8   0  -2    0.72   11.63   0
   9   0  -2   11.88   12.73   0
   9   0   2   11.93   12.94   0
  -1   1  -2 1290.93   17.58   0
   1   1   2 1333.73   17.26   0
  -1  -1  -2 1357.96   16.98   0
  -2   1  -2   19.07    7.38   0
   2   1   2   16.95    8.09   0
  -2  -1  -2   21.16    7.31   0
   2  -1   2   21.13    5.82   0
  -3   1  -2  143.63    9.01   0
   3   1   2  136.88    9.81   0
   3  -1   2  138.22    9.48   0
  -3  -1  -2  158.44    9.08   0
   4   1   2   90.20    7.93   0
  -4   1  -2   79.63    7.40   0
  -4  -1  -2   94.41    7.71   0
   4  -1   2   82.28    7.83   0
   5   1   2  343.33    9.42   0
   5  -1   2  346.19    9.80   0
   6   1   2  154.85    8.60   0
   6  -1  -2  183.65    9.40   0
   6   1  -2  190.01    9.01   0
   6  -1   2  169.70    9.12   0
   7   1   2   20.64    9.33   0
   7  -1  -2   14.16    9.32   0
   7  -1   2   10.39    8.73   0
   7   1  -2   16.01    9.31   0
   8  -1  -2   -0.61   10.53   0
   8   1   2    3.29   10.73   0
   8   1  -2   10.46   10.61   0
   8  -1   2    2.31   10.72   0
   9   1   2   28.75   13.05   0
   9  -1  -2   14.21   12.84   0
   9   1  -2   21.45   13.91   0
   9  -1   2   24.24   13.86   0
   0  -2  -2 1168.82   15.84   0
   1   2   2 2435.07   20.82   0
  -1  -2  -2 2295.83   19.97   0
   2   2   2   35.23    6.00   0
  -2   2  -2   36.34    8.02   0
   2  -2   2   37.92    8.69   0
  -2  -2  -2   40.39    5.98   0
  -3   2  -2   96.91    8.70   0
   3   2   2   92.62    9.23   0
  -3  -2  -2  104.84    8.64   0
   3  -2   2   96.44    9.28   0
  -4   2  -2   60.64    7.59   0
   4   2   2   70.82    8.14   0
  -4  -2  -2   65.42    7.14   0
   4  -2   2   56.14    8.08   0
   5   2   2  172.01    6.59   0
   5  -2   2  180.40    9.02   0
   6  -2  -2   37.81    8.61   0
   6   2   2   38.06    8.11   0
   6   2  -2   35.92    8.39   0
   6  -2   2   30.49    8.37   0
   7  -2  -2   24.34   10.60   0
   7   2   2   12.32    9.38   0
   7   2  -2   20.84    8.39   0
   7  -2   2   17.38    9.10   0
   8  -2  -2   13.46   10.84   0
   8   2   2    9.67   10.61   0
   8  -2   2    3.99   11.56   0
   8   2  -2   10.26    9.88   0
   9   2   2   11.31   13.28   0
   9  -2  -2    4.60   12.96   0
   9   2  -2    1.29   13.17   0
   0  -3  -2   45.69    8.99   0
   0   3   2   47.98    9.56   0
   1   3   2 5065.63   26.76   0
  -1  -3  -2 5179.44   27.47   0
   2   3   2 2243.11   17.77   0
  -2   3  -2 2137.40   21.59   0
  -2  -3  -2 2231.46   17.35   0
  -3   3  -2  203.00    9.60   0
   3   3   2  204.43    7.52   0
  -3  -3  -2  230.30    9.21   0
   3  -3   2  208.99   10.06   0
  -4   3  -2   34.23    7.27   0
   4   3   2   27.72    7.69   0
   4  -3   2   32.37    7.65   0
  -4  -3  -2   31.88    5.19   0
   5   3   2   14.20    7.75   0
   5  -3   2   22.07    8.15   0
   6   3   2  166.54    9.05   0
   6  -3  -2  174.14   10.32   0
   6  -3   2  158.91   10.45   0
   6   3  -2  163.65    9.04   0
   7   3   2   49.42    8.68   0
   7  -3  -2   61.16   10.84   0
   7   3  -2   53.65    8.58   0
   7  -3   2   41.30   10.72   0
   8   3   2   18.70   10.96   0
   8  -3  -2   18.21   12.49   0
   8  -3   2   20.58   12.30   0
   8   3  -2   15.67   10.65   0
   9   3  -2   -6.18   11.91   0
   0   4   2   93.79    7.01   0
   0  -4  -2  100.66    6.65   0
   1   4   2 2956.66   20.71   0
   1  -4  -2 2540.17   23.23   0
  -1  -4  -2 2881.63   20.36   0
  -2   4  -2   74.75   10.24   0
   2   4   2   76.92    6.91   0
  -2  -4  -2   77.18    8.66   0
   3   4   2  612.70   11.11   0
  -3   4  -2  589.38   13.72   0
  -3  -4  -2  622.64   10.63   0
  -4   4  -2  145.24    9.30   0
   4   4   2  142.37    8.25   0
  -4  -4  -2  132.57    5.89   0
   4  -4   2  137.74    9.73   0
   5   4   2  281.81    8.83   0
   5  -4   2  271.11   11.21   0
   6  -4  -2  240.66   11.46   0
   6   4   2  223.00    8.82   0
   6   4  -2  256.29    9.24   0
   6  -4   2  218.80   10.06   0
   7   4   2   71.95    9.51   0
   7  -4  -2   74.66   11.14   0
   7   4  -2   63.23    9.46   0
   7  -4   2   66.13   10.98   0
   8  -4  -2   24.26   12.42   0
   8   4   2   20.83   10.22   0
   8  -4   2   15.39   12.33   0
   8   4  -2   24.31   10.14   0
   0  -5  -2  943.74   13.92   0
   0   5   2  839.37   12.29   0
   1  -5  -2 1108.54   16.01   0
   1   5   2 1283.24   14.69   0
  -1  -5  -2 1187.56   12.90   0
   2  -5  -2  406.96   12.52   0
  -2   5  -2  450.11   14.00   0
   2   5   2  482.17   10.94   0
  -2  -5  -2  480.64   10.61   0
   3   5   2   86.99    8.34   0
  -3   5  -2   81.98    9.88   0
  -3  -5  -2   87.14    7.82   0
   4   5   2   46.22    7.81   0
  -4   5  -2   46.41    7.41   0
  -4  -5  -2   50.05    5.34   0
   5   5   2   31.94    8.07   0
   5  -5  -2   38.51    9.97   0
   5  -5   2   30.76    9.48   0
   6   5   2    4.90    8.29   0
   6  -5  -2   -1.50   10.37   0
   6   5  -2    4.74    8.34   0
   6  -5   2    4.70    9.94   0
   7   5   2  122.77    9.64   0
   7  -5  -2  115.60   11.72   0
   7  -5   2  117.74   11.62   0
   7   5  -2  129.34    9.83   0
   8  -5  -2   19.73   14.08   0
   8   5   2   19.95   10.26   0
   8   5  -2    3.98   11.09   0
   0  -6  -2    0.47    5.60   0
   0   6   2   -1.86    6.09   0
   1  -6  -2  123.24    8.78   0
   1   6   2  128.29    6.80   0
  -1   6   2  120.33    9.38   0
  -1  -6  -2  136.76    8.61   0
   2  -6  -2 1938.26   22.64   0
   2   6   2 2077.75   15.98   0
  -2  -6  -2 2004.47   14.48   0
  -3   6  -2   78.46    9.66   0
   3   6   2   83.26    8.42   0
  -3  -6  -2   83.22    5.71   0
   4   6   2   63.67    7.79   0
  -4   6  -2   63.23    9.18   0
   5   6   2   12.02    7.65   0
   5  -6  -2   11.13    9.44   0
   5   6  -2   18.76    8.20   0
   6   6   2    2.60    7.82   0
   6  -6  -2    6.52   10.71   0
   6   6  -2   -0.69    7.85   0
   7  -6  -2   48.68   12.76   0
   7   6   2   59.75    9.62   0
   7   6  -2   44.18    9.00   0
   8  -6  -2   19.37   14.50   0
   8   6   2   28.30    8.37   0
   8   6  -2   23.57   11.37   0
   0   7   2   13.21    8.53   0
   0  -7  -2    9.83    7.99   0
   1   7   2 1095.41   13.82   0
   1  -7  -2 1031.01   15.25   0
  -1   7   2  977.58   15.26   0
  -1  -7  -2 1027.57   11.67   0
   2  -7  -2    9.31    7.95   0
   2   7   2   10.50    8.59   0
  -2  -7  -2   10.38    7.90   0
  -3   7  -2  316.77   12.65   0
   3  -7  -2  315.63   12.51   0
   3   7   2  342.56    7.50   0
  -3  -7  -2  387.22    8.66   0
   4   7   2   52.91    5.68   0
   5  -7  -2   54.76   12.07   0
   5   7   2   55.02    7.95   0
   5   7  -2   64.18    8.37   0
   6  -7  -2   74.78   12.26   0
   6   7   2   81.80    8.29   0
   6   7  -2   77.14    8.69   0
   7   7   2   77.38    7.28   0
   7  -7  -2   75.20   14.80   0
   7   7  -2   81.60    7.29   0
   8   7   2   20.18   10.66   0
   8  -7  -2   11.74   20.51   0
   8   7  -2   12.87   11.45   0
   0  -8  -2   28.24    8.45   0
   0   8   2   25.38    6.64   0
   1   8   2  307.18   10.32   0
   1  -8  -2  312.22   11.65   0
  -1  -8  -2  328.79    9.81   0
  -1   8   2  282.11   10.63   0
   2  -8  -2 1176.26   17.23   0
   2   8   2 1257.87   11.47   0
  -2  -8  -2 1282.50   11.32   0
   3  -8  -2   68.89    9.69   0
  -3   8  -2   73.20   10.63   0
   3   8   2   93.39    8.13   0
  -3  -8  -2   91.70    7.36   0
   4  -8  -2  166.80   13.90   0
   4   8   2  198.98    8.34   0
   5  -8  -2   14.20   13.47   0
   5  -8  -2   11.09   13.16   0
   5   8   2   19.46    8.11   0
   5   8  -2   11.37    7.76   0
   6  -8  -2    7.86   16.82   0
   6   8   2   10.18    8.81   0
   6  -8  -2   10.94   18.06   0
   6   8  -2    9.73    8.80   0
   7   8   2   11.99    9.65   0
   7   8  -2   13.30    9.65   0
   8   8   2    9.11   11.42   0
   8   8  -2    1.55   11.38   0
   0   9   2  211.07    9.72   0
   0  -9  -2  192.57    7.31   0
   1   9   2   96.08    8.77   0
   1  -9  -2   95.91    8.48   0
  -1  -9  -2  106.52    8.28   0
  -1   9   2   89.31    9.84   0
   2  -9  -2   42.99    9.04   0
   2   9   2   53.72    8.12   0
  -2  -9  -2   52.71    7.40   0
  -3   9  -2   31.58   11.18   0
   3   9   2   30.83    7.48   0
   3  -9  -2   31.19   10.49   0
  -3  -9  -2   32.22    5.18   0
   4   9   2  119.08    8.39   0
   5   9   2   69.06    8.58   0
   5   9  -2   59.85    8.02   0
   6   9   2   15.70    8.95   0
   6   9  -2    9.22    6.49   0
   7   9   2   -0.71    7.34   0
   7   9  -2    1.60    9.31   0
   8   9   2    0.94   10.68   0
   8   9  -2    4.08   10.69   0
   0 -10  -2  128.13    6.41   0
   0  10   2  135.74    8.79   0
   1  10   2  425.69    8.15   0
   1 -10  -2  480.64   11.49   0
  -1  10   2  449.96   10.73   0
  -1 -10  -2  522.84    9.78   0
   2  10   2  122.94    8.17   0
   2 -10  -2   92.94    8.07   0
  -2 -10  -2  118.73    7.53   0
   3  10   2   80.09    5.86   0
  -3  10  -2   81.45   13.13   0
   3 -10  -2   69.22   11.27   0
   4  10   2  264.07    8.73   0
   4  10  -2  242.49    7.03   0
   5  10   2   22.12    8.41   0
   5  10  -2   53.63    7.87   0
   6  10   2    7.31    8.38   0
   6  10  -2    9.44    8.98   0
   7  10   2   42.56    9.60   0
   7  10  -2   58.35   10.46   0
   8  10   2   13.58   10.98   0
   8  10  -2   28.80   11.11   0
   0 -11  -2  222.84    8.55   0
   0  11   2  205.52    8.89   0
   1  11   2    6.59    5.51   0
   1 -11  -2    5.47    8.06   0
  -1  11   2   10.49    7.39   0
  -1 -11  -2    7.61    6.95   0
   2  11   2    3.40    7.51   0
   2 -11  -2    4.14    6.93   0
  -2 -11  -2    4.09    4.94   0
  -3  11  -2  130.05   14.06   0
   3  11   2  154.87    8.19   0
   4  11   2  203.16    8.46   0
   4  11  -2  213.94    8.47   0
   5  11   2   51.57    8.76   0
   5  11  -2   60.16    8.30   0
   6  11   2    1.67    8.54   0
   6  11  -2   -3.62    9.30   0
   7  11   2   -7.94   10.57   0
   7  11  -2    3.60    7.58   0
   8  11   2   22.85   12.39   0
   8  11  -2   14.13   12.31   0
   0 -12  -2  102.53    7.33   0
   0  12   2   95.56    8.02   0
   1  12   2  287.32    7.17   0
   1 -12  -2  333.65    9.47   0
  -1 -12  -2  338.15    8.45   0
  -1  12   2  309.88    9.49   0
   2  12   2   30.58    7.66   0
   2 -12  -2   19.13    7.20   0
  -3  12  -2   95.04   13.70   0
  -3  12  -2   92.42   13.63   0
   3  12   2   93.78    8.30   0
   4  12   2  148.27    8.83   0
   4  12  -2  152.47    8.78   0
   5  12   2   18.66    8.79   0
   5  12  -2   10.33    8.78   0
   6  12   2    7.23    8.96   0
   6  12  -2   23.87    9.50   0
   7  12   2   21.10   10.72   0
   7  12  -2   -5.99   10.81   0
   0 -13  -2    0.77    7.18   0
   0  13   2   -1.49    7.15   0
   1 -13  -2  158.28    8.37   0
   1  13   2  156.47    8.03   0
  -1  13   2  154.88    8.48   0
  -2  13  -2   34.97    7.48   0
   2  13   2   38.24    5.83   0
  -2  13   2   33.63    7.68   0
   3  13   2  194.84    8.49   0
  -3  13  -2  179.23   15.12   0
  -3  13  -2  184.57   16.13   0
   3  13  -2  194.53    6.78   0
   4  13   2   10.23    7.78   0
   4  13  -2   13.33    5.89   0
   5  13   2   25.60    8.31   0
   5  13  -2   28.91    8.78   0
   6  13   2    3.21    9.71   0
   6  13  -2   11.26    9.52   0
   7  13   2   -5.76   10.14   0
   7  13  -2   10.08   10.02   0
   0  14   2   12.78    7.58   0
   1  14   2    8.10    7.63   0
  -1  14   2    6.85    7.57   0
   2  14   2  178.68    8.63   0
  -2  14  -2  181.70   10.73   0
   2  14  -2  193.87    8.66   0
  -2  14   2  156.53    9.06   0
   3  14   2  538.90    9.55   0
  -3  14  -2  486.56   19.28   0
   3  14  -2  584.83    9.93   0
   4  14   2   42.60    8.23   0
   4  14  -2   64.06    8.52   0
   5  14   2   13.67    6.47   0
   5  14  -2   -4.58    8.84   0
   6  14   2   13.44    9.87   0
   6  14  -2    6.58    9.34   0
   7  14   2   23.96    8.42   0
   7  14  -2   18.70    8.43   0
   0  15   2  129.09    8.29   0
   0  15  -2  138.85    7.99   0
   1  15   2   22.75    5.79   0
  -1  15  -2   25.47    7.99   0
   1  15  -2   25.40    7.29   0
  -1  15   2   18.39    8.99   0
  -2  15  -2  344.44   11.68   0
   2  15   2  289.20    7.20   0
   2  15  -2  343.69    9.32   0
  -2  15   2  268.56   10.20   0
   3  15   2  198.49    8.53   0
  -3  15  -2  186.74   15.68   0
   3  15  -2  237.77    9.24   0
   4  15   2   28.56    8.75   0
   4  15  -2   36.02    6.45   0
   5  15   2   83.92    9.44   0
   5  15  -2   75.03    7.14   0
   6  15   2   34.74    7.65   0
   6  15  -2   31.97    9.67   0
   7  15   2   13.02   10.77   0
   7  15  -2   11.79    8.82   0
   0  16  -2   11.05    7.42   0
   0  16   2   11.46    5.52   0
  -1  16  -2   37.46    8.13   0
   1  16   2   28.35    7.94   0
   1  16  -2   43.29    8.18   0
  -1  16   2   31.29    9.17   0
  -2  16  -2  244.69   11.42   0
   2  16   2  223.87    8.96   0
  -2  16   2  205.95   10.94   0
   2  16  -2  243.86    9.02   0
  -3  16  -2  124.33   14.95   0
   3  16   2  149.11    8.82   0
   3  16  -2  144.99    6.63   0
   4  16   2   12.17    8.72   0
   4  16  -2   10.01    8.77   0
   5  16   2   29.47    7.07   0
   5  16  -2   35.28    9.03   0
   6  16   2    3.69   10.74   0
   6  16  -2    5.15   10.73   0
   7  16   2   32.89   12.56   0
   7  16  -2   22.09   11.48   0
   0  17   2    2.78    7.67   0
   0  17  -2   -0.23    7.90   0
  -1  17  -2   92.91    8.72   0
   1  17   2   90.29    8.55   0
   1  17  -2   99.59    8.15   0
  -1  17   2   78.05    8.44   0
   2  17   2   93.69    8.58   0
  -2  17  -2   94.43    9.05   0
   2  17  -2  103.65    8.62   0
  -2  17   2   90.90   10.24   0
   3  17   2   99.11    8.51   0
  -3  17  -2   93.23   14.81   0
   3  17  -2  104.26    8.53   0
   4  17   2   24.43    6.85   0
   4  17  -2    6.89    6.55   0
   5  17   2  -10.95   10.01   0
   5  17  -2   14.57    9.83   0
   6  17   2   27.76    8.24   0
   6  17  -2   26.62   11.21   0
   0  18   2   29.96    8.29   0
   0  18  -2   26.92    8.32   0
  -1  18  -2   46.81    8.65   0
   1  18   2   44.47    8.26   0
  -1  18   2   38.59    8.56   0
   1  18  -2   43.73    8.17   0
  -2  18  -2   13.15   10.08   0
   2  18   2    2.97    8.35   0
  -2  18   2   12.39   10.00   0
   2  18  -2   14.51    8.40   0
   3  18   2    7.01    6.37   0
  -3  18  -2    7.21   14.26   0
   3  18  -2    4.64    8.77   0
   4  18   2   14.30    9.38   0
   4  18  -2   18.76    9.41   0
   5  18   2   24.85   10.45   0
   5  18  -2   40.54    9.76   0
   6  18   2   14.35   11.66   0
   6  18  -2   -0.60   11.66   0
   0  19  -2   21.28    8.36   0
   0  19   2   15.69    8.03   0
   1  19   2   22.66    8.18   0
  -1  19  -2   29.07    8.87   0
  -1  19   2   29.87    8.84   0
   1  19  -2   36.87    8.79   0
  -2  19  -2    7.01   10.15   0
   2  19   2   14.09    8.49   0
   2  19  -2    7.30    8.97   0
  -2  19   2    9.28   10.09   0
   3  19   2    7.88    8.34   0
  -3  19  -2    6.72   15.08   0
   3  19  -2    8.29    8.69   0
   4  19   2  107.74    9.87   0
   4  19  -2  111.77    7.45   0
   5  19   2   85.43    8.31   0
   5  19  -2   96.38    8.08   0
   6  19  -2   16.94   11.39   0
   0  20  -2   44.74    8.67   0
   0  20   2   40.63    8.57   0
  -1  20  -2   77.59   10.33   0
   1  20   2   72.43    8.60   0
  -1  20   2   66.28    9.25   0
   1  20  -2   81.20    9.27   0
  -2  20  -2   15.82   10.80   0
   2  20   2   14.29    8.75   0
   2  20  -2   15.81    8.76   0
  -2  20   2   17.28   10.76   0
   3  20   2    7.79    9.12   0
  -3  20  -2    5.75   16.70   0
   3  20  -2    1.81    7.18   0
   4  20   2   49.64   10.54   0
   4  20  -2   48.14   10.58   0
   5  20   2   33.41   10.68   0
   5  20  -2   36.54   11.55   0
   0  21   2   46.07    9.59   0
   0  21  -2   51.21    9.65   0
   1  21   2   85.41    9.89   0
  -1  21  -2   82.77    9.96   0
   1  21  -2   87.71    9.90   0
  -1  21   2   67.88    9.85   0
   2  21   2   27.45    9.75   0
  -2  21  -2   18.29   11.20   0
   2  21  -2   28.07    9.29   0
  -2  21   2   15.09    9.46   0
  -3  21  -2   16.47   19.35   0
   3  21   2   24.34    9.67   0
   3  21  -2   21.81   10.36   0
   4  21   2   14.16   11.16   0
   4  21  -2   15.62    8.22   0
   5  21   2   14.48   11.19   0
   5  21  -2   11.34   11.20   0
   0  22   2    1.50    9.84   0
   0  22  -2   -6.79   10.75   0
   1  22   2   10.60   10.01   0
  -1  22  -2   15.40   10.11   0
   1  22  -2   18.61    9.20   0
  -1  22   2    6.42   10.11   0
   2  22   2    0.19   10.33   0
  -2  22  -2    5.03   11.84   0
   2  22  -2   -0.46    9.53   0
  -2  22   2    2.55   11.62   0
   3  22   2    4.88   10.06   0
   3  22  -2   12.43   10.89   0
   4  22   2   16.04   11.82   0
   4  22  -2    5.56   11.89   0
   0  23   2   16.57   10.51   0
   0  23  -2   26.46   10.70   0
  -1  23  -2   48.13   10.95   0
   1  23   2   65.05   10.91   0
  -1  23   2   59.07   10.94   0
   1  23  -2   50.77   10.08   0
  -2  23  -2   17.08   12.71   0
   2  23   2   29.73   11.08   0
   2  23  -2   14.83   10.26   0
  -2  23   2   12.47   12.74   0
   3  23   2   -0.66    8.40   0
   3  23  -2    5.10   10.52   0
   0  24  -2   22.63   10.41   0
   0  24   2   22.72   12.11   0
  -1  24  -2   14.85   12.98   0
   1  24   2   -0.76   10.39   0
   1  24  -2  -12.01   10.65   0
  -1  24   2    6.18   12.91   0
  -2  24  -2   17.93   15.12   0
   2  24   2   17.80   10.74   0
   2  24  -2   14.31   10.87   0
  -2  24   2   14.62   13.67   0
   3  24   2    6.13   11.49   0
   3  24  -2   -0.68    9.29   0
   0  25  -2   22.45   12.08   0
   0  25   2   20.32   12.12   0
   1  25   2    7.65   12.18   0
  -1  25  -2    2.76   12.23   0
  -1  25   2   -4.30   12.27   0
   1  25  -2   -0.76   12.30   0
  -1   0  -3 4138.96   23.99   0
  -2   0  -3  172.89    9.03   0
   2   0   3  172.67    9.70   0
  -3   0  -3   48.26    7.95   0
   3   0   3   52.20    8.60   0
   4   0   3  369.09    9.29   0
  -4   0  -3  389.83    9.19   0
   5   0   3   23.29    7.93   0
  -5   0  -3   17.66    5.35   0
   6   0   3    6.88    7.74   0
   7   0  -3   28.92    8.86   0
   7   0   3   38.19    9.62   0
   8   0   3    6.78   10.87   0
   8   0  -3   11.37   10.88   0
   1   1   3  683.45   12.39   0
  -1   1  -3  613.00   11.41   0
  -1  -1  -3  664.49   11.69   0
   2   1   3   67.75    6.96   0
  -2   1  -3   59.86    6.49   0
   2  -1   3   64.17    9.10   0
  -2  -1  -3   74.20    8.39   0
   3   1   3   15.89    8.44   0
  -3   1  -3   20.15    7.34   0
   3  -1   3   21.35    8.36   0
  -3  -1  -3   24.95    7.79   0
   4   1   3  118.20    8.28   0
  -4   1  -3  112.34    7.47   0
  -4  -1  -3  122.80    7.76   0
   4  -1   3  110.94    7.94   0
   5   1   3  776.00   11.14   0
  -5   1  -3  841.52   11.59   0
   5  -1   3  716.89   11.14   0
  -5  -1  -3  843.97   11.04   0
   6   1   3  239.56    9.41   0
   6  -1   3  233.52    9.01   0
   7  -1  -3    1.39    9.39   0
   7   1   3   11.33    8.79   0
   7  -1   3    9.72    9.40   0
   7   1  -3   17.04    9.48   0
   8  -1  -3   18.25   10.92   0
   8   1   3    9.84   10.08   0
   8   1  -3    8.19   11.03   0
   8  -1   3   15.81   10.95   0
   0  -2  -3  113.61    8.17   0
   1   2   3  369.36    8.98   0
  -1  -2  -3  364.84    8.49   0
  -2   2  -3  720.18   12.23   0
   2   2   3  682.74   10.47   0
  -2  -2  -3  775.37   12.16   0
   3   2   3  207.81    8.99   0
  -3   2  -3  195.65    8.85   0
  -3  -2  -3  192.77    6.65   0
   3  -2   3  208.81    9.44   0
   4   2   3   31.35    7.81   0
  -4   2  -3   26.09    7.33   0
  -4  -2  -3   29.38    7.20   0
   4  -2   3   18.90    7.81   0
   5   2   3  230.00    6.84   0
  -5   2  -3  267.82    9.12   0
   5  -2   3  254.10    9.36   0
  -5  -2  -3  262.97    8.48   0
   6   2   3  124.69    8.55   0
   6  -2   3  124.15   10.26   0
   7  -2  -3   11.74    9.38   0
   7   2   3   16.30    8.81   0
   7   2  -3   10.80    9.50   0
   7  -2   3   13.35    9.21   0
   8   2   3    6.89   10.68   0
   8  -2  -3    4.71   11.00   0
   8   2  -3    3.08   12.01   0
   8  -2   3    4.60   12.10   0
   0  -3  -3  223.30    9.38   0
   1   3   3 1870.29   16.53   0
  -1  -3  -3 1797.11   15.68   0
   2   3   3  673.06   12.09   0
  -2   3  -3  640.96   12.37   0
  -2  -3  -3  683.23   11.54   0
   3   3   3  130.80    8.85   0
  -3   3  -3  125.34    8.37   0
  -3  -3  -3  134.54    8.16   0
   4   3   3  303.11    8.80   0
  -4   3  -3  325.17    9.43   0
  -4  -3  -3  339.59    8.68   0
   4  -3   3  331.55    9.81   0
  -5   3  -3  178.57    8.91   0
   5   3   3  170.45    8.34   0
   5  -3   3  154.00    9.04   0
  -5  -3  -3  160.40    6.36   0
   6   3   3   50.69    8.11   0
   6  -3   3   52.33    8.78   0
   7   3   3   35.70    7.08   0
   7  -3  -3   31.37   10.85   0
   7   3  -3   34.58    9.57   0
   7  -3   3   35.37    9.58   0
   8   3   3   10.69   10.11   0
   8  -3  -3    6.34   11.25   0
   8  -3   3   12.04   12.60   0
   8   3  -3    9.92   10.89   0
   0  -4  -3 1778.09   16.18   0
   0   4   3 1802.88   16.77   0
   1   4   3  657.45   11.82   0
   1  -4  -3  609.18   11.54   0
  -1  -4  -3  627.45   10.85   0
   2   4   3  267.65   10.19   0
  -2   4  -3  244.02    9.80   0
  -2  -4  -3  271.05    9.30   0
   3   4   3   -1.54    5.63   0
  -3   4  -3    5.11    7.25   0
  -3  -4  -3    4.29    7.23   0
  -4   4  -3  148.65    8.32   0
   4   4   3  158.57    8.39   0
  -4  -4  -3  148.77    6.04   0
   5   4   3  117.20    8.06   0
  -5   4  -3  139.23    8.68   0
   5  -4   3  118.65    8.85   0
  -5  -4  -3  132.30    7.52   0
   6   4   3   26.42    8.90   0
   6  -4   3   27.32   10.10   0
   7   4   3   13.55    9.69   0
   7  -4  -3   13.00    9.56   0
   7  -4   3   14.80    9.65   0
   7   4  -3   15.74    9.40   0
   8   4   3   32.76   11.29   0
   8  -4  -3   37.25   13.14   0
   8   4  -3   38.27   11.06   0
   0  -5  -3   12.52    7.85   0
   0   5   3   10.83    6.31   0
   1  -5  -3  488.29   11.04   0
   1   5   3  481.89    9.36   0
  -1  -5  -3  489.54    9.05   0
   2   5   3  185.05    7.35   0
  -2   5  -3  178.63    9.32   0
  -2  -5  -3  202.57    7.03   0
   3   5   3  363.87    7.59   0
  -3   5  -3  379.38   11.26   0
  -3  -5  -3  415.99    8.81   0
  -4   5  -3    0.29    7.02   0
   4   5   3   11.03    7.62   0
  -4  -5  -3   -3.22    6.99   0
  -5   5  -3   77.96    9.63   0
   5   5   3   59.61    8.43   0
  -5  -5  -3   78.17    7.55   0
   6   5   3   -3.09    6.05   0
   6  -5  -3    8.97   10.68   0
   7   5   3   30.63    8.96   0
   7  -5  -3   21.08   11.23   0
   7   5  -3   14.46    7.03   0
   8  -5  -3   24.41   12.99   0
   8   5   3   23.27   10.46   0
   8   5  -3   20.15   11.28   0
   0  -6  -3 1034.89   13.50   0
   0   6   3 1042.55   13.67   0
   1   6   3  656.68   11.90   0
   1  -6  -3  631.15   12.15   0
  -1  -6  -3  653.07   11.43   0
   2   6   3  339.42    7.90   0
   2  -6  -3  341.14   10.29   0
  -2  -6  -3  359.14    7.61   0
  -3   6  -3  295.50    9.69   0
   3   6   3  319.35    9.14   0
  -3  -6  -3  321.96    6.91   0
  -4   6  -3   41.27    7.43   0
   4   6   3   51.06    7.76   0
  -4  -6  -3   49.12    5.26   0
  -5   6  -3    2.14    7.62   0
   5   6   3   11.30    8.19   0
  -5  -6  -3    5.08    7.60   0
   6  -6  -3   46.45   10.56   0
   6   6   3   41.80    8.04   0
   6   6  -3   54.84    8.21   0
   7   6   3   35.86    7.08   0
   7  -6  -3   29.79   11.38   0
   7   6  -3   44.07    9.60   0
   8  -6  -3   76.10   15.33   0
   8   6   3   78.44   10.71   0
   8   6  -3   85.07   11.71   0
   0   7   3   13.15    8.85   0
   0  -7  -3    7.55    5.97   0
   1   7   3  854.80   12.24   0
   1  -7  -3  814.42   12.92   0
  -1  -7  -3  847.09   11.79   0
   2  -7  -3  931.93   13.64   0
   2   7   3 1062.60   12.14   0
  -2  -7  -3  988.32   10.20   0
   3  -7  -3   77.87    8.86   0
  -3   7  -3   79.14    8.98   0
   3   7   3   89.13    8.07   0
  -3  -7  -3   86.88    5.50   0
  -4   7  -3   49.20    9.09   0
   4   7   3   49.43    8.04   0
  -4  -7  -3   67.05    7.48   0
   5   7   3   54.08    8.37   0
  -5   7  -3   52.15    9.34   0
   6  -7  -3   89.45   11.28   0
   6   7   3   73.69    6.66   0
   6   7  -3   74.54    6.71   0
   7   7   3   13.56    7.04   0
   7  -7  -3   14.50   12.20   0
   7   7  -3    6.38    9.07   0
   8  -7  -3    6.34   16.91   0
   8   7   3   -9.48   10.71   0
   8   7  -3    5.57   11.57   0
   0   8   3   87.01    8.72   0
   0  -8  -3   80.23    6.18   0
   1   8   3  483.87   10.40   0
   1  -8  -3  460.02   10.61   0
  -1  -8  -3  487.13    9.71   0
  -1   8   3  459.26   10.80   0
   2  -8  -3  698.31   12.30   0
   2   8   3  810.92   11.08   0
  -2  -8  -3  743.89    8.98   0
  -3   8  -3   69.13    8.85   0
   3   8   3   73.62    7.95   0
   3  -8  -3   62.87    7.58   0
  -3  -8  -3   67.73    5.40   0
   4   8   3   80.13    8.22   0
  -4   8  -3   71.05    9.63   0
   4  -8  -3   66.91    9.51   0
  -4  -8  -3   69.94    5.77   0
   5   8   3  140.67    6.61   0
   5  -8  -3  144.14   11.12   0
   6  -8  -3    0.03   11.81   0
   6   8   3   -3.48    8.88   0
   6   8  -3   -7.23    8.32   0
   7  -8  -3    5.89   14.81   0
   7   8   3    3.92   10.26   0
   7  -8  -3    8.10   16.37   0
   7   8  -3    3.12   10.23   0
   8   8   3   14.54   10.95   0
   8   8  -3   10.18    8.66   0
   0   9   3  378.37    9.69   0
   0  -9  -3  395.04    9.68   0
   1   9   3  186.45    8.80   0
   1  -9  -3  176.63    8.55   0
  -1   9   3  177.44    8.88   0
  -1  -9  -3  191.94    8.30   0
   2   9   3  129.09    8.29   0
   2  -9  -3  127.03    9.34   0
  -2  -9  -3  144.38    7.73   0
   3  -9  -3  254.50    9.68   0
  -3   9  -3  274.39   10.90   0
   3   9   3  293.68    8.53   0
  -3  -9  -3  285.98    6.57   0
  -4   9  -3  139.44   11.63   0
   4  -9  -3  134.51   10.63   0
   4   9   3  140.44    6.63   0
  -4  -9  -3  154.87    8.10   0
   5  -9  -3   11.98   11.25   0
   5   9   3   19.25    8.38   0
   6  -9  -3   50.74   17.40   0
   6  -9  -3   46.78   16.82   0
   6   9   3   56.44    9.11   0
   6   9  -3   45.77    9.07   0
   7   9   3    1.44    9.48   0
   7   9  -3   17.07    7.48   0
   8   9   3   32.51   11.95   0
   8   9  -3   33.76   12.26   0
   0  10   3  602.38   10.71   0
   0 -10  -3  529.48    8.60   0
   1 -10  -3   37.85    7.05   0
   1  10   3   48.08    7.87   0
  -1 -10  -3   48.18    5.24   0
  -1  10   3   42.17    7.74   0
   2 -10  -3   12.36    7.04   0
   2  10   3   18.44    7.71   0
  -2 -10  -3    8.19    5.06   0
  -3  10  -3  285.75   11.52   0
   3 -10  -3  275.18   11.17   0
   3  10   3  313.06    9.05   0
  -3 -10  -3  286.10    6.82   0
  -4  10  -3  273.27   14.63   0
   4 -10  -3  258.75   13.41   0
   4  10   3  292.69    9.03   0
  -4 -10  -3  271.24    6.78   0
   5 -10  -3   38.95   16.94   0
   5  10   3   31.50    6.40   0
   5 -10  -3   31.65   16.15   0
   6  10   3   -1.14    9.17   0
   6  10  -3    7.94    9.14   0
   7  10   3   24.30   10.60   0
   7  10  -3   44.56   10.43   0
   8  10   3    7.12    9.16   0
   8  10  -3    1.16   11.31   0
   0  11   3   32.48    7.33   0
   0 -11  -3   32.25    5.27   0
   1  11   3  451.39    9.51   0
   1 -11  -3  430.67    9.80   0
  -1 -11  -3  454.85    8.94   0
  -1  11   3  401.12    9.89   0
   2  11   3   49.56    7.69   0
   2 -11  -3   48.90    8.90   0
  -2 -11  -3   54.17    7.20   0
  -3  11  -3  245.98   11.28   0
   3  11   3  269.46    7.06   0
   3 -11  -3  238.77   11.13   0
  -3 -11  -3  272.31    6.77   0
   4 -11  -3  421.35   16.80   0
   4  11   3  472.27    9.80   0
  -4  11  -3  400.61   18.68   0
   5  11   3   15.44    8.29   0
   5  11  -3   16.76    6.08   0
   6  11   3   20.66    8.69   0
   6  11  -3   12.27    9.26   0
   7  11   3    9.61    7.95   0
   7  11  -3    4.79   11.00   0
   8  11   3   11.06   12.63   0
   8  11  -3    7.99   12.58   0
   0 -12  -3   44.49    7.46   0
   0  12   3   50.88    7.84   0
   1 -12  -3   28.74    6.99   0
   1  12   3   42.29    7.75   0
  -1  12   3   33.52    7.59   0
  -1 -12  -3   35.64    7.01   0
   2  12   3   11.47    5.31   0
   2 -12  -3   10.09    7.49   0
  -2 -12  -3    2.58    4.96   0
   3 -12  -3  268.81   11.66   0
   3  12   3  255.49    7.02   0
  -3  12  -3  268.35   12.46   0
  -3 -12  -3  264.69    6.76   0
   4  12   3   50.06    8.44   0
   4 -12  -3   43.84   13.94   0
   5  12   3   37.95    8.39   0
   5  12  -3   35.50    8.32   0
   6  12   3    0.71    6.72   0
   6  12  -3    5.85    9.65   0
   7  12   3   13.87    8.27   0
   7  12  -3   16.22   10.32   0
   0  13   3  297.07    9.00   0
   0 -13  -3  309.74    8.84   0
   1 -13  -3   15.46    7.42   0
   1  13   3   11.62    5.48   0
  -1 -13  -3   19.54    5.19   0
  -1  13   3   13.31    7.61   0
   2 -13  -3  371.48   11.36   0
   2  13   3  328.22    7.42   0
  -2 -13  -3  369.67    8.95   0
   3 -13  -3   75.13    9.89   0
   3  13   3   70.78    6.14   0
  -3 -13  -3   75.90    5.87   0
   4  13   3   46.35    8.46   0
   5  13   3   21.68    8.42   0
   5  13  -3   19.34    8.80   0
   6  13   3   19.44    7.18   0
   6  13  -3   14.02    9.12   0
   7  13   3    0.42   10.45   0
   7  13  -3    0.02    8.33   0
   0  14   3    9.61    7.51   0
   0 -14  -3    6.45    7.28   0
   1  14   3    3.60    5.39   0
   1 -14  -3    3.17    7.64   0
  -1 -14  -3    7.18    7.07   0
  -1  14   3    4.23    7.58   0
   2 -14  -3    6.46    7.79   0
   2  14   3    8.01    7.67   0
  -2 -14  -3    8.18    7.51   0
   3 -14  -3  262.06   12.20   0
   3  14   3  278.79    8.61   0
   4  14   3   84.07    8.93   0
   4  14  -3   92.63    8.49   0
   5  14   3   48.07    6.98   0
   5  14  -3   28.82    6.65   0
   6  14   3   10.86    9.61   0
   6  14  -3    9.38    9.52   0
   7  14   3   28.87    8.75   0
   7  14  -3   26.92    8.77   0
   0 -15  -3   88.95    7.48   0
   0  15   3   83.87    8.31   0
   1 -15  -3   10.53    7.60   0
   1  15   3   11.02    7.58   0
  -1  15   3    0.04    8.98   0
  -1 -15  -3    4.92    7.52   0
   2 -15  -3  238.80   10.75   0
   2  15   3  236.93    9.14   0
  -3  15  -3   16.84   11.24   0
   3  15   3   23.09    8.31   0
   4  15   3   24.27    6.46   0
   4  15  -3   27.61    8.33   0
   5  15   3   14.13    8.72   0
   5  15  -3   25.39    9.00   0
   6  15   3   19.40   10.59   0
   6  15  -3   14.94    7.70   0
   7  15   3   10.64    8.72   0
   7  15  -3   -0.01    8.87   0
   0  16   3    5.00    7.92   0
   0 -16  -3    6.65    7.18   0
   1  16   3   96.35    8.27   0
  -1  16   3   80.01    8.38   0
   2  16   3   41.42    7.84   0
   3  16   3  139.37    6.57   0
  -3  16  -3  145.53   12.60   0
   3  16  -3  167.29    9.13   0
   4  16   3   57.87    8.78   0
   4  16  -3   72.54    9.20   0
   5  16   3   22.57    9.78   0
   5  16  -3   22.03    9.75   0
   6  16   3   10.68   11.11   0
   6  16  -3    4.73   10.04   0
   0  17   3  102.97    8.68   0
   1  17   3   14.17    7.96   0
  -1  17  -3   24.55    8.06   0
  -1  17   3   27.05    8.27   0
  -2  17  -3   86.79   10.59   0
   2  17   3   80.37    8.52   0
   2  17  -3   88.27    8.53   0
   3  17   3   61.40    8.93   0
  -3  17  -3   54.69   11.97   0
   3  17  -3   73.38    8.96   0
   4  17   3   25.56    8.85   0
   4  17  -3   20.99    8.86   0
   5  17   3   -0.44    7.57   0
   5  17  -3   10.97    7.25   0
   6  17   3   28.92    8.49   0
   6  17  -3   41.19   11.43   0
   0  18  -3    1.08    8.24   0
   0  18   3   -0.13    7.94   0
   1  18   3   60.17    8.88   0
  -1  18  -3   62.05    8.75   0
   1  18  -3   63.78    8.92   0
  -1  18   3   52.56    8.91   0
  -2  18  -3   72.22    9.19   0
   2  18   3   70.40    6.58   0
   2  18  -3   88.05    9.07   0
   3  18   3   11.48    6.36   0
  -3  18  -3    9.39   13.31   0
   3  18  -3   17.14    9.03   0
   4  18   3   64.34    9.80   0
   4  18  -3   62.81    9.16   0
   5  18   3   43.17   10.84   0
   5  18  -3   29.59   10.80   0
   6  18   3   13.08   11.89   0
   6  18  -3   12.04   12.21   0
   0  19   3   15.20    8.67   0
   0  19  -3   17.07    8.67   0
   1  19   3  124.10    7.11   0
  -1  19  -3  148.23   10.66   0
  -1  19   3  137.83   10.47   0
   1  19  -3  148.20    8.96   0
  -2  19  -3   12.44   10.47   0
   2  19   3   22.23    9.12   0
   2  19  -3   21.12    8.64   0
  -3  19  -3   26.51   13.16   0
   3  19   3   34.56    9.13   0
   3  19  -3   31.27    9.69   0
   4  19   3   23.00    7.52   0
   4  19  -3   20.69   10.17   0
   5  19   3    5.58   10.40   0
   5  19  -3   -2.82    8.20   0
   0  20  -3  213.39   10.07   0
   0  20   3  174.71    9.38   0
   1  20   3   11.16    9.21   0
  -1  20  -3   13.06   10.19   0
  -1  20   3   -1.76    9.40   0
   1  20  -3    8.86    9.06   0
   2  20   3    7.38    9.20   0
  -2  20  -3    3.66   10.82   0
   2  20  -3    7.91    6.76   0
  -3  20  -3    1.53   14.78   0
   3  20   3   12.87   10.00   0
   3  20  -3   13.36   10.05   0
   4  20   3   -3.17   10.58   0
   4  20  -3   -1.88   10.04   0
   5  20   3  -12.46   10.61   0
   5  20  -3    3.83   11.66   0
   0  21  -3   10.95    8.88   0
   0  21   3   -0.12    8.78   0
  -1  21  -3   13.61   10.87   0
   1  21   3    7.40    9.73   0
  -1  21   3    6.15    9.96   0
   1  21  -3    7.27    9.09   0
   2  21   3    4.31    9.37   0
  -2  21  -3   -1.49    9.77   0
   2  21  -3   -0.57    9.37   0
   3  21   3   31.80   10.40   0
  -3  21  -3   21.92   15.91   0
   3  21  -3   40.65    9.83   0
   4  21   3   50.33   11.46   0
   4  21  -3   43.25   10.50   0
   0  22   3   10.80    9.44   0
   0  22  -3    2.90   10.14   0
   1  22   3   35.33   10.28   0
  -1  22  -3   31.19   11.39   0
   1  22  -3   27.48   10.15   0
  -1  22   3   40.69   11.47   0
  -2  22  -3    4.70   12.22   0
   2  22   3    6.73    9.81   0
   2  22  -3   -5.97   10.61   0
   3  22   3    8.32   10.26   0
  -3  22  -3    2.83   16.72   0
   3  22  -3    1.07    8.10   0
   4  22   3    3.57   11.99   0
   4  22  -3   -0.78   11.94   0
   0  23   3   26.49   10.14   0
   0  23  -3   30.17   10.93   0
   1  23   3   22.81   11.05   0
  -1  23  -3   10.72   11.91   0
  -1  23   3   12.31   11.81   0
   1  23  -3   29.54   10.97   0
  -2  23  -3    6.21   11.54   0
   2  23   3   -6.96   10.55   0
   2  23  -3    8.74   11.34   0
   3  23   3   -3.80   10.81   0
  -3  23  -3    0.02   20.66   0
   3  23  -3  -12.70   10.69   0
   0  24   3   -6.03   12.27   0
   0  24  -3   -0.33   12.31   0
   1  24   3    0.52   11.74   0
  -1  24  -3   13.05   12.62   0
   1  24  -3   -2.56   10.87   0
  -1  24   3    1.51   12.57   0
   2  24   3   -4.20   11.07   0
  -2  24  -3   -3.13   14.97   0
   2  24  -3   -0.45   11.86   0
   0  25   3   14.65   11.73   0
   0  25  -3    1.90   12.78   0
  -1  25  -3   42.55   13.75   0
   1  25   3   31.80   11.58   0
   1  25  -3   31.54   12.85   0
  -1  25   3   13.93   12.88   0
  -1   0  -4  653.08    9.95   0
  -2   0  -4  638.65   11.09   0
   3   0   4   11.38    7.61   0
  -3   0  -4    9.70    7.15   0
  -4   0  -4   49.39    7.47   0
   4   0   4   53.19    8.00   0
   5   0   4  182.10    8.78   0
  -5   0  -4  187.47    8.43   0
  -6   0  -4   58.00    8.31   0
   6   0   4   52.07    8.63   0
   7   0   4   17.29    9.74   0
   8   0  -4   16.62   11.35   0
   8   0   4   19.19   11.36   0
  -1   1  -4   43.40    6.18   0
  -1  -1  -4   56.17    8.45   0
  -2   1  -4  534.93   10.49   0
   2   1   4  543.76   11.03   0
  -2  -1  -4  524.48   10.39   0
   3   1   4  222.77    7.11   0
  -3   1  -4  250.99    8.65   0
  -3  -1  -4  234.14    8.16   0
   3  -1   4  246.70    9.15   0
  -4   1  -4   22.87    5.27   0
   4   1   4   35.73    7.87   0
   4  -1   4   28.88    7.82   0
  -4  -1  -4   29.36    7.33   0
  -5   1  -4  409.91    9.60   0
   5   1   4  385.78    9.67   0
  -5  -1  -4  401.49    9.19   0
   5  -1   4  361.55    9.59   0
  -6   1  -4    0.04    7.65   0
   6   1   4    2.86    8.71   0
   6  -1   4   -0.00    8.28   0
  -6  -1  -4    4.66    8.00   0
   7   1   4   37.37    9.70   0
   7  -1   4   37.97    9.99   0
   8   1   4   29.65   12.34   0
   8  -1  -4   34.72   12.43   0
   8  -1   4   29.52   11.52   0
   8   1  -4   39.19   10.60   0
   0  -2  -4  420.87    8.63   0
  -1  -2  -4  708.49   11.53   0
  -2   2  -4  417.33    8.59   0
   2   2   4  480.15   10.65   0
  -2  -2  -4  456.16    9.68   0
   3   2   4   14.22    7.86   0
  -3   2  -4   11.27    6.88   0
  -3  -2  -4    4.80    7.07   0
   4   2   4  226.71    8.82   0
  -4   2  -4  219.03    8.56   0
  -4  -2  -4  229.20    7.97   0
   4  -2   4  192.96    6.95   0
   5   2   4   35.66    5.63   0
  -5   2  -4   31.46    7.67   0
  -5  -2  -4   36.35    7.35   0
   5  -2   4   38.16    8.42   0
  -6   2  -4  173.11    8.57   0
   6   2   4  162.40    8.90   0
   6  -2   4  178.37    9.15   0
  -6  -2  -4  187.73    8.59   0
   7  -2  -4    2.94    9.61   0
   7   2   4    6.13    9.61   0
   7  -2   4    8.06   10.68   0
   8   2   4   -1.92   11.28   0
   8  -2  -4    1.35   12.89   0
   8  -2   4   -4.59   11.43   0
   8   2  -4    9.08   11.52   0
   0  -3  -4   38.94    8.47   0
   1   3   4  362.82   10.59   0
  -1  -3  -4  337.57    8.01   0
   2   3   4  314.77    7.80   0
  -2   3  -4  288.78    7.75   0
  -2  -3  -4  340.49    9.31   0
  -3   3  -4   85.16    5.82   0
   3   3   4   97.45    8.10   0
  -3  -3  -4  100.13    7.46   0
  -4   3  -4  165.45    8.32   0
   4   3   4  155.11    8.06   0
  -4  -3  -4  146.88    5.99   0
  -5   3  -4   44.76    8.06   0
   5   3   4   44.41    7.91   0
  -5  -3  -4   48.78    7.76   0
  -6   3  -4    2.26    8.22   0
   6   3   4    0.47    8.26   0
   6  -3   4    8.40    8.81   0
  -6  -3  -4    5.51    8.31   0
   7  -3  -4   30.46   11.45   0
   7   3   4   28.48    9.70   0
   7   3  -4   32.49    9.19   0
   8   3   4    9.10   10.68   0
   8  -3  -4   20.14   12.96   0
   8   3  -4   18.11   11.53   0
   0  -4  -4   75.84    6.43   0
   1  -4  -4   24.83    8.38   0
   1   4   4   26.68    8.50   0
  -1  -4  -4   29.48    8.18   0
  -2   4  -4 1414.74   13.40   0
   2   4   4 1549.88   12.51   0
  -2  -4  -4 1554.70   12.31   0
   3   4   4    6.86    7.63   0
  -3   4  -4   -0.11    6.64   0
  -3  -4  -4    2.07    6.65   0
   4   4   4  188.13    8.43   0
  -4   4  -4  196.84    8.68   0
  -4  -4  -4  199.13    8.16   0
  -5   4  -4   27.55    7.95   0
   5   4   4   22.85    7.84   0
  -5  -4  -4   34.31    7.84   0
   6   4   4    7.24    8.81   0
  -6   4  -4    4.50    8.63   0
  -6  -4  -4    6.33    8.41   0
   7  -4  -4   44.99   11.50   0
   7   4   4   43.20    9.35   0
   7   4  -4   37.35   10.11   0
   8   4   4   43.84   10.98   0
   8  -4  -4   48.66   13.41   0
   8   4  -4   41.51   11.86   0
   0  -5  -4  223.15    9.27   0
   1   5   4  109.09    9.11   0
   1  -5  -4  100.92    8.63   0
  -1  -5  -4  101.83    8.44   0
   2   5   4   79.34    8.44   0
  -2   5  -4   58.63    5.84   0
  -2  -5  -4   69.77    7.62   0
   3   5   4   14.99    7.49   0
  -3   5  -4   13.27    7.17   0
  -3  -5  -4   20.10    6.87   0
   4   5   4  309.81    7.26   0
  -4   5  -4  310.64    9.51   0
  -4  -5  -4  343.57    8.84   0
  -5   5  -4  185.03    9.24   0
   5   5   4  168.32    8.90   0
  -5  -5  -4  164.97    6.46   0
   6   5   4   22.95    8.30   0
  -6   5  -4   16.05    8.74   0
  -6  -5  -4   25.76    6.13   0
   7   5   4  -12.30    9.74   0
   7  -5  -4   -0.68   11.15   0
   7   5  -4    5.59    9.09   0
   8   5   4   29.23   11.49   0
   8  -5  -4   28.59   13.00   0
   8   5  -4   35.51   11.47   0
   0   6   4   43.47    8.27   0
   0  -6  -4   52.94    8.21   0
   1  -6  -4  353.60    9.73   0
   1   6   4  329.03    7.74   0
  -1  -6  -4  362.35    9.06   0
   2  -6  -4  778.52   11.73   0
   2   6   4  872.73   11.34   0
  -2  -6  -4  887.70   10.84   0
  -3   6  -4   25.77    7.23   0
   3   6   4   32.44    7.76   0
  -3  -6  -4   31.26    7.19   0
   4   6   4   92.37    8.36   0
  -4   6  -4  100.05    8.37   0
  -4  -6  -4   96.90    6.01   0
  -5   6  -4   97.10    8.57   0
   5   6   4  103.35    6.42   0
  -5  -6  -4  112.68    7.81   0
  -6   6  -4   16.90    8.48   0
   6   6   4   15.50    9.12   0
   7   6   4   -2.46    9.36   0
   7  -6  -4   -2.76   11.44   0
   7   6  -4    7.51    9.94   0
   8   6   4   13.74   11.71   0
   8  -6  -4    8.27   13.63   0
   8   6  -4   10.38   10.82   0
   0  -7  -4   73.71    7.89   0
   0   7   4   81.28    8.46   0
   1   7   4   32.19    5.92   0
   1  -7  -4   43.12    7.67   0
  -1  -7  -4   47.89    7.54   0
   2   7   4  510.20    9.84   0
   2  -7  -4  445.10    9.74   0
  -2  -7  -4  521.70    9.35   0
  -3   7  -4  113.37    7.95   0
   3   7   4  111.88    5.98   0
   3  -7  -4   98.27    7.89   0
  -3  -7  -4  112.68    5.62   0
  -4   7  -4  129.31    9.96   0
   4   7   4  127.09    8.21   0
  -4  -7  -4  129.55    7.72   0
  -5   7  -4  163.11    9.48   0
   5   7   4  168.25    8.43   0
  -5  -7  -4  189.66    8.60   0
   6   7   4   24.18    8.72   0
   7   7   4   27.14    7.71   0
   7  -7  -4   30.32   12.60   0
   7   7  -4   23.37    9.57   0
   8   7   4   26.33   12.14   0
   8  -7  -4   29.14   15.85   0
   8   7  -4   26.47   12.02   0
   0  -8  -4   30.63    5.49   0
   0   8   4   30.65    5.92   0
   1   8   4  124.08    6.25   0
   1  -8  -4  132.24    8.04   0
  -1  -8  -4  133.94    7.75   0
   2  -8  -4  115.74    7.88   0
   2   8   4  134.54    7.96   0
  -2  -8  -4  113.56    7.52   0
  -3   8  -4   51.60    7.71   0
   3  -8  -4   50.89    7.75   0
   3   8   4   55.25    7.82   0
  -3  -8  -4   52.73    5.63   0
   4   8   4  109.73    8.19   0
  -4   8  -4  103.87    9.80   0
   4  -8  -4   97.73    9.82   0
  -4  -8  -4  115.88    8.21   0
  -5   8  -4  107.90   10.43   0
   5  -8  -4  103.81   10.62   0
   5   8   4   96.35    6.46   0
  -5  -8  -4  116.84    8.43   0
   6   8   4   -9.23    9.00   0
   7  -8  -4   29.80   12.83   0
   7   8   4   40.70    9.68   0
   7  -8  -4   26.54   12.74   0
   7   8  -4   27.67    9.66   0
   8   8   4    7.01   12.16   0
   8  -8  -4    1.66   18.38   0
   8  -8  -4    8.27   19.96   0
   8   8  -4    3.17   11.24   0
   0  -9  -4  193.28    8.12   0
   0   9   4  164.69    6.57   0
   1   9   4   29.27    7.63   0
   1  -9  -4   25.61    6.87   0
  -1  -9  -4   20.39    5.01   0
   2  -9  -4  344.25    9.44   0
   2   9   4  342.19    7.16   0
  -2  -9  -4  365.17    8.31   0
  -3   9  -4   14.32    7.45   0
   3  -9  -4   15.04    7.52   0
   3   9   4   17.91    5.82   0
  -3  -9  -4   21.19    7.39   0
   4   9   4  110.15    8.35   0
  -4   9  -4   92.87    8.72   0
   4  -9  -4   87.20    8.58   0
  -4  -9  -4  120.55    7.71   0
   5  -9  -4  115.30   11.33   0
  -5   9  -4  126.30   12.04   0
   5   9   4  113.66    8.63   0
  -5  -9  -4  130.78    6.32   0
   6   9   4   50.85    6.94   0
   6  -9  -4   47.34   12.21   0
   7   9   4   34.35   10.82   0
   7  -9  -4   24.04   15.81   0
   7  -9  -4   16.25   16.94   0
   7   9  -4   32.04   10.50   0
   8   9   4   -1.73   11.50   0
   8   9  -4   -7.04   12.46   0
   0 -10  -4  207.66    8.28   0
   0  10   4  215.82    8.65   0
   1 -10  -4  160.75    7.75   0
   1  10   4  182.53    8.22   0
  -1 -10  -4  172.26    7.83   0
   2  10   4   66.97    5.64   0
   2 -10  -4   66.57    7.71   0
  -2 -10  -4   58.73    5.28   0
   3  10   4  110.48    8.05   0
   3 -10  -4  120.82    9.83   0
  -3  10  -4  117.59    9.82   0
  -3 -10  -4  131.13    7.83   0
   4 -10  -4   71.12    9.75   0
   4  10   4   75.93    7.97   0
  -4  10  -4   74.87    9.73   0
  -4 -10  -4   80.63    5.85   0
   5 -10  -4   31.50   11.48   0
   5  10   4   41.16    8.84   0
  -5  10  -4   37.75   11.03   0
  -5 -10  -4   42.12    7.94   0
   6 -10  -4    0.93   13.93   0
   6 -10  -4    2.26   14.12   0
   6  10   4    1.13    9.23   0
   7  10   4   14.00    8.04   0
   7  10  -4   33.61   11.14   0
   8  10  -4   45.19   12.00   0
   0 -11  -4  111.90    7.80   0
   0  11   4  102.68    7.75   0
   1 -11  -4  323.34    8.76   0
   1  11   4  371.56    9.20   0
  -1  11   4  286.76    7.35   0
  -1 -11  -4  362.82    8.75   0
   2  11   4   47.58    7.61   0
   2 -11  -4   40.28    7.67   0
  -2 -11  -4   37.75    7.33   0
   3  11   4   70.53    8.16   0
  -3  11  -4   60.36    8.21   0
   3 -11  -4   65.98    8.10   0
  -3 -11  -4   73.79    7.75   0
  -4  11  -4  153.70   11.94   0
   4 -11  -4  155.86   11.97   0
   4  11   4  155.43    8.80   0
  -4 -11  -4  168.28    8.39   0
   5  11   4  106.02    8.60   0
  -5  11  -4  104.84   15.07   0
   5 -11  -4   95.42   13.10   0
   6  11   4    9.12    6.82   0
   6  11  -4   19.83    8.87   0
   7  11   4    9.94   11.18   0
   7  11  -4   36.81   11.15   0
   0  12   4   23.26    7.67   0
   0 -12  -4   35.83    7.34   0
   1  12   4    6.18    7.85   0
   1 -12  -4    4.81    7.28   0
  -1 -12  -4    5.22    7.21   0
  -1  12   4    4.62    7.52   0
   2 -12  -4  151.01    8.63   0
   2  12   4  143.46    6.57   0
  -2 -12  -4  141.35    6.25   0
   3 -12  -4  282.79   10.04   0
   3  12   4  311.65    9.02   0
  -3  12  -4  292.46   11.25   0
  -3 -12  -4  340.45    8.72   0
   4 -12  -4   36.66    9.96   0
   4  12   4   36.00    6.44   0
  -4  12  -4   38.38   11.42   0
  -4 -12  -4   39.01    8.03   0
   5 -12  -4   14.00   14.50   0
   5  12   4   19.22    6.72   0
   6  12   4    2.83    9.03   0
   6  12  -4   -2.20    9.83   0
   7  12   4   -2.29   10.68   0
   7  12  -4    0.87   10.65   0
   0  13   4    7.70    5.38   0
   0 -13  -4    8.07    6.88   0
   1  13   4  133.65    6.14   0
   1 -13  -4  138.87    8.25   0
  -1  13   4  144.00    8.41   0
  -1 -13  -4  165.03    8.14   0
   2  13   4  159.40    8.55   0
   2 -13  -4  154.92    9.82   0
  -2 -13  -4  159.30    8.19   0
   3 -13  -4  118.51    9.22   0
   3  13   4  113.25    6.36   0
  -3 -13  -4  157.54    8.32   0
   4  13   4   96.37    6.68   0
   4 -13  -4  104.55   11.38   0
  -4  13  -4  102.86   11.97   0
  -4 -13  -4  106.87    6.45   0
   5  13   4    8.23    8.66   0
   6  13   4   28.87   10.43   0
   6  13  -4   33.45   10.38   0
   7  13   4    2.12    8.86   0
   7  13  -4   13.07   10.95   0
   0 -14  -4  116.34    7.82   0
   0  14   4  109.91    8.04   0
   1  14   4    9.33    7.99   0
   1 -14  -4   14.69    7.79   0
  -1 -14  -4   16.65    7.64   0
  -1  14   4   13.94    8.01   0
   2  14   4  146.77    8.75   0
   2 -14  -4  140.78    8.70   0
  -2 -14  -4  139.52    6.24   0
   3  14   4   50.16    6.39   0
   3 -14  -4   62.75   10.68   0
  -3 -14  -4   68.86    7.84   0
   4  14   4   75.00    6.64   0
   4 -14  -4   87.73   12.50   0
  -4  14  -4   80.27   13.44   0
   5  14   4    8.80    8.60   0
   6  14   4    7.63   10.57   0
   6  14  -4   14.08    9.74   0
   7  14   4   27.41    9.12   0
   7  14  -4   50.33   11.31   0
   0  15   4   11.85    6.06   0
   0 -15  -4   22.04    5.42   0
   1 -15  -4   68.99    8.13   0
   1  15   4   60.57    8.28   0
  -1  15   4   62.33    8.49   0
  -1 -15  -4   62.52    7.97   0
   2  15   4   51.55    8.40   0
   2 -15  -4   42.58    8.14   0
  -2 -15  -4   50.40    8.10   0
   3  15   4   62.32    6.23   0
   3 -15  -4   63.19   10.50   0
  -3 -15  -4   55.13    8.02   0
   4  15   4   31.91    6.42   0
   4 -15  -4   27.10   12.81   0
  -4  15  -4   23.45   14.57   0
   5  15   4   10.81    7.08   0
   5  15  -4   10.51    7.03   0
   6  15   4    4.07   10.88   0
   6  15  -4   10.73    7.86   0
   0  16   4   81.58    8.13   0
   0 -16  -4   85.12    8.31   0
   1  16   4   -1.75    7.92   0
   1 -16  -4    6.65    7.73   0
  -1  16   4    8.55    8.99   0
  -1 -16  -4    4.20    7.41   0
   2  16   4   77.65    8.48   0
   2 -16  -4   67.69    8.97   0
  -2 -16  -4   66.59    7.58   0
   3  16   4  117.30    9.06   0
   3 -16  -4  124.76   11.42   0
   4  16   4    1.23    8.51   0
  -4  16  -4    4.23   17.89   0
  -4  16  -4    5.27   18.01   0
   5  16   4    8.66    7.53   0
   5  16  -4    3.69   10.01   0
   6  16   4    9.31   10.64   0
   6  16  -4    7.68   11.31   0
   0 -17  -4   -4.47    8.05   0
   0  17   4   -3.47    7.93   0
   1 -17  -4   12.57    9.21   0
   1  17   4   11.79    8.07   0
  -1 -17  -4   22.48    7.86   0
  -1  17   4   19.39    8.14   0
   2  17   4   -1.41    6.20   0
   2 -17  -4    9.63    8.68   0
  -2 -17  -4    7.94    6.16   0
   3  17   4    4.81    8.81   0
   4  17   4   -2.36    9.52   0
   4  17  -4    8.96    9.00   0
   5  17   4   22.61   10.69   0
   5  17  -4   23.34    9.79   0
   6  17   4    3.71    8.78   0
   6  17  -4   10.76   10.98   0
   0  18   4    5.65    8.00   0
   0 -18  -4   14.87    8.52   0
   1  18   4   88.53    8.66   0
   1 -18  -4  112.17    9.26   0
  -1  18   4   99.95    9.27   0
   2  18   4   10.87    9.03   0
   3  18   4   12.02    6.67   0
  -3  18  -4   20.72   11.33   0
   3  18  -4   18.82    6.69   0
   4  18   4   61.07    7.42   0
   4  18  -4   76.67   10.21   0
   5  18   4    3.59   10.22   0
   5  18  -4   -3.00   11.12   0
   0  19   4   30.14    9.22   0
   1  19   4   37.43    9.16   0
  -1  19   4   21.13    9.21   0
   2  19   4    6.22    8.69   0
  -2  19  -4    4.87   10.77   0
   2  19  -4    9.21    6.82   0
   3  19   4   10.15    9.60   0
  -3  19  -4    6.23   11.50   0
   3  19  -4    4.96    7.17   0
   4  19   4   27.25   10.51   0
   4  19  -4   25.92   10.56   0
   5  19   4   17.66   10.79   0
   5  19  -4   -8.54   10.72   0
   0  20   4   32.30    9.53   0
   0  20  -4   40.58    9.60   0
   1  20   4   10.94    6.82   0
  -1  20  -4   17.58    9.76   0
   1  20  -4   20.54    9.62   0
  -1  20   4   20.23   10.60   0
  -2  20  -4    6.15   11.16   0
   2  20   4   13.24    9.97   0
   2  20  -4   11.18    9.76   0
   3  20   4   20.03    7.50   0
  -3  20  -4   15.89   13.33   0
   3  20  -4   15.35    7.65   0
   4  20   4    6.68    8.17   0
   4  20  -4   14.24   10.29   0
   5  20   4   18.39   11.42   0
   5  20  -4   14.19   11.38   0
   0  21   4    7.56    9.99   0
   0  21  -4  -11.65    9.76   0
   1  21   4   63.99   10.00   0
  -1  21  -4   53.19   10.32   0
   1  21  -4   66.48    9.58   0
  -1  21   4   55.34   10.23   0
   2  21   4   21.81    7.61   0
  -2  21  -4   30.57   12.04   0
   2  21  -4   18.35   10.44   0
   3  21   4   25.35   10.15   0
  -3  21  -4    7.23   14.42   0
   3  21  -4    5.17    8.16   0
   4  21   4    6.12   11.85   0
   4  21  -4   19.73    8.85   0
   0  22  -4    9.32    9.64   0
   0  22   4    1.58   11.43   0
   1  22   4   19.33   10.75   0
  -1  22  -4    6.07   10.62   0
   1  22  -4   17.73   10.90   0
  -1  22   4   12.17    9.92   0
  -2  22  -4    6.92   11.10   0
   2  22   4   16.25   10.14   0
   2  22  -4   12.96   10.19   0
   3  22   4    9.33   11.45   0
  -3  22  -4    0.58   15.97   0
   3  22  -4    2.15    8.44   0
   0  23   4   13.97   10.52   0
   0  23  -4    9.92   10.44   0
   1  23   4   15.74   11.46   0
  -1  23  -4   12.56   11.47   0
   1  23  -4   12.76   10.68   0
  -1  23   4   11.39   12.36   0
   2  23   4   25.14   11.69   0
  -2  23  -4   20.44   13.68   0
   2  23  -4   30.13   10.93   0
  -3  23  -4    5.39   18.37   0
   3  23   4    8.26   12.31   0
   3  23  -4   19.37    9.21   0
   0  24   4    2.21   12.13   0
   0  24  -4    2.41   12.13   0
   1  24   4    8.36   11.23   0
  -1  24  -4   24.60   12.57   0
  -1  24   4   20.62   12.50   0
   1  24  -4   25.96   12.31   0
   2  24   4   16.58   12.50   0
  -2  24  -4   10.84   14.68   0
   2  24  -4   10.51   12.56   0
  -1   0  -5   26.43    7.31   0
  -2   0  -5   54.04    7.40   0
  -3   0  -5  174.22    7.87   0
  -4   0  -5   96.62    7.37   0
   4   0   5  101.75    7.83   0
   5   0   5   18.74    8.38   0
  -5   0  -5   21.03    7.97   0
  -6   0  -5   -1.42    8.37   0
   6   0   5    2.16    8.16   0
   7   0   5    2.59   10.20   0
   8   0   5    2.82   11.94   0
   8   0  -5    3.90   12.54   0
  -1   1  -5  366.05    9.38   0
  -1  -1  -5  359.13    7.52   0
  -2   1  -5  293.93    8.75   0
  -2  -1  -5  288.64    6.93   0
   3   1   5  175.37    8.49   0
  -3   1  -5  158.63    7.59   0
  -3  -1  -5  165.93    7.81   0
   4   1   5   44.47    7.92   0
  -4   1  -5   31.05    7.39   0
  -4  -1  -5   30.28    5.29   0
  -5   1  -5  422.69    9.66   0
   5   1   5  398.54    9.89   0
   5  -1   5  359.99    7.96   0
  -5  -1  -5  410.63    9.22   0
  -6   1  -5   -0.69    7.71   0
   6   1   5    0.63    8.74   0
  -6  -1  -5   -0.79    8.33   0
   6  -1   5    0.09    8.09   0
   7   1   5   -0.89   11.00   0
   7  -1   5    3.86   10.01   0
   8   1   5   30.57   11.15   0
   8  -1  -5   40.31   12.13   0
   8   1  -5   32.10   11.09   0
   0  -2  -5  174.22    6.56   0
  -1  -2  -5  719.00    9.18   0
  -2   2  -5  294.10    7.11   0
  -2  -2  -5  314.36    8.38   0
  -3   2  -5    2.83    7.18   0
   3   2   5    5.81    7.59   0
  -3  -2  -5    8.01    6.73   0
  -4   2  -5   33.33    7.37   0
   4   2   5   26.05    7.66   0
  -4  -2  -5   36.51    7.01   0
  -5   2  -5  170.41    8.62   0
   5   2   5  162.42    8.49   0
  -5  -2  -5  154.06    8.00   0
   6   2   5   29.92    8.43   0
  -6   2  -5   28.86    8.61   0
  -6  -2  -5   34.39    8.02   0
   7   2   5    9.82   10.07   0
   8  -2  -5   14.44   12.90   0
   8   2   5   13.07   11.74   0
   8   2  -5   16.02   10.95   0
   0  -3  -5  461.06    9.69   0
  -1  -3  -5  579.52    8.47   0
   2   3   5  157.63    8.48   0
  -2   3  -5  151.25    7.89   0
  -2  -3  -5  164.62    7.85   0
  -3   3  -5  143.25    7.63   0
   3   3   5  147.28    8.13   0
  -3  -3  -5  142.94    7.52   0
  -4   3  -5  204.17    8.49   0
   4   3   5  208.66    8.56   0
  -4  -3  -5  202.33    8.15   0
   5   3   5   15.31    7.74   0
  -5   3  -5   12.38    7.79   0
  -5  -3  -5    5.79    7.72   0
   6   3   5  127.64    9.56   0
  -6   3  -5  126.88    9.09   0
  -6  -3  -5  134.17    9.12   0
   7   3   5    7.67   10.11   0
   8  -3  -5    5.80   11.89   0
   8   3   5    6.53   12.17   0
   8   3  -5    7.80   11.06   0
   0  -4  -5  110.31    6.03   0
   1  -4  -5  320.74    8.97   0
  -1  -4  -5  302.92    7.03   0
   2   4   5  680.62    8.85   0
  -2   4  -5  669.48   10.46   0
  -2  -4  -5  744.00   10.18   0
  -3   4  -5   35.54    7.35   0
   3   4   5   26.53    5.52   0
  -3  -4  -5   28.52    6.82   0
   4   4   5  298.77    8.96   0
  -4   4  -5  288.01    8.77   0
  -4  -4  -5  285.53    8.61   0
   5   4   5   86.58    8.11   0
  -5   4  -5   91.49    8.28   0
  -5  -4  -5   92.95    7.74   0
   6   4   5   41.48    8.78   0
  -6   4  -5   45.40    8.88   0
  -6  -4  -5   38.12    8.88   0
   7   4   5   55.54    9.61   0
   8   4   5   20.16   12.29   0
   8  -4  -5   14.80   13.96   0
   8   4  -5   12.23   11.36   0
   0  -5  -5   30.59    7.41   0
   1   5   5   96.41    8.30   0
   1  -5  -5   86.24    7.68   0
  -1  -5  -5   94.15    7.59   0
  -2   5  -5  175.33    8.14   0
   2   5   5  200.35    8.53   0
  -2  -5  -5  202.20    7.95   0
   3   5   5  127.71    6.09   0
  -3   5  -5  138.84    8.05   0
  -3  -5  -5  132.30    7.33   0
   4   5   5  358.78    9.36   0
  -4   5  -5  327.78    9.59   0
  -4  -5  -5  363.27    8.91   0
   5   5   5   96.66    8.19   0
  -5   5  -5  104.47    9.44   0
  -5  -5  -5   86.44    6.04   0
   6   5   5   63.55    8.88   0
  -6   5  -5   73.29    9.15   0
  -6  -5  -5   86.06    8.88   0
   7   5   5    0.98   10.42   0
   8   5   5   12.88   11.45   0
   8  -5  -5   10.80   14.07   0
   8   5  -5    6.88   11.97   0
   0  -6  -5  117.82    5.84   0
   1  -6  -5  215.87    8.30   0
   1   6   5  197.95    6.68   0
  -1  -6  -5  222.72    8.12   0
   2  -6  -5  224.33    8.36   0
   2   6   5  239.37    8.66   0
  -2  -6  -5  254.21    8.10   0
  -3   6  -5  152.11    8.15   0
   3   6   5  172.40    8.23   0
  -3  -6  -5  160.95    7.92   0
   4   6   5  104.67    8.46   0
  -4   6  -5   89.30    8.43   0
  -4  -6  -5   97.12    7.67   0
   5   6   5  160.60    8.92   0
  -5   6  -5  159.87    9.17   0
  -5  -6  -5  158.57    8.46   0
   6   6   5   76.41    9.02   0
  -6   6  -5   73.73   10.65   0
  -6  -6  -5   85.77    9.07   0
   7   6   5   26.41    7.80   0
   8   6   5   31.78   11.29   0
   8  -6  -5   22.16   14.59   0
   8   6  -5   23.02   11.30   0
   0  -7  -5   77.94    7.39   0
   1  -7  -5   66.38    7.47   0
   1   7   5   79.47    7.92   0
  -1  -7  -5   66.80    5.36   0
   2   7   5  164.88    8.28   0
   2  -7  -5  152.05    8.08   0
  -2  -7  -5  176.56    7.83   0
   3  -7  -5   70.54    7.37   0
  -3   7  -5   72.96    7.82   0
   3   7   5   66.53    8.19   0
  -3  -7  -5   71.60    5.78   0
   4   7   5  100.54    8.40   0
  -4   7  -5  104.20    9.45   0
  -4  -7  -5   95.73    6.11   0
   5   7   5   54.57    8.61   0
  -5   7  -5   35.48   10.19   0
  -5  -7  -5   36.90    7.81   0
   6   7   5   52.90    9.33   0
  -6   7  -5   46.07    9.33   0
  -6  -7  -5   43.68    8.94   0
   7   7   5   17.90    9.66   0
   8   7   5   33.87   12.39   0
   8  -7  -5    7.47   14.84   0
   8   7  -5   10.39   12.33   0
   0  -8  -5   11.39    6.91   0
   1  -8  -5   58.22    7.50   0
   1   8   5   62.03    7.55   0
  -1  -8  -5   62.23    7.29   0
   2   8   5  103.67    5.91   0
   2  -8  -5  101.57    7.48   0
  -2  -8  -5  100.80    7.50   0
   3  -8  -5  152.80    9.50   0
  -3   8  -5  138.72    8.29   0
   3   8   5  152.48    8.48   0
  -3  -8  -5  145.18    8.01   0
   4  -8  -5   10.98    7.82   0
   4   8   5   17.75    7.76   0
  -4   8  -5   10.84    7.88   0
  -4  -8  -5   15.36    5.58   0
   5   8   5   86.75    8.98   0
  -5   8  -5   70.24    8.90   0
   5  -8  -5   75.50   10.49   0
  -5  -8  -5   82.26    8.02   0
   6   8   5   -5.86    9.08   0
  -6   8  -5   -2.45   10.70   0
   6  -8  -5    6.20   10.77   0
  -6  -8  -5    6.56    8.83   0
   7   8   5   17.98   10.16   0
   7  -8  -5   22.44   13.70   0
   8  -8  -5    3.93   17.16   0
   8   8   5    2.52   11.96   0
   0  -9  -5  107.07    7.59   0
   0   9   5  103.45    7.75   0
   1   9   5  333.16    8.61   0
   1  -9  -5  331.63    8.91   0
  -1  -9  -5  307.33    6.73   0
   2   9   5  134.26    8.31   0
   2  -9  -5  120.54    7.93   0
  -2  -9  -5  131.07    7.85   0
   3  -9  -5   58.31    8.04   0
   3   9   5   73.42    7.88   0
  -3   9  -5   55.25    8.03   0
  -3  -9  -5   65.42    7.64   0
   4  -9  -5  323.48   11.11   0
   4   9   5  335.28    8.86   0
  -4   9  -5  341.87   11.35   0
  -4  -9  -5  367.22    9.02   0
   5  -9  -5   41.81   10.30   0
   5   9   5   43.88    8.89   0
  -5   9  -5   35.81    8.85   0
  -5  -9  -5   51.80    8.46   0
   6   9   5   22.08    6.79   0
   6  -9  -5   28.61   11.25   0
  -6   9  -5   26.43   12.48   0
  -6  -9  -5   35.31    9.34   0
   7   9   5   11.15    8.25   0
   7  -9  -5    5.48   14.31   0
   7  -9  -5    4.44   13.43   0
   0  10   5   -0.95    7.60   0
   0 -10  -5    3.88    7.19   0
   1 -10  -5  114.45    5.92   0
   1  10   5  133.63    6.25   0
  -1 -10  -5  150.84    7.82   0
   2  10   5  162.37    8.41   0
   2 -10  -5  138.15    8.21   0
  -2 -10  -5  137.55    6.12   0
   3  10   5  505.07    9.65   0
   3 -10  -5  449.18   10.47   0
  -3  10  -5  485.75   11.72   0
  -3 -10  -5  506.68    9.10   0
   4 -10  -5   90.22   10.18   0
   4  10   5   99.39    8.57   0
  -4  10  -5   82.42    8.80   0
  -4 -10  -5   92.69    8.12   0
   5 -10  -5   62.48   10.60   0
   5  10   5   51.66    8.52   0
  -5  10  -5   54.56   10.41   0
  -5 -10  -5   60.26    8.16   0
   6 -10  -5   -0.42   12.00   0
   6  10   5    0.22    9.07   0
  -6  10  -5    1.48   12.13   0
   7 -10  -5   17.63   18.59   0
   7  10   5   32.19   11.54   0
   7 -10  -5   15.93   16.58   0
   7  10  -5   14.79   11.30   0
   0 -11  -5  181.65    8.08   0
   0  11   5  180.40    8.06   0
   1  11   5  291.91    8.79   0
   1 -11  -5  295.92    8.76   0
  -1 -11  -5  314.91    8.69   0
   2  11   5    9.18    7.65   0
   2 -11  -5   12.74    7.73   0
  -2 -11  -5   15.71    7.56   0
   3  11   5   46.23    8.39   0
  -3  11  -5   46.12    9.45   0
   3 -11  -5   46.87    8.14   0
  -3 -11  -5   50.63    5.72   0
   4  11   5   17.60    5.97   0
  -4  11  -5   21.39    8.41   0
   4 -11  -5   15.22   10.06   0
  -4 -11  -5   17.96    7.97   0
   5  11   5   50.31    9.04   0
   5 -11  -5   45.13   11.14   0
  -5  11  -5   47.10   12.05   0
  -5 -11  -5   60.06    8.65   0
   6  11   5   20.72    9.93   0
   6 -11  -5    9.72   13.90   0
   7  11   5   11.67   10.68   0
   7  11  -5   17.53   11.67   0
   0 -12  -5   28.50    7.19   0
   0  12   5   30.68    5.51   0
   1 -12  -5   52.00    7.19   0
   1  12   5   50.83    6.05   0
  -1 -12  -5   61.03    7.86   0
   2  12   5  171.89    6.71   0
   2 -12  -5  176.53    8.86   0
  -2 -12  -5  181.51    8.30   0
  -3  12  -5   60.21    8.22   0
   3  12   5   72.43    6.09   0
   3 -12  -5   62.90    8.31   0
  -3 -12  -5   78.62    7.52   0
   4  12   5   61.70    8.83   0
  -4  12  -5   54.71    8.91   0
   4 -12  -5   62.07   10.47   0
  -4 -12  -5   59.78    6.22   0
   5  12   5    7.64    6.56   0
  -5  12  -5    6.99   12.26   0
   5 -12  -5    2.24   11.17   0
  -5 -12  -5    3.49    6.60   0
   6 -12  -5   23.72   15.56   0
   6  12   5   38.17   10.33   0
   7  12   5    2.62   12.03   0
   7  12  -5    3.62   11.13   0
   0 -13  -5   -4.89    7.44   0
   0  13   5    0.51    7.38   0
   1 -13  -5   58.20    7.76   0
   1  13   5   52.36    8.27   0
  -1 -13  -5   61.26    7.86   0
   2 -13  -5  295.55    9.47   0
   2  13   5  327.66    9.34   0
  -2 -13  -5  297.64    7.07   0
   3  13   5   51.14    8.46   0
   3 -13  -5   50.96    8.60   0
  -3  13  -5   51.27   10.00   0
  -3 -13  -5   55.10    8.08   0
   4  13   5   16.22    6.39   0
  -4  13  -5   15.40   10.06   0
   4 -13  -5   19.63   10.26   0
  -4 -13  -5   25.32    6.14   0
   5 -13  -5    0.57   13.02   0
   5  13   5   -1.31    9.64   0
  -5  13  -5   -2.60   13.90   0
  -5 -13  -5    4.67    9.25   0
   6  13   5   24.00    8.02   0
   7  13   5   16.22   11.46   0
   7  13  -5   36.77   11.39   0
   0  14   5  108.59    8.57   0
   0 -14  -5  117.52    8.06   0
   1 -14  -5   -8.07    7.66   0
   1  14   5   -0.63    7.58   0
  -1 -14  -5   -1.93    7.62   0
   2  14   5  208.41    9.08   0
   2 -14  -5  174.03    8.84   0
  -2 -14  -5  200.33    8.79   0
   3 -14  -5   18.92    8.80   0
   3  14   5   27.99    8.79   0
  -3 -14  -5   20.88    8.42   0
   4  14   5   40.28    6.90   0
  -4  14  -5   42.32   10.68   0
   4 -14  -5   34.70    9.41   0
  -4 -14  -5   45.10    8.58   0
   5  14   5  -10.66    9.69   0
  -5  14  -5    1.10   18.19   0
   5 -14  -5    4.15   14.68   0
   6  14   5   10.06   10.18   0
   6  14  -5    8.38   10.24   0
   0  15   5   20.71    7.89   0
   0 -15  -5   24.63    7.98   0
   1  15   5    0.17    8.08   0
   1 -15  -5   -1.68    7.86   0
  -1 -15  -5  -10.11    7.83   0
   2  15   5   65.18    8.05   0
   2 -15  -5   80.13    8.19   0
  -2 -15  -5   80.92    8.02   0
   3  15   5   22.56    8.71   0
   3 -15  -5   17.24   10.26   0
  -3 -15  -5   25.80    8.56   0
  -4  15  -5   85.34   11.78   0
   4  15   5   85.15    6.96   0
   4 -15  -5   92.37   11.54   0
  -4 -15  -5  103.48    9.34   0
   5 -15  -5    4.87   19.21   0
   5  15   5    5.73   10.41   0
   6  15   5    6.77   10.45   0
   6  15  -5   14.28   11.51   0
   0 -16  -5  162.34    8.51   0
   0  16   5  164.00    9.18   0
   1 -16  -5  121.69    8.38   0
   1  16   5  125.02    9.19   0
  -1 -16  -5  139.88    8.72   0
   2 -16  -5   15.66    8.63   0
   2  16   5   14.11    6.39   0
  -2 -16  -5   17.84    7.94   0
   3 -16  -5   35.36    9.13   0
   3  16   5   27.69    9.01   0
  -3 -16  -5   41.57    8.77   0
   4  16   5   19.33    7.08   0
  -4  16  -5   11.07   12.58   0
   4 -16  -5   14.75   11.92   0
   5  16   5   23.29   10.64   0
   6  16   5   11.25   10.93   0
   6  16  -5    6.50    8.72   0
   0 -17  -5   76.73    6.49   0
   0  17   5   75.53    8.87   0
   1  17   5   52.32    9.08   0
   1 -17  -5   55.12    8.90   0
  -1 -17  -5   51.48    6.62   0
   2  17   5   40.14    8.53   0
   2 -17  -5   33.44    8.89   0
  -2 -17  -5   38.72    8.77   0
   3  17   5   -5.07    9.56   0
   3 -17  -5    7.96   10.86   0
  -3 -17  -5   14.54    9.08   0
   4  17   5   18.43    7.29   0
  -4  17  -5    7.65   14.91   0
   4 -17  -5   10.98   13.87   0
   5  17   5   14.30   11.11   0
   5  17  -5    7.31   11.11   0
   0  18   5    3.05    8.79   0
   0 -18  -5    2.97    8.03   0
   1 -18  -5   17.02    9.11   0
   1  18   5   20.06    9.14   0
  -1 -18  -5   20.40    9.00   0
   2  18   5    5.30    9.40   0
   2 -18  -5    6.65   10.35   0
  -2 -18  -5   -2.39    6.61   0
   3  18   5   54.08    9.28   0
   3 -18  -5   53.90   11.54   0
   4  18   5   94.75   10.63   0
  -4  18  -5   61.75   16.44   0
  -4  18  -5   83.61   16.35   0
   5  18   5   19.46    8.62   0
   5  18  -5   38.22   10.80   0
   0 -19  -5    8.43    8.72   0
   0  19   5    8.34    9.17   0
   1 -19  -5  103.77    9.13   0
   1  19   5   94.57    9.46   0
  -1 -19  -5   99.67    9.36   0
   2 -19  -5    3.95   10.68   0
   2  19   5    5.39    9.92   0
   3  19   5    5.37    9.40   0
  -4  19  -5    5.53   19.27   0
   4  19   5    6.11    9.90   0
  -4  19  -5    2.83   19.98   0
   4  19  -5    9.34   10.20   0
   5  19   5   17.16   11.38   0
   5  19  -5   32.93   11.31   0
   0  20   5   52.66   10.22   0
   1  20   5   60.04    7.52   0
   2  20   5    1.42    7.32   0
   3  20   5   34.55   10.94   0
  -3  20  -5   28.61   14.06   0
   3  20  -5   34.35   10.03   0
   4  20   5   12.56   10.92   0
   4  20  -5   15.65   11.71   0
   0  21   5   68.98   10.02   0
   1  21   5    4.03   10.58   0
   2  21   5    4.52   10.66   0
  -2  21  -5   -0.66   12.31   0
   2  21  -5   -1.28   10.78   0
   3  21   5   13.96    8.51   0
  -3  21  -5    5.49   14.81   0
   3  21  -5   -1.35   10.58   0
   4  21   5   28.68   12.66   0
   4  21  -5   17.78   12.57   0
   0  22  -5   32.81   11.92   0
   0  22   5   21.21   11.21   0
   1  22   5   -0.45   10.14   0
  -1  22  -5   -2.78   11.25   0
   1  22  -5  -18.05   10.24   0
  -2  22  -5   -3.33   11.62   0
   2  22   5    1.50   10.48   0
   2  22  -5   -1.51   10.47   0
  -3  22  -5    1.13   15.72   0
   3  22   5   11.93   11.94   0
   3  22  -5    3.26   12.09   0
   0  23  -5    0.03   12.59   0
   0  23   5    6.52   11.95   0
   1  23   5    6.45   11.04   0
  -1  23  -5   16.55   13.13   0
   1  23  -5   14.40   12.27   0
   2  23   5   14.34   11.10   0
  -2  23  -5   10.36   14.23   0
   2  23  -5    4.04   11.28   0
   0  24  -5   10.36   13.43   0
  -1   0  -6  121.57    7.54   0
  -2   0  -6   31.01    5.10   0
  -3   0  -6   68.48    7.70   0
  -4   0  -6   34.49    7.68   0
  -5   0  -6   29.90    8.15   0
  -6   0  -6    8.33    6.43   0
  -7   0  -6    3.73    9.58   0
   0  -1  -6    8.85    5.04   0
  -1   1  -6  309.15    8.11   0
  -1  -1  -6  329.97    8.28   0
  -2   1  -6   67.53    7.04   0
  -2  -1  -6   59.63    5.29   0
  -3   1  -6    8.64    7.21   0
  -3  -1  -6    8.65    7.09   0
  -4   1  -6   38.42    7.36   0
  -4  -1  -6   33.43    5.67   0
  -5   1  -6    5.78    7.69   0
   5   1   6    9.35    6.37   0
  -5  -1  -6    3.40    8.18   0
  -6   1  -6   70.93    9.33   0
   6   1   6   79.40    9.57   0
  -6  -1  -6   79.86    8.64   0
  -7   1  -6   22.27    9.60   0
   7   1   6   21.33   10.64   0
  -7  -1  -6   30.85   10.31   0
   0  -2  -6  302.40    8.20   0
  -1   2  -6   53.84    5.25   0
  -1  -2  -6   52.69    6.99   0
  -2   2  -6   53.19    7.20   0
  -2  -2  -6   55.72    5.29   0
  -3   2  -6   18.24    5.20   0
  -3  -2  -6   21.22    7.32   0
  -4   2  -6    4.22    7.62   0
   4   2   6   22.56    8.29   0
  -4  -2  -6   10.46    5.62   0
  -5   2  -6   15.16    7.66   0
   5   2   6   24.57    8.62   0
  -5  -2  -6   21.43    5.83   0
  -6   2  -6   44.02    9.24   0
   6   2   6   41.33    8.97   0
  -6  -2  -6   40.72    8.82   0
   7   2   6   66.55   10.89   0
  -7   2  -6   63.24   10.04   0
  -7  -2  -6   55.65    7.70   0
   8   2   6    1.81   11.59   0
   0  -3  -6  369.40    8.66   0
  -1  -3  -6  307.51    8.30   0
  -2   3  -6   71.86    7.49   0
  -2  -3  -6   73.10    7.08   0
  -3   3  -6   81.65    7.62   0
   3   3   6   91.69    8.03   0
  -3  -3  -6   78.80    5.83   0
   4   3   6   46.60    6.13   0
  -4   3  -6   48.99    7.25   0
  -4  -3  -6   56.91    7.53   0
  -5   3  -6    3.95    8.04   0
   5   3   6    4.97    8.42   0
  -5  -3  -6    5.92    7.92   0
   6   3   6   84.00    9.08   0
  -6   3  -6   71.37    9.53   0
  -6  -3  -6   81.63    9.18   0
  -7   3  -6   11.32   11.43   0
   7   3   6   14.29   10.82   0
  -7  -3  -6    8.50   10.33   0
   8   3   6   11.80   11.77   0
   0  -4  -6   42.99    7.13   0
   1  -4  -6    4.33    6.99   0
  -1  -4  -6    6.61    4.99   0
  -2   4  -6   47.30    7.34   0
  -2  -4  -6   54.81    7.14   0
  -3   4  -6   23.04    7.31   0
   3   4   6   15.30    5.93   0
  -3  -4  -6   11.22    7.42   0
  -4   4  -6  365.18    9.48   0
   4   4   6  344.37    7.49   0
  -4  -4  -6  403.22    9.25   0
  -5   4  -6    9.55    8.03   0
   5   4   6   13.83    8.41   0
  -5  -4  -6   12.61    7.47   0
  -6   4  -6   75.81    9.55   0
   6   4   6   68.98    9.14   0
  -6  -4  -6   78.68    9.27   0
  -7   4  -6   22.75   10.68   0
   7   4   6   22.62   10.92   0
  -7  -4  -6   24.64    9.71   0
   0  -5  -6  394.89    8.73   0
   1  -5  -6   91.45    7.34   0
  -1  -5  -6   83.62    7.34   0
   2  -5  -6   74.21    7.53   0
   2   5   6   90.28    7.66   0
  -2   5  -6   60.30    7.09   0
  -2  -5  -6   81.42    7.65   0
  -3   5  -6   27.69    6.98   0
   3   5   6   36.29    7.80   0
  -3  -5  -6   38.25    7.56   0
  -4   5  -6   89.33    8.22   0
   4   5   6   86.88    6.27   0
  -4  -5  -6  101.49    8.19   0
  -5   5  -6   -0.04    8.38   0
   5   5   6    0.51    8.71   0
  -5  -5  -6    4.47    7.50   0
  -6   5  -6    5.87    9.20   0
   6   5   6   12.43    9.49   0
  -6  -5  -6   15.41    9.03   0
  -7   5  -6    7.09   10.71   0
   7   5   6   10.79    7.93   0
  -7  -5  -6    4.29    9.66   0
   0  -6  -6    7.08    4.89   0
   1  -6  -6   77.96    7.17   0
  -1  -6  -6   82.74    7.28   0
   2   6   6  195.04    8.42   0
  -2   6  -6  207.23    8.19   0
   2  -6  -6  202.90    8.17   0
  -2  -6  -6  212.68    8.12   0
  -3   6  -6    1.08    5.21   0
   3   6   6    5.09    5.85   0
  -3  -6  -6   11.33    5.50   0
  -4   6  -6  165.01    9.60   0
   4   6   6  174.72    8.91   0
  -4  -6  -6  167.94    8.51   0
   5   6   6   67.39    6.48   0
  -5   6  -6   66.23    8.32   0
  -5  -6  -6   75.12    8.69   0
  -6   6  -6    8.06    9.45   0
   6   6   6   19.80    8.98   0
  -6  -6  -6    7.15    9.08   0
   7   6   6    6.20   11.02   0
  -7   6  -6    3.43   10.65   0
  -7  -6  -6   15.62   10.51   0
   0  -7  -6 1008.34    9.78   0
   1  -7  -6   59.48    7.15   0
  -1  -7  -6   53.76    5.21   0
   2   7   6  231.08    8.79   0
   2  -7  -6  207.94    7.96   0
  -2  -7  -6  205.11    7.97   0
  -3   7  -6  270.65    8.61   0
   3  -7  -6  254.82    8.80   0
   3   7   6  285.49    8.94   0
  -3  -7  -6  269.37    8.49   0
   4   7   6   16.84    5.96   0
   4  -7  -6   18.51    7.80   0
  -4   7  -6   20.64    7.81   0
  -4  -7  -6   17.47    7.90   0
   5   7   6  112.27    9.26   0
  -5   7  -6  122.48   10.62   0
  -5  -7  -6  120.09    6.68   0
  -6   7  -6   11.72    9.51   0
   6   7   6   15.73    9.99   0
  -6  -7  -6   16.05    8.77   0
   7   7   6    8.82   11.10   0
  -7   7  -6   17.20   11.15   0
   0  -8  -6  156.62    7.81   0
   1  -8  -6   93.21    7.69   0
   1   8   6   98.21    8.10   0
  -1  -8  -6  102.14    7.64   0
   2  -8  -6   37.62    7.38   0
   2   8   6   28.17    5.92   0
  -2  -8  -6   33.41    5.61   0
  -3   8  -6  407.58    9.60   0
   3   8   6  385.75    7.54   0
   3  -8  -6  393.36    9.72   0
  -3  -8  -6  432.02    9.04   0
   4   8   6  117.92    8.90   0
  -4   8  -6  115.73    9.51   0
   4  -8  -6   98.73    8.29   0
  -4  -8  -6  107.01    8.03   0
  -5   8  -6   71.38    9.10   0
   5   8   6   70.67    9.14   0
   5  -8  -6   75.97   10.05   0
  -5  -8  -6   82.90    8.74   0
   6   8   6   11.16   10.12   0
  -6   8  -6   11.07   11.07   0
   6  -8  -6   10.22   10.60   0
  -6  -8  -6   12.86    7.06   0
   7   8   6    8.80   10.49   0
   7  -8  -6    6.73   13.18   0
   0  -9  -6   82.16    7.58   0
   1  -9  -6  152.77    7.99   0
   1   9   6  135.87    6.44   0
  -1  -9  -6  145.08    7.75   0
   2  -9  -6   76.17    7.76   0
   2   9   6   86.19    8.45   0
  -2  -9  -6   88.49    7.80   0
   3   9   6   67.72    7.95   0
   3  -9  -6   62.75    8.12   0
  -3   9  -6   64.65    7.75   0
  -3  -9  -6   67.11    5.82   0
   4  -9  -6   12.85    8.25   0
   4   9   6   16.43    8.55   0
  -4   9  -6   14.64    8.31   0
  -4  -9  -6   10.87    5.76   0
  -5   9  -6  100.32   10.78   0
   5   9   6  100.64    9.40   0
   5  -9  -6   93.11   10.72   0
  -5  -9  -6  102.21    6.75   0
   6   9   6   -1.51    9.97   0
  -6   9  -6    1.65   11.54   0
   6  -9  -6    0.40   11.41   0
  -6  -9  -6    4.43    9.12   0
   7  -9  -6   11.62   14.67   0
   7   9   6    6.11   11.81   0
   0 -10  -6   29.53    7.16   0
   1 -10  -6  245.97    8.12   0
   1  10   6  257.76    8.92   0
  -1 -10  -6  251.99    8.53   0
   2 -10  -6   43.09    5.60   0
   2  10   6   58.48    8.03   0
  -2 -10  -6   58.27    7.68   0
   3  10   6   89.53    8.01   0
   3 -10  -6   85.63    7.91   0
  -3  10  -6   83.78    8.19   0
  -3 -10  -6   86.62    5.98   0
   4  10   6   19.53    8.27   0
   4 -10  -6   -1.66    8.55   0
  -4  10  -6   10.51    8.40   0
  -4 -10  -6    7.84    6.06   0
  -5  10  -6   28.07   10.85   0
   5  10   6   28.21    8.73   0
   5 -10  -6   28.25   10.21   0
  -5 -10  -6   23.19    8.82   0
   6  10   6   69.28    9.57   0
   6 -10  -6   48.05   12.13   0
  -6  10  -6   53.35   12.88   0
  -6 -10  -6   59.23   10.08   0
   7  10   6    8.57   12.04   0
   7 -10  -6    2.23   15.36   0
   0 -11  -6   -5.68    7.48   0
   1 -11  -6    9.12    5.46   0
   1  11   6   22.12    7.96   0
  -1 -11  -6   25.37    7.62   0
   2 -11  -6  123.41    8.36   0
   2  11   6  122.30    8.59   0
  -2 -11  -6  125.62    6.12   0
   3  11   6  166.22    6.90   0
   3 -11  -6  177.74    8.47   0
  -3  11  -6  165.71    8.78   0
  -3 -11  -6  180.01    8.53   0
   4  11   6    3.18    6.29   0
  -4  11  -6    8.44    8.74   0
   4 -11  -6    7.63    8.71   0
  -4 -11  -6    3.66    7.82   0
  -5  11  -6   25.06   10.87   0
   5  11   6   20.94    7.11   0
   5 -11  -6   18.32    9.46   0
  -5 -11  -6   14.63    8.65   0
   6  11   6    5.30    9.82   0
   6 -11  -6    5.05   12.25   0
  -6  11  -6   -0.50   12.90   0
  -6 -11  -6    2.39    9.87   0
   7  11   6   18.73    9.21   0
   7 -11  -6   11.62   18.40   0
   0 -12  -6    5.41    7.34   0
   1 -12  -6   60.05    5.99   0
   1  12   6   71.34    8.51   0
  -1 -12  -6   72.58    7.70   0
   2  12   6   77.61    8.46   0
   2 -12  -6   83.18    8.18   0
  -2 -12  -6   94.12    8.18   0
   3  12   6  101.51    9.02   0
   3 -12  -6   89.76    8.97   0
  -3  12  -6   81.68    8.68   0
  -3 -12  -6  101.77    8.40   0
   4  12   6    7.98    9.02   0
  -4  12  -6    0.10    8.87   0
   4 -12  -6    0.53    8.71   0
  -4 -12  -6   -4.86    8.44   0
  -5  12  -6   23.31   11.92   0
   5  12   6   21.85    9.82   0
   5 -12  -6   13.53   11.26   0
  -5 -12  -6   14.59    8.76   0
  -6  12  -6   16.78   15.06   0
   6 -12  -6   10.82   14.38   0
   6  12   6   25.57   10.88   0
  -6 -12  -6   13.35    7.82   0
   0 -13  -6   10.82    7.77   0
   1  13   6  122.34    8.61   0
   1 -13  -6  122.38    8.21   0
  -1 -13  -6  146.55    8.48   0
   2 -13  -6   85.05    8.12   0
   2  13   6   81.96    6.28   0
  -2 -13  -6   81.86    6.13   0
   3  13   6   70.81    6.63   0
   3 -13  -6   75.61    9.00   0
  -3  13  -6   81.99    9.99   0
  -3 -13  -6   81.63    8.64   0
   4  13   6   78.10    7.11   0
  -4  13  -6   65.11   11.03   0
   4 -13  -6   56.93    9.35   0
  -4 -13  -6   70.29    8.80   0
  -5  13  -6   12.27   13.08   0
   5  13   6   16.09    9.41   0
   5 -13  -6   12.89   11.74   0
  -5 -13  -6    1.24    8.81   0
   6 -13  -6    3.42   15.35   0
   6  13   6   -2.86   11.25   0
  -6  13  -6   -0.79   16.57   0
   0  14   6   90.92    8.75   0
   0 -14  -6   92.74    6.47   0
   1 -14  -6    6.36    7.72   0
   1  14   6    6.73    7.62   0
  -1 -14  -6    4.42    8.13   0
   2  14   6   19.98    8.42   0
   2 -14  -6   14.44    8.07   0
  -2 -14  -6   15.64    8.10   0
   3 -14  -6   19.61    8.77   0
   3  14   6   20.35    9.06   0
  -3  14  -6   19.68    9.71   0
  -3 -14  -6   24.29    8.28   0
   4  14   6   20.34    8.89   0
  -4  14  -6   19.02   10.78   0
   4 -14  -6   28.15    9.54   0
  -4 -14  -6   30.47    8.65   0
  -5  14  -6   10.64   12.64   0
   5 -14  -6    3.39   12.70   0
   5  14   6   11.74    7.63   0
  -5 -14  -6    7.83    9.28   0
   6  14   6   15.90    8.69   0
   6 -14  -6    8.60   19.43   0
   0 -15  -6   98.39    8.86   0
   0  15   6   78.48    6.68   0
   1 -15  -6   21.77    8.24   0
   1  15   6   18.78    8.45   0
  -1 -15  -6   11.44    8.01   0
   2  15   6   18.41    8.21   0
   2 -15  -6   23.85    8.83   0
  -2 -15  -6   32.88    6.24   0
   3 -15  -6   77.50   10.79   0
   3  15   6   88.58    9.37   0
  -3 -15  -6   91.48    6.71   0
   4  15   6   58.75    9.83   0
  -4  15  -6   46.12   11.38   0
   4 -15  -6   50.45   11.54   0
  -4 -15  -6   50.79    6.97   0
   5  15   6   32.55    9.86   0
  -5  15  -6   23.52   16.33   0
   5 -15  -6   20.62   13.57   0
  -5 -15  -6   35.76   10.43   0
   6  15   6    2.39    8.83   0
   0  16   6   25.09    8.94   0
   0 -16  -6   21.16    8.79   0
   1 -16  -6   38.60    8.68   0
   1  16   6   48.61    9.03   0
  -1 -16  -6   40.45    8.82   0
   2  16   6   26.08    6.39   0
   2 -16  -6   25.50   10.09   0
  -2 -16  -6   37.16    8.78   0
   3  16   6   98.56    8.94   0
   3 -16  -6   90.66   11.44   0
  -3 -16  -6   82.97    6.76   0
   4  16   6   33.73   10.24   0
  -4  16  -6   21.90   11.99   0
   4 -16  -6   21.58   11.98   0
  -4 -16  -6   22.70    7.32   0
   5  16   6   47.33   10.44   0
   5 -16  -6   22.18   15.07   0
  -5  16  -6   20.93   18.01   0
   0 -17  -6   30.28    8.95   0
   0  17   6   28.94    9.02   0
   1  17   6   12.71    9.25   0
   1 -17  -6   24.40    8.44   0
  -1 -17  -6   17.57    6.65   0
   2  17   6   -0.33    6.98   0
   2 -17  -6    0.47    8.83   0
  -2 -17  -6    9.67    6.84   0
   3 -17  -6    4.93   11.44   0
   3  17   6    9.49    9.00   0
  -3 -17  -6    8.50    9.02   0
   4  17   6   10.31   10.57   0
  -4  17  -6    0.93   12.87   0
   4 -17  -6   -1.19   12.83   0
  -4 -17  -6   -5.00    9.36   0
   5  17   6   41.58   10.69   0
   0 -18  -6   14.48    9.35   0
   0  18   6   15.29    8.94   0
   1 -18  -6   50.61    9.74   0
   1  18   6   39.76    9.34   0
  -1 -18  -6   46.98    8.72   0
   2  18   6   12.83    9.13   0
   2 -18  -6    0.69    9.85   0
  -2 -18  -6   -5.30    9.59   0
   3  18   6    2.28   10.26   0
   3 -18  -6   13.05   10.60   0
  -3 -18  -6    6.96    9.97   0
   4  18   6   -8.66   11.05   0
  -4  18  -6    5.42   14.46   0
   4 -18  -6    0.03   13.01   0
   5  18   6   10.80    9.17   0
   0  19   6   10.04    9.14   0
   0 -19  -6    6.06    8.91   0
   1 -19  -6   24.63    9.19   0
   1  19   6   25.76   10.19   0
  -1 -19  -6   35.34    9.81   0
   2  19   6   -1.87   10.07   0
   2 -19  -6    3.85   10.46   0
  -2 -19  -6    8.38    9.97   0
   3  19   6   23.40   10.97   0
   3 -19  -6   29.19   11.22   0
  -3 -19  -6   19.99   10.76   0
   4  19   6    3.34    8.26   0
  -4  19  -6    9.27   15.95   0
   0 -20  -6   12.31    9.57   0
   0  20   6   17.93   10.48   0
   1 -20  -6   22.34   10.83   0
   1  20   6   11.49   10.57   0
  -1 -20  -6   14.79    9.66   0
   2  20   6   -4.19   10.99   0
   2 -20  -6   -1.04   10.82   0
  -2 -20  -6    7.40    9.92   0
   3  20   6    3.52   10.58   0
   3 -20  -6    5.23   13.50   0
   4  20   6   -4.02   11.52   0
  -4  20  -6    5.18   18.41   0
  -4  20  -6    2.95   18.47   0
   0 -21  -6   21.85   10.25   0
   0  21   6   18.40   11.12   0
   1 -21  -6    9.65   10.93   0
   1  21   6    6.38    8.34   0
  -1 -21  -6    2.88   10.25   0
   2  21   6    1.01    8.66   0
   3  21   6   -2.90   11.14   0
  -3  21  -6    6.34   14.28   0
   0  22   6   -8.39   10.76   0
   1  22   6   12.60   11.64   0
   2  22   6    8.90   12.52   0
  -2  22  -6    5.71   13.44   0
   0  23   6   56.04   13.09   0
   0  23  -6   62.56   12.85   0
  -1   0  -7    9.00    6.67   0
  -2   0  -7   36.40    7.20   0
  -3   0  -7   88.01    6.00   0
  -4   0  -7   78.47    7.98   0
  -5   0  -7    9.20    7.95   0
  -6   0  -7    4.15    9.53   0
  -7   0  -7   -3.53   11.12   0
   0  -1  -7    1.61    6.68   0
  -1   1  -7  141.28    7.54   0
  -1  -1  -7  122.19    6.00   0
  -2   1  -7   24.40    5.56   0
  -2  -1  -7   29.31    5.55   0
  -3   1  -7   18.33    7.33   0
  -3  -1  -7   34.91    7.36   0
  -4   1  -7   36.95    7.51   0
  -4  -1  -7   43.94    8.06   0
  -5   1  -7    2.48    7.93   0
  -5  -1  -7    5.86    8.52   0
  -6   1  -7   28.13    9.69   0
  -6  -1  -7   35.11    9.63   0
  -7   1  -7   57.62   10.54   0
  -7  -1  -7   58.79   12.07   0
   0  -2  -7  199.23    6.13   0
  -1   2  -7   54.06    7.19   0
  -1  -2  -7   48.90    5.58   0
  -2   2  -7    4.00    7.34   0
  -2  -2  -7    2.81    7.30   0
  -3   2  -7  223.28    8.44   0
  -3  -2  -7  215.19    8.63   0
  -4   2  -7   48.87    7.82   0
  -4  -2  -7   42.70    7.55   0
  -5   2  -7   27.03    8.48   0
  -5  -2  -7   22.58    8.14   0
  -6   2  -7    1.71    8.87   0
  -6  -2  -7   -0.28    9.43   0
  -7   2  -7   26.46   10.36   0
  -7  -2  -7   42.11   11.14   0
   0  -3  -7    1.42    6.67   0
   1  -3  -7   23.41    5.05   0
  -1  -3  -7   22.63    5.44   0
  -2   3  -7   26.84    5.47   0
  -2  -3  -7   40.89    7.50   0
  -3   3  -7  289.87    8.75   0
  -3  -3  -7  316.14    8.77   0
  -4   3  -7   10.01    7.97   0
  -4  -3  -7    4.58    5.59   0
  -5   3  -7   10.54    8.54   0
   5   3   7   14.61    6.74   0
  -5  -3  -7    8.34    8.21   0
   6   3   7   87.87   10.19   0
  -6   3  -7   84.16   10.05   0
  -6  -3  -7   75.90    9.72   0
  -7   3  -7   11.38   11.15   0
   7   3   7   15.55   11.51   0
  -7  -3  -7   17.87   10.37   0
   0  -4  -7   -5.48    7.14   0
   1  -4  -7    7.76    7.29   0
  -1  -4  -7   19.15    5.41   0
  -2   4  -7   18.96    7.18   0
  -2  -4  -7   22.67    5.50   0
  -3   4  -7  161.52    8.22   0
  -3  -4  -7  162.70    6.33   0
  -4   4  -7   13.78    5.94   0
   4   4   7   10.58    7.86   0
  -4  -4  -7   19.24    7.43   0
  -5   4  -7   20.82    8.97   0
   5   4   7   26.64    8.45   0
  -5  -4  -7   23.68    8.53   0
  -6   4  -7   17.69    9.69   0
   6   4   7   17.33   10.17   0
  -6  -4  -7   16.45    9.72   0
   7   4   7   -1.28   10.76   0
  -7   4  -7   19.03   11.52   0
  -7  -4  -7    1.03   10.30   0
   0  -5  -7    3.80    5.26   0
   1  -5  -7   88.27    7.53   0
  -1  -5  -7   82.57    5.85   0
   2  -5  -7  126.37    7.98   0
  -2   5  -7  113.94    7.67   0
  -2  -5  -7  123.19    7.87   0
  -3   5  -7  338.59    9.21   0
  -3  -5  -7  334.74    7.07   0
  -4   5  -7   90.54    8.47   0
   4   5   7   94.47    6.46   0
  -4  -5  -7  104.19    8.38   0
   5   5   7   79.95    9.18   0
  -5   5  -7   88.04    9.30   0
  -5  -5  -7   73.35    8.35   0
  -6   5  -7    7.33    9.90   0
   6   5   7    5.83    9.54   0
  -6  -5  -7    4.76    9.92   0
  -7   5  -7   33.85   12.60   0
   7   5   7   24.24   11.67   0
  -7  -5  -7   33.26   10.52   0
   0  -6  -7   74.11    7.65   0
   1  -6  -7  104.53    6.01   0
  -1  -6  -7  104.02    5.97   0
  -2   6  -7  115.40    7.94   0
   2  -6  -7  119.46    7.70   0
  -2  -6  -7  118.48    7.65   0
  -3   6  -7   62.92    8.16   0
   3   6   7   47.41    6.00   0
   3  -6  -7   55.84    7.78   0
  -3  -6  -7   70.58    7.98   0
  -4   6  -7    9.05    7.70   0
   4   6   7   -1.27    8.60   0
  -4  -6  -7   -6.61    8.06   0
   5   6   7   12.14    8.71   0
  -5   6  -7    4.09    9.09   0
  -5  -6  -7   13.66    8.53   0
   6   6   7   30.85   10.50   0
  -6   6  -7   17.12   11.03   0
  -6  -6  -7   23.00    9.91   0
  -7   6  -7    2.14   11.69   0
   7   6   7   -3.10   10.98   0
  -7  -6  -7    4.69   11.30   0
   0  -7  -7   19.28    7.54   0
   1  -7  -7  294.72    8.78   0
  -1  -7  -7  288.05    8.40   0
   2  -7  -7   10.93    7.33   0
  -2   7  -7   12.91    7.25   0
  -2  -7  -7   14.98    5.51   0
  -3   7  -7  116.55    6.49   0
   3  -7  -7  136.81    8.56   0
   3   7   7  159.40    8.77   0
  -3  -7  -7  147.40    8.31   0
  -4   7  -7    6.79    8.31   0
   4  -7  -7    5.30    7.80   0
   4   7   7   19.32    6.42   0
  -4  -7  -7    6.88    8.35   0
  -5   7  -7   35.20    9.38   0
   5   7   7   40.38    9.39   0
  -5  -7  -7   33.73    6.42   0
  -6   7  -7   53.80   10.72   0
   6   7   7   50.59    9.78   0
  -6  -7  -7   62.00    9.56   0
  -7   7  -7   12.73   12.74   0
   7   7   7   15.40   12.04   0
  -7  -7  -7   17.75   11.61   0
   0  -8  -7   32.65    5.66   0
   1  -8  -7  189.58    8.33   0
  -1  -8  -7  193.70    8.04   0
   2  -8  -7    1.28    7.75   0
   2   8   7   11.17    5.75   0
  -2  -8  -7    5.19    7.70   0
  -3   8  -7  115.54    8.41   0
   3   8   7  111.58    6.37   0
   3  -8  -7  111.38    6.58   0
  -3  -8  -7  131.87    8.08   0
  -4   8  -7   -1.19    8.37   0
   4   8   7    0.80    8.81   0
   4  -8  -7    4.55    8.36   0
  -4  -8  -7   -3.40    7.94   0
  -5   8  -7   15.74    9.10   0
   5  -8  -7   19.31    9.35   0
   5   8   7   15.56    9.29   0
  -5  -8  -7    8.62    9.03   0
  -6   8  -7   20.39   10.65   0
   6  -8  -7   15.41   10.61   0
   6   8   7   21.46    7.73   0
  -6  -8  -7   15.80    7.43   0
  -7   8  -7   -3.33   13.00   0
   7  -8  -7   -6.48   13.85   0
   7   8   7    3.11   12.20   0
  -7  -8  -7   -0.86   11.76   0
   0  -9  -7  334.66    9.10   0
   1  -9  -7   93.58    7.64   0
  -1  -9  -7   94.01    7.72   0
   2  -9  -7  168.60    8.60   0
   2   9   7  188.92    8.76   0
  -2  -9  -7  163.57    6.33   0
   3  -9  -7   12.12    8.10   0
   3   9   7    2.06    5.93   0
  -3   9  -7   10.46    7.98   0
  -3  -9  -7    7.18    5.97   0
   4  -9  -7   22.25    8.85   0
  -4   9  -7   29.40    9.73   0
   4   9   7   26.73    8.79   0
  -4  -9  -7   17.96    6.18   0
  -5   9  -7    3.04    9.53   0
   5   9   7    3.63    9.71   0
   5  -9  -7   13.76    9.66   0
  -5  -9  -7   -0.93    8.37   0
  -6   9  -7    3.51   11.55   0
   6   9   7   -0.68    7.48   0
   6  -9  -7    3.15   12.27   0
  -6  -9  -7   -0.35    9.55   0
   7  -9  -7   20.77   13.60   0
  -7   9  -7   22.63   14.54   0
   7   9   7   25.14   12.48   0
  -7  -9  -7   12.21   11.18   0
   0 -10  -7  118.63    7.87   0
   1 -10  -7  582.49    8.44   0
  -1 -10  -7  594.32    8.25   0
   2 -10  -7   -4.19    7.76   0
   2  10   7   -1.03    8.07   0
  -2 -10  -7   -0.02    7.74   0
   3 -10  -7   42.51    7.95   0
   3  10   7   59.53    6.48   0
  -3  10  -7   50.22    8.16   0
  -3 -10  -7   58.65    7.98   0
   4 -10  -7   -3.21    8.91   0
  -4  10  -7    0.18    9.91   0
   4  10   7   -4.13    8.80   0
  -4 -10  -7    0.34    6.14   0
   5 -10  -7   30.65   10.10   0
  -5  10  -7   30.85   11.35   0
   5  10   7   38.58    9.98   0
  -5 -10  -7   39.22    9.04   0
   6 -10  -7   18.88   11.16   0
  -6  10  -7    9.71   11.09   0
   6  10   7   12.54   10.37   0
  -6 -10  -7   14.64   10.59   0
   0 -11  -7   53.80    7.60   0
   1 -11  -7   48.22    8.07   0
  -1 -11  -7   36.00    6.12   0
   2 -11  -7  132.03    8.77   0
   2  11   7  136.16    8.70   0
  -2 -11  -7  127.03    8.24   0
   3 -11  -7   36.15    8.54   0
   3  11   7   40.90    6.46   0
  -3  11  -7   33.81    9.55   0
  -3 -11  -7   27.25    8.43   0
  -4  11  -7   42.86   10.22   0
   4 -11  -7   43.78    8.76   0
   4  11   7   50.33    8.67   0
  -4 -11  -7   47.03    8.54   0
   5  11   7   21.00   10.03   0
   5 -11  -7   20.38   11.16   0
  -5  11  -7   21.83    9.95   0
  -5 -11  -7   22.10    9.69   0
   6  11   7   25.15   11.29   0
   6 -11  -7   19.48   11.68   0
  -6  11  -7   19.34   13.14   0
  -6 -11  -7   17.74   10.13   0
   0 -12  -7   -2.03    7.93   0
   1 -12  -7    9.81    8.13   0
  -1 -12  -7    7.21    5.64   0
   2 -12  -7  117.22    8.32   0
   2  12   7  117.87    8.95   0
  -2 -12  -7  121.18    8.68   0
   3 -12  -7   41.85    9.97   0
  -3  12  -7   36.44    8.95   0
   3  12   7   46.46    8.66   0
  -3 -12  -7   38.93    8.53   0
  -4  12  -7   18.16   10.90   0
   4 -12  -7    8.91    9.32   0
   4  12   7   10.10    8.98   0
  -4 -12  -7   20.31    8.58   0
   5  12   7    4.25    7.55   0
   5 -12  -7    5.85   10.44   0
  -5  12  -7    2.75   10.32   0
  -5 -12  -7   12.33    7.34   0
   6  12   7   65.39    8.55   0
   6 -12  -7   57.59   14.76   0
  -6  12  -7   63.03   13.93   0
  -6 -12  -7   85.76   10.79   0
   0 -13  -7  126.12    8.56   0
   1  13   7   13.56    8.38   0
   1 -13  -7    8.04    6.08   0
  -1 -13  -7   16.91    7.52   0
   2 -13  -7  318.19    9.34   0
   2  13   7  309.10    7.61   0
  -2 -13  -7  354.85    9.19   0
   3  13   7   49.11    9.09   0
  -3  13  -7   36.33    9.20   0
   3 -13  -7   41.40    9.22   0
  -3 -13  -7   36.69    8.29   0
   4  13   7   -3.32    9.88   0
  -4  13  -7    2.72    9.58   0
   4 -13  -7   -0.06    9.61   0
  -4 -13  -7    5.10    9.31   0
   5  13   7   15.23   10.52   0
  -5  13  -7    2.82   12.14   0
   5 -13  -7    3.92   11.01   0
  -5 -13  -7    9.48   10.64   0
   6  13   7   10.77   12.09   0
  -6  13  -7    2.31   14.90   0
   6 -13  -7   11.12   14.33   0
  -6 -13  -7   22.05   11.75   0
   0 -14  -7   11.05    6.17   0
   1 -14  -7   36.05    8.54   0
   1  14   7   24.35    6.32   0
  -1 -14  -7   34.88    8.50   0
   2  14   7   58.21    8.98   0
   2 -14  -7   51.95    8.63   0
  -2 -14  -7   57.49    8.95   0
  -3  14  -7    0.62    9.37   0
   3 -14  -7    1.75    9.23   0
   3  14   7    0.49    8.76   0
  -3 -14  -7    5.15    6.68   0
   4  14   7   29.11    9.57   0
  -4  14  -7   25.21   10.87   0
   4 -14  -7   35.21   10.29   0
  -4 -14  -7   32.84   10.14   0
   5  14   7    0.31   10.21   0
  -5  14  -7   10.42   12.77   0
   5 -14  -7   -0.63   12.80   0
  -5 -14  -7    0.56    7.86   0
   0 -15  -7    2.35    6.53   0
   1 -15  -7   12.26    8.73   0
   1  15   7   19.11    9.11   0
  -1 -15  -7    8.97    8.91   0
   2 -15  -7   14.17    8.69   0
   2  15   7    9.31    6.58   0
  -2 -15  -7   13.57    6.39   0
   3 -15  -7    2.05    9.75   0
  -3  15  -7    1.08   10.65   0
   3  15   7    7.29    6.94   0
  -3 -15  -7    8.48    6.75   0
   4  15   7   -5.20    7.64   0
   4 -15  -7    4.72   12.23   0
  -4  15  -7    4.64   12.03   0
  -4 -15  -7   -5.51   10.03   0
   5  15   7    7.62    8.49   0
   5 -15  -7    4.76   14.14   0
  -5  15  -7    1.77   14.13   0
  -5 -15  -7    5.55   10.32   0
   0 -16  -7    8.03    8.45   0
   1 -16  -7    7.11    9.30   0
   1  16   7   10.15    6.81   0
  -1 -16  -7   -1.54    8.52   0
   2 -16  -7    0.08    8.98   0
   2  16   7    3.88    8.88   0
  -2 -16  -7    4.46    9.28   0
   3 -16  -7    1.77   10.09   0
  -3  16  -7    0.83   10.13   0
   3  16   7    1.72    9.87   0
  -3 -16  -7    8.77    9.19   0
   4  16   7   19.60    9.85   0
  -4  16  -7   14.79   11.01   0
   4 -16  -7   10.99   12.53   0
  -4 -16  -7    8.23    9.65   0
   5  16   7   -6.47   11.16   0
   5 -16  -7    5.09   14.32   0
  -5  16  -7    4.09   15.85   0
  -5 -16  -7    4.35   11.80   0
   0 -17  -7  149.45    9.97   0
   1  17   7   14.40    9.22   0
   1 -17  -7   14.56    9.71   0
  -1 -17  -7   29.62    9.05   0
   2 -17  -7    8.34   11.00   0
   2  17   7    6.02    9.98   0
  -2 -17  -7   -0.23    7.10   0
   3 -17  -7   10.62   11.46   0
  -3  17  -7    3.14   12.11   0
   3  17   7    0.08   10.44   0
  -3 -17  -7    3.96   10.18   0
   4  17   7   44.22   10.60   0
  -4  17  -7   44.21   13.69   0
   4 -17  -7   42.69   13.74   0
  -4 -17  -7   44.84    8.15   0
   0 -18  -7    2.38    9.76   0
   1  18   7   20.69    9.52   0
   1 -18  -7   13.63    9.97   0
  -1 -18  -7   17.39   10.17   0
   2  18   7    5.19   10.53   0
   2 -18  -7   11.87   11.54   0
  -2 -18  -7   -6.57   10.20   0
  -3  18  -7    0.17   12.01   0
   3 -18  -7   -0.11   11.11   0
   3  18   7    2.47   11.08   0
  -3 -18  -7   -5.83   10.44   0
   4  18   7    3.93   10.80   0
  -4  18  -7    3.74   14.19   0
   4 -18  -7    0.62   13.83   0
  -4 -18  -7    2.95    8.48   0
   0 -19  -7   46.72   10.62   0
   1  19   7   12.72    9.84   0
   1 -19  -7    8.26   10.12   0
  -1 -19  -7    2.20    9.64   0
   2 -19  -7    1.39   10.21   0
   2  19   7   16.78   10.99   0
  -2 -19  -7    9.11   10.54   0
   3 -19  -7    1.86   12.47   0
  -3  19  -7   -1.41   12.73   0
   3  19   7   -1.91   10.64   0
  -3 -19  -7    9.54   11.34   0
   0 -20  -7    8.18   10.93   0
   1 -20  -7    2.53   11.22   0
   1  20   7   13.71   10.48   0
  -1 -20  -7    6.96   10.39   0
   2 -20  -7    5.78   11.64   0
   2  20   7    7.53   10.53   0
  -2 -20  -7    6.63   10.56   0
   3 -20  -7    6.62   12.27   0
  -3  20  -7    5.48   14.25   0
   3  20   7    5.55    9.09   0
  -3 -20  -7   16.77   11.16   0
   0 -21  -7   64.51   11.16   0
   1 -21  -7   17.01   12.10   0
   1  21   7    9.03   10.81   0
  -1 -21  -7   11.77   11.98   0
   2 -21  -7    5.53   12.55   0
   2  21   7   19.87   11.46   0
  -2 -21  -7   19.95   12.32   0
   0 -22  -7   12.36   11.60   0
   0   0  -8  596.20    8.05   0
  -1   0  -8  152.73    8.03   0
  -2   0  -8  129.57    7.99   0
  -3   0  -8   55.29    7.64   0
  -4   0  -8   37.88    5.92   0
  -5   0  -8    7.05    8.40   0
  -6   0  -8   31.00   10.46   0
  -7   0  -8   -5.37   11.96   0
   0  -1  -8   59.64    7.55   0
  -1   1  -8   96.19    5.93   0
  -1  -1  -8   94.46    5.91   0
  -2   1  -8   58.17    7.74   0
  -2  -1  -8   55.97    5.75   0
  -3   1  -8   37.70    7.47   0
  -3  -1  -8   32.72    7.47   0
  -4   1  -8    0.64    8.36   0
  -4  -1  -8    7.31    8.21   0
  -5   1  -8    6.68    9.00   0
  -5  -1  -8   14.41    8.52   0
  -6   1  -8  105.28   10.07   0
  -6  -1  -8  114.83   10.74   0
  -7   1  -8   26.54   11.31   0
  -7  -1  -8   31.36   11.26   0
   0  -2  -8    5.99    7.45   0
   1  -2  -8  120.20    6.15   0
  -1   2  -8  134.30    8.23   0
  -1  -2  -8  139.56    8.19   0
  -2   2  -8   52.26    5.80   0
  -2  -2  -8   55.71    7.47   0
  -3   2  -8   20.67    7.93   0
  -3  -2  -8   13.19    7.51   0
  -4   2  -8   67.56    8.28   0
  -4  -2  -8   62.24    8.55   0
  -5   2  -8   12.49    9.25   0
  -5  -2  -8   14.62    9.25   0
  -6   2  -8   -2.66    9.52   0
  -6  -2  -8    2.77   10.37   0
  -7   2  -8    1.39   12.20   0
  -7  -2  -8    8.17   11.03   0
   0  -3  -8   89.80    7.52   0
  -1   3  -8    3.96    7.21   0
   1  -3  -8    5.29    5.54   0
  -1  -3  -8    4.64    7.33   0
  -2   3  -8   74.56    6.02   0
  -2  -3  -8   77.13    8.00   0
  -3   3  -8   96.36    8.25   0
  -3  -3  -8   99.14    8.27   0
  -4   3  -8    8.49    8.42   0
  -4  -3  -8    1.62    6.12   0
  -5   3  -8   19.08    9.45   0
  -5  -3  -8   17.26    6.88   0
  -6   3  -8    2.92   10.35   0
  -6  -3  -8   10.99    9.55   0
  -7   3  -8   25.79   12.31   0
  -7  -3  -8   26.31   12.32   0
   0  -4  -8  619.86    9.52   0
   1  -4  -8  111.77    6.08   0
  -1  -4  -8  110.83    6.01   0
   2  -4  -8   37.31    7.47   0
  -2   4  -8   31.18    5.68   0
  -2  -4  -8   38.54    5.61   0
  -3   4  -8    5.08    8.11   0
  -3  -4  -8   -5.84    7.88   0
  -4   4  -8   14.15    8.44   0
  -4  -4  -8   13.80    7.91   0
  -5   4  -8   -1.12    8.71   0
  -5  -4  -8    9.42    9.24   0
  -6   4  -8   25.40   10.38   0
  -6  -4  -8   25.95    9.69   0
  -7   4  -8   10.98   12.63   0
  -7  -4  -8   16.99   12.04   0
   0  -5  -8   44.32    7.49   0
   1  -5  -8   43.75    7.77   0
  -1  -5  -8   30.48    7.51   0
   2  -5  -8   39.99    5.76   0
  -2   5  -8   43.34    5.77   0
  -2  -5  -8   46.53    7.96   0
  -3   5  -8   17.92    7.65   0
  -3  -5  -8    5.67    7.97   0
  -4   5  -8   78.32    8.73   0
  -4  -5  -8   82.53    8.73   0
  -5   5  -8   -5.43    8.74   0
  -5  -5  -8    3.71    8.75   0
  -6   5  -8   -3.20   10.04   0
  -6  -5  -8   -1.69    7.81   0
  -7   5  -8    6.76   12.65   0
  -7  -5  -8    4.05   11.20   0
   0  -6  -8  741.33    9.99   0
   1  -6  -8  108.36    8.33   0
  -1  -6  -8  114.39    8.16   0
  -2   6  -8   16.09    7.36   0
   2  -6  -8   22.18    7.95   0
  -2  -6  -8   19.36    5.60   0
  -3   6  -8   -2.81    7.73   0
   3  -6  -8   -4.38    8.38   0
  -3  -6  -8   -2.57    8.06   0
  -4   6  -8  149.05    8.61   0
   4  -6  -8  132.41    8.63   0
  -4  -6  -8  137.48    9.32   0
  -5   6  -8   -8.10    9.71   0
  -5  -6  -8    9.41    9.21   0
  -6   6  -8   17.79   10.97   0
   6   6   8    6.36   11.11   0
  -6  -6  -8    9.22   10.00   0
   0  -7  -8  213.03    8.17   0
   1  -7  -8   67.44    7.63   0
  -1  -7  -8   67.53    7.47   0
   2  -7  -8   87.30    6.04   0
  -2   7  -8   79.72    8.14   0
  -2  -7  -8   88.94    8.41   0
  -3   7  -8   39.82    8.41   0
   3  -7  -8   33.97    6.19   0
  -3  -7  -8   27.84    7.92   0
  -4   7  -8    2.79    8.94   0
   4  -7  -8    0.84    6.16   0
  -4  -7  -8   -2.06    8.28   0
   5   7   8   10.88    7.14   0
  -5   7  -8    6.97    9.46   0
   5  -7  -8   12.89   10.45   0
  -5  -7  -8    7.68    8.80   0
  -6   7  -8    4.74   11.12   0
   6   7   8  -10.35   11.48   0
   6  -7  -8   -1.10   10.29   0
  -6  -7  -8   -1.19   10.82   0
   0  -8  -8    7.02    7.89   0
   1  -8  -8   16.26    7.48   0
  -1  -8  -8   17.02    5.56   0
   2  -8  -8   69.97    8.40   0
  -2   8  -8   66.14    8.55   0
  -2  -8  -8   70.78    7.70   0
   3  -8  -8   67.99    8.12   0
  -3   8  -8   56.40    8.08   0
  -3  -8  -8   66.54    6.38   0
  -4   8  -8   32.33    9.19   0
   4   8   8   21.85    6.98   0
   4  -8  -8   35.87    8.49   0
  -4  -8  -8   24.54    6.67   0
  -5   8  -8   65.79   10.27   0
   5   8   8   70.46   10.10   0
   5  -8  -8   59.31    9.62   0
  -5  -8  -8   58.35    9.84   0
  -6   8  -8   36.31   11.60   0
   6   8   8   40.75   10.78   0
   6  -8  -8   38.36   11.65   0
  -6  -8  -8   56.56   11.21   0
   0  -9  -8   62.49    8.12   0
   1  -9  -8   18.89    7.97   0
  -1  -9  -8   17.52    7.97   0
   2  -9  -8   55.09    8.61   0
  -2  -9  -8   60.52    7.98   0
  -3   9  -8  133.77    8.47   0
   3  -9  -8  154.09    9.04   0
  -3  -9  -8  145.51    6.67   0
   4  -9  -8   37.52    8.81   0
  -4   9  -8   39.83    9.43   0
   4   9   8   38.37    7.07   0
  -4  -9  -8   35.43    6.50   0
   5  -9  -8    1.40   10.23   0
  -5   9  -8    4.27   11.04   0
   5   9   8   10.83   10.41   0
  -5  -9  -8    7.89    7.33   0
   6  -9  -8   -2.10   12.45   0
  -6   9  -8   -0.73   11.66   0
   6   9   8   11.99   10.59   0
  -6  -9  -8   -2.88    8.28   0
   0 -10  -8   22.08    7.95   0
   1 -10  -8   54.43    5.99   0
  -1 -10  -8   52.45    8.27   0
   2 -10  -8    2.99    6.10   0
  -2 -10  -8   -0.38    8.32   0
   3 -10  -8   55.91    9.06   0
   3  10   8   41.73    9.04   0
  -3  10  -8   39.27    8.89   0
  -3 -10  -8   43.00    8.43   0
   4 -10  -8    4.81    9.39   0
  -4  10  -8    2.98    9.48   0
   4  10   8    4.22    7.03   0
  -4 -10  -8    6.37    8.64   0
   5 -10  -8    5.99   11.44   0
  -5  10  -8    5.44   10.62   0
   5  10   8    8.53    9.68   0
  -5 -10  -8   -3.22   10.27   0
   6 -10  -8   16.24   13.86   0
  -6  10  -8   17.14   12.15   0
   6  10   8   30.00   12.02   0
  -6 -10  -8   12.47   10.79   0
   0 -11  -8   77.88    8.38   0
   1 -11  -8   15.74    8.50   0
  -1 -11  -8    1.36    7.80   0
   2 -11  -8   31.17    8.59   0
  -2 -11  -8   35.86    8.30   0
   3 -11  -8   25.80    9.22   0
   3  11   8   28.17    9.26   0
  -3  11  -8   20.28    9.16   0
  -3 -11  -8   14.63    8.68   0
  -4  11  -8   50.38   10.01   0
   4 -11  -8   58.34    9.83   0
   4  11   8   48.41    9.28   0
  -4 -11  -8   49.03    9.57   0
   5 -11  -8   -4.12   10.75   0
  -5  11  -8   -1.85   12.34   0
   5  11   8   11.63    8.00   0
  -5 -11  -8   -1.62    7.74   0
   6 -11  -8    5.52   13.28   0
  -6  11  -8    4.29   13.34   0
   6  11   8    2.37   12.35   0
  -6 -11  -8   -0.20   12.04   0
   0 -12  -8    4.94    8.43   0
   1 -12  -8   29.32    8.28   0
  -1 -12  -8   37.12    6.23   0
   2 -12  -8   28.71    8.67   0
  -2 -12  -8   31.49    8.65   0
   3 -12  -8    6.84    9.36   0
   3  12   8  -11.94    8.86   0
  -3  12  -8   10.09    9.30   0
  -3 -12  -8    2.73    9.26   0
  -4  12  -8    7.80   10.95   0
   4 -12  -8   11.55   10.93   0
   4  12   8    8.35   10.38   0
  -4 -12  -8   10.25    9.82   0
   5 -12  -8   13.77   11.33   0
  -5  12  -8   13.29   12.15   0
   5  12   8    5.00   11.28   0
  -5 -12  -8   18.25   10.98   0
   0 -13  -8    8.77    8.83   0
   1 -13  -8   36.93    8.46   0
  -1 -13  -8   23.75    8.58   0
   2 -13  -8   52.52    8.80   0
  -2 -13  -8   43.02    6.55   0
   3 -13  -8   34.80    9.18   0
   3  13   8   37.83    7.18   0
  -3  13  -8   38.88    9.73   0
  -3 -13  -8   62.44    9.58   0
  -4  13  -8    4.98   10.59   0
   4 -13  -8   14.00   10.37   0
   4  13   8    8.59    7.89   0
  -4 -13  -8   21.32   10.20   0
   5 -13  -8   10.96   11.85   0
  -5  13  -8   16.22   12.51   0
   5  13   8   14.76   10.50   0
  -5 -13  -8   -0.45   10.48   0
   0 -14  -8   -0.09    9.04   0
   1 -14  -8   17.53    9.08   0
  -1 -14  -8   16.01    8.95   0
   2  14   8    5.86    8.89   0
   2 -14  -8   10.51    8.85   0
  -2 -14  -8   13.25    9.24   0
   3 -14  -8   50.91    9.60   0
   3  14   8   63.28   10.17   0
  -3  14  -8   61.09   10.20   0
  -3 -14  -8   31.17    9.03   0
  -4  14  -8   17.49   11.92   0
   4 -14  -8   22.42   10.91   0
   4  14   8   19.50   10.74   0
  -4 -14  -8   27.10    9.62   0
  -5  14  -8    6.77   14.02   0
   5 -14  -8   11.10   13.91   0
   5  14   8   19.17   12.06   0
  -5 -14  -8   12.76   10.71   0
   0 -15  -8    8.15    8.56   0
   1 -15  -8    2.60    8.90   0
  -1 -15  -8    9.89    6.96   0
   2 -15  -8   11.18    9.77   0
   2  15   8   15.26    9.78   0
  -2 -15  -8   15.18    8.85   0
   3  15   8   15.48    9.64   0
  -3  15  -8   -0.44   10.59   0
   3 -15  -8   -1.71   10.67   0
  -3 -15  -8    1.44    9.36   0
  -4  15  -8   23.10   11.44   0
   4  15   8   17.76   10.45   0
   4 -15  -8   16.65   12.28   0
  -4 -15  -8   23.70    8.09   0
   5 -15  -8   12.87   14.43   0
  -5 -15  -8   22.08   12.22   0
   0 -16  -8   -6.26    9.46   0
   1 -16  -8   33.85    9.23   0
  -1 -16  -8   24.22    9.18   0
   2 -16  -8   16.94   10.23   0
   2  16   8   16.89    7.34   0
  -2 -16  -8    3.51    9.23   0
   3 -16  -8   34.77   10.98   0
   3  16   8   32.77    8.11   0
  -3  16  -8   26.54   11.11   0
  -3 -16  -8   35.12    7.92   0
   4 -16  -8    2.57   12.01   0
  -4  16  -8    6.48   11.98   0
   4  16   8    6.73    8.72   0
  -4 -16  -8   18.66    8.48   0
   0 -17  -8   16.13   10.46   0
   1 -17  -8   73.07   10.46   0
  -1 -17  -8   39.64   10.27   0
   2 -17  -8   15.50   10.11   0
   2  17   8   19.05   10.01   0
  -2 -17  -8   17.03   10.62   0
   3 -17  -8    9.31   11.58   0
  -3  17  -8    4.48   11.75   0
   3  17   8    5.23   10.15   0
  -3 -17  -8    8.18    8.12   0
  -4  17  -8    4.15   14.51   0
   4 -17  -8    0.23   12.34   0
   4  17   8   11.90   11.34   0
  -4 -17  -8    7.78   11.09   0
   0 -18  -8    2.04   10.61   0
   1 -18  -8   13.16   10.12   0
  -1 -18  -8    0.40    9.85   0
   2 -18  -8   18.06   10.37   0
   2  18   8   25.17   11.42   0
  -2 -18  -8   10.24    8.33   0
   3 -18  -8    7.44   13.03   0
  -3  18  -8    0.91   12.35   0
   3  18   8   -9.33   11.01   0
  -3 -18  -8   -1.64   10.81   0
   0 -19  -8   15.48   11.17   0
   1 -19  -8   44.19   10.88   0
  -1 -19  -8   54.57   11.55   0
   2  19   8   17.79   10.86   0
   2 -19  -8   11.92   11.91   0
  -2 -19  -8    7.04   10.68   0
   3 -19  -8    1.58   13.65   0
   0 -20  -8   37.88   12.28   0
   1 -20  -8    7.94   12.67   0
  -1 -20  -8   -0.37   11.99   0
  -1   0  -9   84.83    7.57   0
  -2   0  -9   24.91    7.80   0
  -3   0  -9   -1.52    6.08   0
  -4   0  -9   24.88    6.68   0
  -5   0  -9    8.71   10.01   0
  -6   0  -9   -0.03   10.41   0
   0   1  -9   86.67    7.66   0
   0  -1  -9   94.83    8.12   0
  -1   1  -9   -1.53    7.67   0
  -1  -1  -9    0.49    5.87   0
  -2   1  -9   30.45    5.85   0
  -2  -1  -9   33.03    7.59   0
  -3   1  -9   38.54    8.01   0
  -3  -1  -9   33.95    7.98   0
  -4   1  -9    9.99    9.01   0
  -4  -1  -9   12.92    9.12   0
  -5   1  -9   -3.97    9.28   0
  -5  -1  -9    5.86   10.00   0
  -6   1  -9   -6.56   10.40   0
  -6  -1  -9   -5.78   10.33   0
   0  -2  -9    2.40    5.49   0
   1  -2  -9  147.11    8.26   0
  -1   2  -9  142.61    8.26   0
  -1  -2  -9  149.64    8.37   0
  -2   2  -9   42.45    7.85   0
  -2  -2  -9   38.90    8.38   0
  -3   2  -9   49.96    8.45   0
  -3  -2  -9   53.38    8.62   0
  -4   2  -9    5.30    8.47   0
  -4  -2  -9    1.64    8.37   0
  -5   2  -9   -4.14    7.34   0
  -5  -2  -9    3.06    7.14   0
  -6   2  -9   -3.35   10.69   0
  -6  -2  -9    4.59   10.40   0
   0  -3  -9  265.16    8.69   0
  -1   3  -9    4.87    8.16   0
   1  -3  -9    6.05    5.91   0
  -1  -3  -9    3.98    7.37   0
  -2   3  -9  100.35    8.05   0
   2  -3  -9  111.97    8.15   0
  -2  -3  -9  127.60    8.50   0
  -3   3  -9   46.38    8.77   0
  -3  -3  -9   43.85    8.62   0
  -4   3  -9   64.75    9.16   0
  -4  -3  -9   55.51    6.59   0
  -5   3  -9    1.90    9.26   0
  -5  -3  -9   -3.83    9.94   0
  -6   3  -9   17.53   11.56   0
  -6  -3  -9    3.99   10.26   0
   0  -4  -9   48.20    7.52   0
  -1   4  -9   61.85    8.21   0
   1  -4  -9   72.80    7.91   0
  -1  -4  -9   72.32    7.91   0
  -2   4  -9   13.32    8.20   0
   2  -4  -9    3.11    5.90   0
  -2  -4  -9    7.60    8.27   0
  -3   4  -9   15.97    6.42   0
  -3  -4  -9   24.29    8.60   0
  -4   4  -9   11.42    9.20   0
  -4  -4  -9   13.66    9.33   0
  -5   4  -9   16.46    9.59   0
  -5  -4  -9    9.03    9.37   0
  -6   4  -9   20.16   11.78   0
  -6  -4  -9   16.25    8.42   0
   0  -5  -9  158.77    6.31   0
   1  -5  -9   26.68    8.09   0
  -1  -5  -9   31.15    7.99   0
   2  -5  -9   35.43    6.13   0
  -2   5  -9   41.30    8.09   0
  -2  -5  -9   32.78    6.19   0
  -3   5  -9   51.28    8.77   0
   3  -5  -9   42.85    8.43   0
  -3  -5  -9   42.93    8.82   0
  -4   5  -9   29.03    6.96   0
  -4  -5  -9   30.56    9.39   0
  -5   5  -9   18.32    9.54   0
  -5  -5  -9   25.02    9.65   0
  -6   5  -9    8.21   10.89   0
  -6  -5  -9   -1.06   10.53   0
   0  -6  -9   69.36    8.21   0
   1  -6  -9   11.50    8.10   0
  -1  -6  -9    7.02    7.81   0
  -2   6  -9   49.65    6.30   0
   2  -6  -9   52.82    6.46   0
  -2  -6  -9   43.14    8.00   0
  -3   6  -9   77.20    8.63   0
   3  -6  -9   81.80    9.21   0
  -3  -6  -9   90.07    8.96   0
  -4   6  -9   21.86    9.58   0
   4  -6  -9   10.97    9.55   0
  -4  -6  -9   15.58    6.74   0
  -5   6  -9   20.45   10.00   0
   5  -6  -9   18.86   10.27   0
  -5  -6  -9   19.13   10.26   0
  -6   6  -9   27.06   12.27   0
  -6  -6  -9   15.55   11.63   0
   0  -7  -9  150.21    8.80   0
   1  -7  -9   39.97    8.28   0
  -1  -7  -9   57.06    7.98   0
   2  -7  -9   34.08    8.21   0
  -2   7  -9   31.33    8.41   0
  -2  -7  -9   17.63    8.40   0
  -3   7  -9   74.15    9.12   0
   3  -7  -9   73.64    9.11   0
  -3  -7  -9   81.81    9.25   0
  -4   7  -9   19.67    9.62   0
   4  -7  -9   15.04    7.07   0
  -4  -7  -9   24.06    9.03   0
  -5   7  -9    2.98    9.80   0
   5  -7  -9   -0.47   10.61   0
  -5  -7  -9    3.20    7.16   0
  -6   7  -9    6.53   12.46   0
   6  -7  -9   -3.74   12.22   0
  -6  -7  -9   11.46   11.94   0
   0  -8  -9  108.81    8.29   0
   1  -8  -9  109.90    8.50   0
  -1  -8  -9  108.87    8.81   0
   2  -8  -9   23.96    8.81   0
  -2   8  -9   27.52    8.29   0
  -2  -8  -9   28.98    7.98   0
   3  -8  -9    2.87    6.75   0
  -3   8  -9   10.33    9.18   0
  -3  -8  -9   13.48    9.13   0
  -4   8  -9    7.87    9.81   0
   4  -8  -9   10.66   10.00   0
  -4  -8  -9    5.12    9.61   0
  -5   8  -9   13.28   11.07   0
   5  -8  -9   10.44    9.96   0
  -5  -8  -9   19.67   10.70   0
  -6   8  -9   17.28   13.44   0
   6  -8  -9    4.16   12.65   0
  -6  -8  -9   10.29   11.11   0
   0  -9  -9   23.09    6.18   0
   1  -9  -9    6.25    8.50   0
  -1  -9  -9   -1.27    6.16   0
   2  -9  -9   18.23    9.00   0
  -2   9  -9    9.49    8.72   0
  -2  -9  -9   16.39    6.23   0
  -3   9  -9   49.60    8.94   0
   3  -9  -9   57.19    9.27   0
  -3  -9  -9   50.79    9.41   0
   4  -9  -9   67.87    9.53   0
  -4   9  -9   62.65   10.39   0
  -4  -9  -9   68.71   10.09   0
   5  -9  -9   20.46   11.13   0
  -5   9  -9   14.50   10.36   0
  -5  -9  -9   -1.36   10.01   0
   0 -10  -9  168.45    8.61   0
   1 -10  -9   36.07    8.98   0
  -1 -10  -9   29.17    8.97   0
   2 -10  -9   28.28    6.70   0
  -2  10  -9   22.58    9.06   0
  -2 -10  -9   21.93    9.23   0
  -3  10  -9    5.20    8.89   0
   3 -10  -9    5.27    8.85   0
  -3 -10  -9  -10.64    9.28   0
   4 -10  -9   14.29    9.59   0
  -4  10  -9   15.77   10.27   0
  -4 -10  -9   12.05    9.45   0
   5 -10  -9   -4.98   11.63   0
  -5  10  -9    2.43   11.51   0
  -5 -10  -9    3.68   10.09   0
   0 -11  -9   60.57    8.82   0
   1 -11  -9   -0.47    8.41   0
  -1 -11  -9   -3.52    6.59   0
   2 -11  -9   20.89    9.48   0
  -2 -11  -9   29.16    8.52   0
  -3  11  -9    9.42    9.41   0
   3 -11  -9   28.18    9.81   0
  -3 -11  -9   20.59    9.11   0
   4 -11  -9   19.01    9.75   0
  -4  11  -9   18.81   11.74   0
  -4 -11  -9    5.78    7.79   0
   5 -11  -9    5.70   10.94   0
  -5  11  -9   14.31   12.85   0
   5  11   9   24.42    8.83   0
  -5 -11  -9   18.28   10.45   0
   0 -12  -9    1.77    9.03   0
   1 -12  -9   -2.16    8.49   0
  -1 -12  -9  -10.58    9.34   0
   2 -12  -9   11.99    8.99   0
  -2 -12  -9    6.58    6.82   0
   3 -12  -9    0.36   10.21   0
  -3  12  -9    0.26   10.07   0
  -3 -12  -9   17.38    9.23   0
  -4  12  -9   -1.67   10.99   0
   4 -12  -9    0.45   10.95   0
  -4 -12  -9   -0.48    9.96   0
   5 -12  -9   -0.83   12.47   0
  -5  12  -9    7.98   13.29   0
   5  12   9    1.89   11.13   0
  -5 -12  -9   -5.03    8.86   0
   0 -13  -9   -1.28    9.21   0
   1 -13  -9    5.87    9.03   0
  -1 -13  -9    9.10    8.90   0
   2 -13  -9   75.61   10.08   0
  -2 -13  -9   76.18    9.81   0
   3 -13  -9   10.91    9.97   0
  -3  13  -9    3.79   10.55   0
  -3 -13  -9    5.37    7.42   0
  -4  13  -9   11.07   10.67   0
   4 -13  -9    2.40   10.69   0
   4  13   9    9.40    8.26   0
  -4 -13  -9    5.44   11.15   0
   0 -14  -9   -1.62    9.83   0
   1 -14  -9   -5.19    9.28   0
  -1 -14  -9    3.97    9.28   0
   2 -14  -9    4.89   10.27   0
  -2 -14  -9    9.59    9.50   0
   3 -14  -9    2.18   10.20   0
  -3  14  -9    0.87   10.12   0
  -3 -14  -9    0.37    7.60   0
  -4  14  -9    0.82   12.01   0
   4 -14  -9   -1.56   12.73   0
   4  14   9    4.52   11.97   0
  -4 -14  -9   -4.19   11.68   0
   0 -15  -9   16.12    9.46   0
   1 -15  -9   38.67   10.63   0
  -1 -15  -9   42.29   10.48   0
   2 -15  -9   12.53   10.04   0
  -2 -15  -9    8.28    7.93   0
   3 -15  -9    6.24   11.57   0
  -3  15  -9    4.94   11.61   0
  -3 -15  -9    9.73    8.25   0
  -4  15  -9   -1.91   12.75   0
   4 -15  -9    1.03   12.63   0
  -4 -15  -9   -1.17   12.13   0
   0 -16  -9   17.55    7.89   0
   1 -16  -9   58.39   11.24   0
  -1 -16  -9   67.14    8.07   0
   2 -16  -9    0.20   11.39   0
  -2 -16  -9    6.70   10.98   0
   3 -16  -9   19.65   12.13   0
  -3  16  -9   25.03   12.98   0
  -3 -16  -9   21.31   10.81   0
   0 -17  -9    2.81   10.41   0
   1 -17  -9   17.19   11.46   0
  -1 -17  -9   19.09   11.33   0
   2 -17  -9   17.47   11.14   0
  -2 -17  -9   17.06   10.84   0
   0 -18  -9    0.01   11.66   0
   1 -18  -9   12.95   11.02   0
  -1 -18  -9    7.28   11.07   0
   2 -18  -9    3.17   12.65   0
  -2 -18  -9    7.85    9.03   0
   0   0 -10  114.57    8.63   0
  -1   0 -10   16.98    8.39   0
   1   0 -10   17.56    6.40   0
  -2   0 -10   39.57    6.65   0
  -3   0 -10   26.64    8.59   0
  -4   0 -10    2.03    9.14   0
  -5   0 -10   16.36   11.04   0
   0   1 -10   -2.19    8.31   0
   0  -1 -10    2.43    8.27   0
  -1   1 -10  107.56    8.74   0
   1  -1 -10  106.34    8.72   0
  -1  -1 -10  113.78    8.77   0
  -2   1 -10   -5.05    8.06   0
  -2  -1 -10   -0.17    6.46   0
  -3   1 -10   21.08    9.18   0
  -3  -1 -10   22.62    6.55   0
  -4   1 -10   11.24    9.84   0
  -4  -1 -10   25.12    9.15   0
  -5   1 -10   10.46   11.13   0
  -5  -1 -10   12.20   10.06   0
   0  -2 -10   10.17    7.84   0
   0   2 -10    0.37    8.34   0
   1  -2 -10  156.78    8.95   0
  -1   2 -10  164.87    8.81   0
  -1  -2 -10  148.25    8.87   0
  -2   2 -10  173.06    9.30   0
   2  -2 -10  153.31    8.84   0
  -2  -2 -10  170.29    6.92   0
  -3   2 -10   38.93    6.99   0
  -3  -2 -10   44.45    9.35   0
  -4   2 -10    5.94    7.37   0
  -4  -2 -10   -0.71    9.79   0
  -5   2 -10   13.99   10.36   0
  -5  -2 -10   11.00    8.03   0
   0  -3 -10   26.80    6.16   0
  -1   3 -10   59.80    8.71   0
   1  -3 -10   63.39    6.45   0
  -1  -3 -10   68.31    8.14   0
  -2   3 -10   19.43    8.31   0
   2  -3 -10   20.49    8.03   0
  -2  -3 -10   30.30    8.16   0
  -3   3 -10   23.03    9.16   0
  -3  -3 -10   10.98    9.24   0
  -4   3 -10   -6.50    9.96   0
  -4  -3 -10   -0.89    9.34   0
  -5   3 -10   22.80   10.44   0
  -5  -3 -10   21.22   11.26   0
   0  -4 -10    0.46    8.58   0
  -1   4 -10   15.57    6.25   0
   1  -4 -10   21.24    8.82   0
  -1  -4 -10   12.55    6.50   0
  -2   4 -10   46.35    8.25   0
   2  -4 -10   35.00    8.62   0
  -2  -4 -10   41.55    6.34   0
  -3   4 -10    9.36    6.99   0
   3  -4 -10   19.93    8.70   0
  -3  -4 -10   14.28    8.64   0
  -4   4 -10   13.17   10.32   0
  -4  -4 -10    5.92    9.35   0
  -5   4 -10    2.59   10.20   0
  -5  -4 -10    1.89   11.21   0
   0  -5 -10    9.73    6.24   0
   1  -5 -10    8.68    6.24   0
  -1   5 -10   20.81    8.58   0
  -1  -5 -10   14.50    8.07   0
  -2   5 -10    2.26    9.13   0
   2  -5 -10    5.40    6.32   0
  -2  -5 -10   13.83    6.30   0
  -3   5 -10   32.61    9.63   0
   3  -5 -10   41.05    9.56   0
  -3  -5 -10   29.00    6.93   0
  -4   5 -10   27.33    9.62   0
   4  -5 -10   24.80    9.66   0
  -4  -5 -10   18.62   10.32   0
   5  -5 -10   10.22   11.33   0
  -5   5 -10    1.98   11.68   0
  -5  -5 -10    4.35    8.26   0
   0  -6 -10    8.65    8.51   0
   1  -6 -10  143.85    8.79   0
  -1   6 -10  157.83    8.81   0
  -1  -6 -10  154.76    9.21   0
   2  -6 -10  105.04    8.97   0
  -2   6 -10   90.95    8.96   0
  -2  -6 -10  105.26    6.77   0
  -3   6 -10   62.89    9.30   0
   3  -6 -10   74.25    9.88   0
  -3  -6 -10   68.76    7.06   0
  -4   6 -10   34.77    9.98   0
   4  -6 -10   45.63    7.79   0
  -4  -6 -10   39.70    9.61   0
  -5   6 -10   -1.01   11.48   0
   5  -6 -10    5.49   11.73   0
  -5  -6 -10    9.35   11.59   0
   0  -7 -10    0.01    6.33   0
   1  -7 -10   25.25    8.87   0
  -1  -7 -10   20.18    8.52   0
   2  -7 -10   19.94    9.17   0
  -2   7 -10   16.45    9.10   0
  -2  -7 -10   17.51    8.60   0
   3  -7 -10    5.93    9.72   0
  -3   7 -10    5.40    7.22   0
  -3  -7 -10   16.35    6.91   0
  -4   7 -10    2.16    7.83   0
   4  -7 -10   14.54    9.99   0
  -4  -7 -10    7.61    9.66   0
  -5   7 -10    3.42   11.83   0
   5  -7 -10   10.05   11.95   0
  -5  -7 -10   19.73    8.68   0
   0  -8 -10  -15.00    9.12   0
   1  -8 -10   44.23    8.49   0
  -1  -8 -10   35.81    8.65   0
   2  -8 -10   17.52    9.65   0
  -2   8 -10   27.62    9.58   0
  -2  -8 -10   33.00    9.34   0
   3  -8 -10   -0.74    9.85   0
  -3   8 -10    1.17    9.29   0
  -3  -8 -10    9.12    9.21   0
   4  -8 -10    9.69   10.01   0
  -4   8 -10    4.54   10.13   0
  -4  -8 -10    5.73   10.59   0
  -5   8 -10   29.40   13.22   0
   5  -8 -10   26.62   11.30   0
  -5  -8 -10   26.61   12.09   0
   0  -9 -10   34.58    6.86   0
   1  -9 -10    9.94    6.90   0
  -1  -9 -10    4.76    9.30   0
   2  -9 -10    3.42    9.65   0
  -2   9 -10    1.01    9.91   0
  -2  -9 -10    9.47    9.38   0
  -3   9 -10    3.51    9.45   0
   3  -9 -10    5.15   10.38   0
  -3  -9 -10   15.18    9.09   0
   4  -9 -10    9.95   11.28   0
  -4   9 -10   15.51   10.47   0
  -4  -9 -10    1.35   10.19   0
   5  -9 -10   10.31   12.58   0
  -5   9 -10    7.70   12.87   0
  -5  -9 -10    5.31    8.94   0
   0 -10 -10    0.70    8.66   0
   1 -10 -10   33.99    9.12   0
  -1 -10 -10   22.62    7.18   0
   2 -10 -10   18.12    9.82   0
  -2  10 -10   31.17    9.35   0
  -2 -10 -10   36.12    9.27   0
  -3  10 -10   -4.75    9.77   0
   3 -10 -10    7.61    9.76   0
  -3 -10 -10    7.16    9.66   0
   4 -10 -10   10.47   10.41   0
  -4  10 -10    0.31   11.29   0
  -4 -10 -10   -3.85    8.11   0
   0 -11 -10   13.55    9.87   0
   1 -11 -10   13.39    9.88   0
  -1 -11 -10   24.02    9.36   0
   2 -11 -10    6.95   10.36   0
  -2  11 -10    1.84    9.53   0
  -2 -11 -10    2.83    7.35   0
  -3  11 -10    7.69   10.03   0
   3 -11 -10    6.34   10.05   0
  -3 -11 -10    9.54    9.78   0
  -4  11 -10   30.97   11.16   0
   4 -11 -10   23.34   12.01   0
  -4 -11 -10   35.31   10.72   0
   0 -12 -10   51.06    7.67   0
   1 -12 -10    8.85   10.09   0
  -1 -12 -10    8.88    7.46   0
   2 -12 -10   20.93   10.53   0
  -2  12 -10   16.63   10.81   0
  -2 -12 -10    9.40    9.51   0
  -3  12 -10    0.35   10.62   0
   3 -12 -10    1.62   11.49   0
  -3 -12 -10    3.95   10.28   0
  -4  12 -10   -2.37   12.60   0
   4 -12 -10   -5.04   13.17   0
  -4 -12 -10    9.98   12.09   0
   0 -13 -10   51.58   10.05   0
   1 -13 -10   15.11   10.50   0
  -1 -13 -10   13.17   10.39   0
   2 -13 -10   32.55   10.23   0
  -2  13 -10   27.32   11.15   0
  -2 -13 -10   45.69   10.71   0
  -3  13 -10    6.66   11.39   0
   3 -13 -10    8.04   11.06   0
  -3 -13 -10    7.49   10.52   0
   0 -14 -10    8.07   10.92   0
   1 -14 -10    9.23   11.14   0
  -1 -14 -10   18.56   10.05   0
   2 -14 -10    4.09   10.56   0
  -2 -14 -10   10.86   11.08   0
  -3  14 -10    6.04   13.17   0
   3 -14 -10    5.17   12.63   0
  -3 -14 -10   -0.11   11.04   0
   0 -15 -10    3.80   10.51   0
   1 -15 -10   16.90   11.37   0
  -1 -15 -10   23.33   11.52   0
   2 -15 -10    5.95   12.00   0
  -2 -15 -10   -6.52    8.73   0
   0 -16 -10    0.02   10.96   0
   1 -16 -10   13.50   11.94   0
  -1 -16 -10   22.72   10.92   0
   2 -16 -10    5.69   12.52   0
   0 -17 -10    5.83   12.20   0
  -1   0 -11    1.58    8.62   0
   1   0 -11    5.77    8.60   0
  -2   0 -11    8.93    8.94   0
  -3   0 -11   -2.03    9.43   0
  -4   0 -11    4.48   10.24   0
   0   1 -11    0.24    8.51   0
   0  -1 -11    5.09    9.17   0
  -1   1 -11   65.38    9.50   0
   1  -1 -11   57.20    7.02   0
  -1  -1 -11   48.98    6.98   0
   1   1 -11   57.11    6.92   0
  -2   1 -11   38.96    9.54   0
   2  -1 -11   21.82    9.02   0
  -2  -1 -11   20.36    7.18   0
  -3   1 -11   -2.04   10.09   0
  -3  -1 -11    4.45    9.89   0
  -4   1 -11   11.11   10.94   0
  -4  -1 -11   12.01   10.01   0
  -5   1 -11   27.27    9.17   0
  -5  -1 -11   38.85   12.46   0
   0  -2 -11   31.70    9.33   0
   0   2 -11   45.17    6.88   0
  -1   2 -11   17.12    9.29   0
   1  -2 -11    9.37    6.79   0
  -1  -2 -11   14.63    7.01   0
  -2   2 -11   26.86    7.29   0
   2  -2 -11   26.76    6.94   0
  -2  -2 -11   34.64    9.10   0
  -3   2 -11   17.14    9.45   0
  -3  -2 -11    1.37    7.40   0
  -4   2 -11   13.88   10.22   0
  -4  -2 -11   20.66   11.09   0
  -5   2 -11    7.78    9.16   0
  -5  -2 -11    7.17   12.20   0
   0  -3 -11    1.89    8.55   0
   0   3 -11   -4.91    8.73   0
  -1   3 -11   30.53    6.81   0
   1  -3 -11   26.14    8.69   0
  -1  -3 -11   25.37    6.83   0
  -2   3 -11   48.12    9.71   0
   2  -3 -11   39.98    9.21   0
  -2  -3 -11   51.45    9.63   0
  -3   3 -11   -3.51   10.40   0
   3  -3 -11   -2.74    9.44   0
  -3  -3 -11    1.16    9.85   0
  -4   3 -11    8.22    8.10   0
  -4  -3 -11    7.51    8.25   0
   0  -4 -11    0.38    7.05   0
   0   4 -11   10.05    9.33   0
   1  -4 -11   24.99    9.51   0
  -1   4 -11   25.01    9.50   0
  -1  -4 -11   21.75    7.13   0
  -2   4 -11    0.31    7.37   0
   2  -4 -11   -0.30    9.88   0
  -2  -4 -11   -2.34    9.88   0
  -3   4 -11   18.52    9.47   0
   3  -4 -11   -6.44   10.53   0
  -3  -4 -11   14.92   10.12   0
  -4   4 -11   17.05   10.40   0
   4  -4 -11   18.05   10.40   0
  -4  -4 -11   11.10   11.21   0
   0  -5 -11    0.62    8.91   0
   1  -5 -11   48.83    8.96   0
  -1   5 -11   47.62    7.38   0
  -1  -5 -11   51.45    6.98   0
  -2   5 -11   16.03    9.92   0
   2  -5 -11   14.87    7.46   0
  -2  -5 -11   18.49    9.99   0
  -3   5 -11    8.76    9.64   0
   3  -5 -11   11.31    7.79   0
  -3  -5 -11   15.11    9.77   0
  -4   5 -11    0.27   10.51   0
   4  -5 -11    3.29   10.50   0
  -4  -5 -11   -5.25   10.53   0
   0  -6 -11   32.78    9.62   0
   1  -6 -11    2.00    9.05   0
  -1   6 -11    6.23    9.61   0
  -1  -6 -11   -1.36    8.79   0
  -2   6 -11   22.35    9.35   0
   2  -6 -11   11.92    9.99   0
  -2  -6 -11   19.07   10.01   0
  -3   6 -11   36.58   10.80   0
   3  -6 -11   44.64   10.63   0
  -3  -6 -11   43.70    7.74   0
  -4   6 -11   -4.66   10.85   0
   4  -6 -11   -5.67   11.70   0
  -4  -6 -11    7.47   10.53   0
   0  -7 -11   22.22    9.16   0
   1  -7 -11   32.30    9.85   0
  -1   7 -11   28.69    9.29   0
  -1  -7 -11   27.64    9.95   0
   2  -7 -11   28.57    9.77   0
  -2   7 -11   32.54    7.77   0
  -2  -7 -11   34.15   10.32   0
   3  -7 -11    6.09   10.91   0
  -3   7 -11   15.50   10.95   0
  -3  -7 -11   -1.28   10.81   0
   4  -7 -11   12.94   11.11   0
  -4   7 -11   18.28   11.09   0
  -4  -7 -11   11.88   11.72   0
   0  -8 -11   23.03    9.31   0
   1  -8 -11    8.50    9.42   0
  -1   8 -11    9.77    7.30   0
  -1  -8 -11   14.17   10.19   0
   2  -8 -11    7.06    9.78   0
  -2   8 -11    8.46    9.62   0
  -2  -8 -11   13.94   10.37   0
   3  -8 -11   12.46   10.48   0
  -3   8 -11   22.38   11.25   0
  -3  -8 -11    8.05   11.19   0
   4  -8 -11    3.66   11.28   0
  -4   8 -11    2.84   11.37   0
  -4  -8 -11    1.58    8.94   0
   0  -9 -11   21.22   10.27   0
   1  -9 -11   26.03    9.71   0
  -1  -9 -11   28.19    9.52   0
   2  -9 -11    4.58   10.65   0
  -2   9 -11    7.91    9.95   0
  -2  -9 -11   12.61   10.76   0
  -3   9 -11  -16.33   11.27   0
   3  -9 -11   -1.83    8.39   0
  -3  -9 -11   -3.88   11.01   0
   0 -10 -11    5.42    7.72   0
   1 -10 -11   38.52   10.79   0
  -1 -10 -11   35.58    7.95   0
   2 -10 -11   47.17   11.12   0
  -2  10 -11   47.26   10.40   0
  -2 -10 -11   33.65   11.18   0
  -3  10 -11   13.22   12.15   0
   3 -10 -11   -2.14    8.52   0
  -3 -10 -11   26.36   10.77   0
   0 -11 -11    6.23   10.93   0
   1 -11 -11    5.91    8.07   0
  -1 -11 -11    9.98   10.99   0
   2 -11 -11    3.12   10.55   0
  -2  11 -11    6.33    8.45   0
  -2 -11 -11    8.68   11.19   0
  -3  11 -11   12.03   11.22   0
   3 -11 -11   -9.13   11.43   0
  -3 -11 -11    7.06   11.10   0
   0 -12 -11   26.98    8.49   0
   1 -12 -11   21.04   10.55   0
  -1 -12 -11   17.32   11.47   0
   2 -12 -11   -2.47   10.83   0
  -2  12 -11    6.92   10.81   0
  -2 -12 -11    3.43   10.62   0
   0 -13 -11   -0.95   11.78   0
   1 -13 -11    0.98   11.83   0
  -1 -13 -11    5.57    8.44   0
   2 -13 -11    9.65   11.70   0
  -2  13 -11   -1.07   12.66   0
  -2 -13 -11   -5.38   10.98   0
   0 -14 -11    3.91    9.08   0
   1 -14 -11    6.07   11.23   0
  -1 -14 -11   10.94   12.36   0
   0   0 -12    8.66    7.63   0
  -1   0 -12    1.88    7.70   0
   1   0 -12    3.10   10.37   0
  -2   0 -12   12.41   10.75   0
   2   0 -12    4.89    9.87   0
  -3   0 -12    9.61   10.69   0
   0  -1 -12    6.62    9.54   0
   0   1 -12  -11.93    9.66   0
  -1   1 -12    1.13   10.38   0
   1  -1 -12    2.94   10.33   0
  -1  -1 -12    0.37    9.79   0
   1   1 -12    5.97    9.51   0
  -2   1 -12    5.93   10.04   0
   2  -1 -12    3.80    9.92   0
  -2  -1 -12    7.25   10.02   0
   2   1 -12    9.51    7.67   0
  -3   1 -12    4.84   11.73   0
   3  -1 -12    3.88   10.66   0
  -3  -1 -12    1.34   10.68   0
   0  -2 -12  -13.46   10.29   0
   0   2 -12   13.37   10.12   0
  -1   2 -12   12.77    9.58   0
   1  -2 -12   14.25   10.60   0
  -1  -2 -12    8.82   10.43   0
   1   2 -12   17.88    7.55   0
  -2   2 -12   63.86   11.16   0
   2  -2 -12   53.57   10.20   0
  -2  -2 -12   49.93   10.09   0
  -3   2 -12    3.15    8.53   0
   3  -2 -12    5.46   10.55   0
  -3  -2 -12    5.25   10.61   0
   0  -3 -12   10.84   10.40   0
   0   3 -12    6.08    7.75   0
  -1   3 -12    5.66    9.60   0
   1  -3 -12   10.63   10.61   0
  -1  -3 -12   -1.37   10.71   0
   1   3 -12    3.81   10.52   0
  -2   3 -12   23.35   10.22   0
   2  -3 -12   19.71   10.20   0
  -2  -3 -12   39.15   11.09   0
  -3   3 -12    2.54   10.57   0
   3  -3 -12   -0.98    8.72   0
  -3  -3 -12    9.53   10.43   0
   0  -4 -12   -4.40   10.37   0
   0   4 -12   -7.11   10.44   0
   1  -4 -12   19.57   10.52   0
  -1   4 -12    7.62    9.82   0
  -1  -4 -12   16.61   10.02   0
  -2   4 -12    9.67   10.03   0
   2  -4 -12    8.92    8.25   0
  -2  -4 -12    9.97   11.18   0
  -3   4 -12   17.39   11.83   0
   3  -4 -12   20.13   10.90   0
  -3  -4 -12    6.05    8.51   0
   0  -5 -12   -3.27   10.69   0
   0   5 -12    2.77    9.88   0
   1  -5 -12    0.41   10.74   0
  -1   5 -12    3.99   10.79   0
  -1  -5 -12   -0.54    9.94   0
   2  -5 -12    6.09   10.40   0
  -2   5 -12   16.01   11.38   0
  -2  -5 -12    9.71   10.49   0
  -3   5 -12    5.54   12.03   0
   3  -5 -12    5.24   12.00   0
  -3  -5 -12   11.88   11.78   0
   0  -6 -12    1.86    9.96   0
   0   6 -12    1.15    9.88   0
   1  -6 -12   12.87   10.19   0
  -1   6 -12   14.50   10.33   0
  -1  -6 -12   12.72   10.36   0
  -2   6 -12    2.99   11.65   0
   2  -6 -12    6.96   11.63   0
  -2  -6 -12    8.05    8.12   0
   3  -6 -12   -0.07   11.24   0
  -3   6 -12    3.23   12.33   0
  -3  -6 -12    2.50   10.87   0
   0  -7 -12    0.40   10.16   0
   1  -7 -12    7.40   10.45   0
  -1   7 -12   10.05    8.28   0
  -1  -7 -12    6.10   10.48   0
  -2   7 -12    9.33   11.61   0
   2  -7 -12    1.08    8.52   0
  -2  -7 -12    2.87   10.67   0
   0  -8 -12   38.02    8.38   0
   1  -8 -12   12.91   11.75   0
  -1   8 -12   18.17    8.59   0
  -1  -8 -12   23.26   10.68   0
  -2   8 -12   43.55   11.12   0
   2  -8 -12    4.04   12.04   0
  -2  -8 -12   28.32   11.07   0
   0  -9 -12   11.42   11.59   0
   1  -9 -12   -1.40   10.91   0
  -1   9 -12    0.68    8.69   0
  -1  -9 -12    3.23   11.48   0
  -2   9 -12    6.27   12.31   0
   2  -9 -12    9.04   11.32   0
  -2  -9 -12   -9.82   11.16   0
   0 -10 -12    0.89   11.87   0
   1 -10 -12   24.26   12.08   0
  -1  10 -12   24.17    9.11   0
  -1 -10 -12   22.72   11.95   0
  -1   0 -13   -0.16    8.89   0
   1   0 -13   12.07   11.12   0
   0   1 -13    3.87   10.95   0
   0  -1 -13    5.98    8.88   0
  -1   1 -13   -7.95   11.94   0
   1  -1 -13   -0.17    8.87   0
  -1  -1 -13   -1.75   12.08   0
   1   1 -13    1.09   11.99   0
   0  -2 -13    2.97   10.93   0
   0   2 -13   -6.26   11.07   0
   1  -2 -13   13.69   11.11   0
  -1   2 -13   -2.56    8.91   0
  -1  -2 -13   10.77   11.08   0
   1   2 -13    6.84    8.94   0
   0  -3 -13    1.46   12.12   0
   0   3 -13   -5.61   10.78   0
  -1   3 -13    9.20   12.03   0
   1  -3 -13    1.06   12.23   0
  -1  -3 -13   -2.86    8.95   0
   1   3 -13   15.44   12.15   0
   0  -4 -13    5.08   12.13   0
   0   4 -13    4.47   12.16   0
;
_shelx_hkl_checksum     55288
_shelx_res_file
;
    shelx.res created by SHELXL-2014/7
TITL shelxt_a.res in P2(1)2(1)2(1)
CELL  0.71073   6.6899  18.9298   9.6561   90.000   90.000   90.000
ZERR     4.00   0.0005   0.0023   0.0011    0.000    0.000    0.000
LATT  -1
SYMM  1/2 - X, - Y, 1/2 + Z
SYMM  - X, 1/2 + Y, 1/2 - Z
SYMM  1/2 + X, 1/2 - Y, - Z
SFAC  C    H    N
UNIT  52 52 20
MERG   2
FMAP   2
PLAN   20
SIZE     0.300   0.300   0.500
ACTA
BOND   $H
LIST   6
L.S.  10
TEMP  -123.00
WGHT    0.035500
FVAR       0.94709
C1    1    0.815450    0.196039    0.731035    11.00000    0.04459    0.03778 =
         0.04444    0.00184   -0.00498    0.01038
AFIX  43
H1    2    0.831108    0.149584    0.766640    11.00000   -1.20000
AFIX   0
C2    1    0.960403    0.221374    0.643891    11.00000    0.03581    0.04719 =
         0.03988   -0.00541    0.00003    0.00849
AFIX  43
H2    2    1.071648    0.192896    0.618943    11.00000   -1.20000
AFIX   0
C3    1    0.940922    0.289722    0.592818    11.00000    0.03452    0.04763 =
         0.03762   -0.00380    0.00110   -0.00255
AFIX  43
H3    2    1.039305    0.309228    0.533059    11.00000   -1.20000
AFIX   0
C4    1    0.775641    0.328430    0.630945    11.00000    0.03540    0.03092 =
         0.03494   -0.00043   -0.00122   -0.00254
AFIX  43
H4    2    0.759564    0.375400    0.598135    11.00000   -1.20000
AFIX   0
C5    1    0.631443    0.298631    0.717940    11.00000    0.03215    0.02660 =
         0.02950   -0.00155   -0.00454   -0.00283
C6    1    0.445968    0.336847    0.757621    11.00000    0.03088    0.02514 =
         0.03148   -0.00236   -0.00286   -0.00156
C7    1    0.318540    0.307556    0.872165    11.00000    0.03473    0.03268 =
         0.03821    0.00260    0.00270    0.00202
AFIX 137
H7A   2    0.230341    0.344738    0.907566    11.00000   -1.50000
H7B   2    0.404486    0.290411    0.947165    11.00000   -1.50000
H7C   2    0.237679    0.268414    0.836475    11.00000   -1.50000
AFIX   0
C8    1    0.176682    0.471066    0.622047    11.00000    0.02897    0.02513 =
         0.03256   -0.00214    0.00010   -0.00339
C9    1   -0.007629    0.514004    0.643917    11.00000    0.02934    0.02582 =
         0.03095   -0.00083   -0.00226   -0.00277
C10   1   -0.131971    0.503662    0.756956    11.00000    0.03496    0.03335 =
         0.03675    0.00195    0.00058   -0.00216
AFIX  43
H10   2   -0.102246    0.468485    0.824033    11.00000   -1.20000
AFIX   0
C11   1   -0.300608    0.545710    0.770117    11.00000    0.03356    0.04540 =
         0.04244   -0.00181    0.00718   -0.00029
AFIX  43
H11   2   -0.387733    0.540122    0.847031    11.00000   -1.20000
AFIX   0
C12   1   -0.340075    0.595716    0.670081    11.00000    0.03541    0.03443 =
         0.04721   -0.00135    0.00085    0.00532
AFIX  43
H12   2   -0.454445    0.625273    0.676658    11.00000   -1.20000
AFIX   0
C13   1   -0.209332    0.601832    0.560010    11.00000    0.03970    0.03125 =
         0.04368    0.00363   -0.00154    0.00320
AFIX  43
H13   2   -0.237064    0.636507    0.491530    11.00000   -1.20000
AFIX   0
N1    3    0.651631    0.232934    0.769555    11.00000    0.03607    0.03238 =
         0.03981    0.00453   -0.00188    0.00374
N2    3    0.407567    0.392346    0.685010    11.00000    0.03272    0.02814 =
         0.03263   -0.00090   -0.00006    0.00157
N3    3    0.232593    0.429068    0.722023    11.00000    0.02959    0.03005 =
         0.03407    0.00092    0.00284    0.00128
N4    3    0.266067    0.476417    0.497649    11.00000    0.03889    0.04621 =
         0.03380    0.00745    0.00485    0.01378
AFIX  93
H4A   2    0.371242    0.450251    0.478552    11.00000   -1.20000
H4B   2    0.219348    0.506081    0.435393    11.00000   -1.20000
AFIX   0
N5    3   -0.045782    0.561817    0.543998    11.00000    0.03400    0.02990 =
         0.03916    0.00228   -0.00029    0.00250
HKLF 4
REM  shelxt_a.res in P2(1)2(1)2(1)
REM R1 =  0.0399 for    1881 Fo > 4sig(Fo)  and  0.0830 for all    3172 data
REM    164 parameters refined using      0 restraints
END
WGHT      0.0355      0.0000
REM Highest difference peak  0.133,  deepest hole -0.168,  1-sigma level  0.035
Q1    1   0.7076  0.3244  0.7169  11.00000  0.05    0.13
Q2    1  -0.0815  0.5492  0.4233  11.00000  0.05    0.13
Q3    1  -0.3082  0.4782  0.9171  11.00000  0.05    0.13
Q4    1   0.3856  0.3411  0.9531  11.00000  0.05    0.12
Q5    1   0.4022  0.3511  0.6964  11.00000  0.05    0.12
Q6    1   0.1895  0.3745  1.0277  11.00000  0.05    0.12
Q7    1   0.4255  0.4411  0.3358  11.00000  0.05    0.12
Q8    1   0.1581  0.3106  0.8610  11.00000  0.05    0.12
Q9    1   0.0030  0.5721  0.7482  11.00000  0.05    0.11
Q10   1   0.1112  0.1784  0.8181  11.00000  0.05    0.11
Q11   1  -0.0506  0.5787  0.4058  11.00000  0.05    0.11
Q12   1  -0.4976  0.4537  0.8462  11.00000  0.05    0.11
Q13   1  -0.3773  0.4802  0.6400  11.00000  0.05    0.11
Q14   1   0.6038  0.1865  0.7969  11.00000  0.05    0.11
Q15   1  -0.2572  0.6215  0.4409  11.00000  0.05    0.11
Q16   1  -0.2686  0.6749  0.7424  11.00000  0.05    0.11
Q17   1   0.0052  0.2904  0.8051  11.00000  0.05    0.11
Q18   1   0.4451  0.3151  0.6364  11.00000  0.05    0.10
Q19   1   0.1465  0.5193  0.3003  11.00000  0.05    0.10
Q20   1   0.0024  0.5764  0.8199  11.00000  0.05    0.10
;
_shelx_res_checksum     26107
