# Supplementary material for: Crystal structures of N′-amino­pyridine-2-carboximidamide and N′-{[1-(pyridin-2-yl)ethyl­idene]amino}­pyridine-2-carboximidamide
Source: Acta Crystallogr E Crystallogr Commun. 2017 Jun 13;73(Pt 7):1021–5. doi: 10.1107/S2056989017008416 (PMC5499281; doi:10.1107/S2056989017008416)
Supplement: Supplementary file 2 [file e-73-01021-1sup2.hkl]

data_1                                                                          
_shelx_title ' aze-intermed'                                                    
_shelx_refln_list_code          4                                               
_shelx_F_calc_maximum       50.45                                               
_exptl_crystal_F_000       144.00                                               
_reflns_d_resolution_high  0.7269                                               
                                                                                
loop_                                                                           
 _space_group_symop_operation_xyz                                               
 'x, y, z'                                                                      
 '-x, y+1/2, -z'                                                                
                                                                                
_cell_length_a     5.6955                                                       
_cell_length_b     3.8408                                                       
_cell_length_c    14.5921                                                       
_cell_angle_alpha  90.000                                                       
_cell_angle_beta   91.631                                                       
_cell_angle_gamma  90.000                                                       
                                                                                
_shelx_F_squared_multiplier     1.000                                           
                                                                                
loop_                                                                           
 _refln_index_h                                                                 
 _refln_index_k                                                                 
 _refln_index_l                                                                 
 _refln_F_squared_calc                                                          
 _refln_F_squared_meas                                                          
 _refln_F_squared_sigma                                                         
 _refln_observed_status                                                         
   3  -1   0        214.82        203.96        11.65 o                         
   4  -1   0         15.62         12.19         1.30 o                         
   5  -1   0          8.41          9.06         1.44 o                         
   6  -1   0          0.11          0.23         1.18 o                         
   7  -1   0          1.90          0.99         1.87 o                         
   3   0   0          3.07          2.04         1.14 o                         
   4   0   0          8.69          6.72         1.41 o                         
   5   0   0         20.75         19.99         2.51 o                         
   6   0   0          0.19         -0.04         1.56 o                         
   7   0   0          2.85          5.37         2.63 o                         
   1   1   0        738.04        350.91        49.61 o                         
   3   1   0        214.80        179.88        18.48 o                         
   4   1   0         15.59         16.03         2.07 o                         
   5   1   0          8.41          7.52         1.40 o                         
   6   1   0          0.11          0.64         1.65 o                         
   7   1   0          1.90          5.20         2.48 o                         
   0   2   0        120.67        145.60        15.09 o                         
   1   2   0        116.46         91.06        25.70 o                         
   2   2   0         40.77         57.82         6.20 o                         
   3   2   0          4.60          4.43         1.16 o                         
   4   2   0          4.69          6.25         1.50 o                         
   5   2   0          3.63          3.56         1.34 o                         
   6   2   0         21.28         31.59         3.04 o                         
   7   2   0          0.41          0.19         2.30 o                         
   1   3   0          3.47          3.85         1.22 o                         
   2   3   0          7.16          8.55         1.30 o                         
   3   3   0         18.32         23.83         3.12 o                         
   4   3   0         14.16         19.05         2.36 o                         
   5   3   0          5.48          6.47         1.90 o                         
   6   3   0          6.46          6.16         2.31 o                         
   0   4   0          2.94          5.17         1.81 o                         
   1   4   0          3.37          3.04         1.13 o                         
   2   4   0          2.01          3.02         1.24 o                         
   3   4   0          4.04          3.51         1.73 o                         
   4   4   0          9.24         12.80         2.22 o                         
   5   4   0          0.89          1.27         1.88 o                         
   1   5   0          1.59          1.75         1.28 o                         
   2   5   0          1.41          1.03         1.59 o                         
  -7  -1   1          1.60          1.29         1.93 o                         
  -6  -1   1          4.73          6.02         1.66 o                         
  -5  -1   1          2.76          1.77         1.99 o                         
  -4  -1   1          3.67          3.43         1.85 o                         
  -3  -1   1         35.69         36.11         3.20 o                         
  -2  -1   1        237.78        259.93        18.75 o                         
   0  -1   1        836.49        697.43        43.57 o                         
   1  -1   1         32.24         27.54         3.11 o                         
   2  -1   1          6.36          5.66         2.93 o                         
   3  -1   1        121.16        117.58         5.48 o                         
   4  -1   1          4.34          3.69         1.12 o                         
   5  -1   1         18.31         16.45         1.74 o                         
   6  -1   1          5.23          3.83         1.55 o                         
   7  -1   1          2.92          2.23         1.79 o                         
  -7   0   1          0.14         -0.08         2.18 o                         
  -6   0   1          1.37          1.21         1.75 o                         
  -5   0   1          5.18          4.37         1.60 o                         
  -4   0   1         47.20         46.52         6.24 o                         
  -3   0   1          0.59          0.65         1.15 o                         
  -2   0   1        328.15        196.50        27.75 o                         
  -1   0   1        701.49        460.73        25.41 o                         
   4   0   1          1.70          2.44         1.68 o                         
   5   0   1          5.11          4.44         1.21 o                         
   6   0   1          8.22          7.95         1.49 o                         
   7   0   1          2.47          2.34         1.45 o                         
  -7   1   1          1.60          1.44         2.14 o                         
  -6   1   1          4.73          8.90         2.32 o                         
  -5   1   1          2.76          1.10         1.08 o                         
  -4   1   1          3.67          4.61         1.73 o                         
  -3   1   1         35.65         36.70         3.21 o                         
  -2   1   1        237.86        208.50        20.88 o                         
  -1   1   1       2544.85       2435.55       129.16 o                         
   0   1   1        836.02        686.71        37.95 o                         
   1   1   1         32.28         29.87         2.51 o                         
   4   1   1          4.35          4.22         1.27 o                         
   5   1   1         18.31         18.39         2.34 o                         
   6   1   1          5.23          6.91         2.22 o                         
   7   1   1          2.92          5.08         1.67 o                         
  -7   2   1          0.80          2.30         1.83 o                         
  -6   2   1          0.02          1.21         1.62 o                         
  -5   2   1         25.37         26.26         2.60 o                         
  -4   2   1         63.04        101.94        11.82 o                         
  -3   2   1          1.08          0.68         1.35 o                         
  -2   2   1         92.54         86.45         4.50 o                         
  -1   2   1        172.19        215.51        16.38 o                         
   0   2   1         45.24         42.24         4.50 o                         
   1   2   1         56.93         41.36         3.43 o                         
   2   2   1         93.72         62.73         6.15 o                         
   4   2   1          1.72          0.32         1.13 o                         
   5   2   1         17.67         19.29         2.63 o                         
   6   2   1         38.88         63.45         7.55 o                         
   7   2   1          8.58          8.05         2.46 o                         
  -6   3   1          3.87          3.65         1.98 o                         
  -5   3   1          3.66          2.43         1.90 o                         
  -4   3   1          2.24          1.30         1.50 o                         
  -3   3   1          8.95         11.99         1.95 o                         
  -2   3   1          4.85          6.34         1.12 o                         
  -1   3   1         18.99         18.26         1.31 o                         
   0   3   1         12.29         12.62         1.21 o                         
   1   3   1         45.58         45.16         3.00 o                         
   2   3   1          8.82         11.63         1.26 o                         
   3   3   1         16.90         18.20         2.16 o                         
   4   3   1         26.81         29.13         3.88 o                         
   5   3   1          1.43          0.58         1.67 o                         
   6   3   1          7.01          9.57         2.28 o                         
  -5   4   1          1.78          3.25         2.42 o                         
  -4   4   1          3.07          1.37         1.89 o                         
  -3   4   1          0.22          0.03         1.58 o                         
  -2   4   1          3.48          3.12         1.10 o                         
  -1   4   1          3.17          3.59         1.00 o                         
   0   4   1          8.07         10.10         1.51 o                         
   1   4   1          4.99          5.15         1.18 o                         
   2   4   1          0.80          0.94         1.02 o                         
   3   4   1         11.21         12.43         2.07 o                         
   4   4   1          2.46          5.10         2.56 o                         
   5   4   1          5.43          3.99         2.23 o                         
  -2   5   1          1.18          1.35         1.69 o                         
  -1   5   1          0.11          0.19         1.18 o                         
   0   5   1          0.35          0.43         1.38 o                         
   1   5   1          0.61          0.54         1.40 o                         
   2   5   1          9.74          6.19         1.50 o                         
  -7  -1   2          1.06          1.70         1.77 o                         
  -6  -1   2         11.01          8.65         2.31 o                         
  -5  -1   2         14.66          9.78         1.83 o                         
  -4  -1   2         14.25         14.02         1.92 o                         
  -3  -1   2          3.65          4.33         1.72 o                         
  -2  -1   2        221.69        189.69        17.75 o                         
  -1  -1   2       1036.81       1061.83        51.40 o                         
   0  -1   2       1782.19       1440.25       114.31 o                         
   1  -1   2         75.06         79.18         6.02 o                         
   2  -1   2         29.54         32.01         2.78 o                         
   3  -1   2         13.20         12.18         2.29 o                         
   4  -1   2          0.60          0.75         1.18 o                         
   5  -1   2         97.26         96.56         5.78 o                         
   6  -1   2         35.15         33.50         3.12 o                         
   7  -1   2          0.18          0.17         1.69 o                         
  -7   0   2          0.02          0.40         2.14 o                         
  -6   0   2          9.22          7.60         1.83 o                         
  -5   0   2          9.21         14.15         2.32 o                         
  -4   0   2         24.68         19.26         1.85 o                         
  -3   0   2        550.16        498.90        83.40 o                         
  -2   0   2         67.57         56.86         3.20 o                         
  -1   0   2          2.88          1.79         0.86 o                         
   0   0   2        206.60        246.10         9.15 o                         
   1   0   2         39.04         36.62         1.94 o                         
   5   0   2         28.59         26.20         2.54 o                         
   6   0   2          0.04         -0.38         1.38 o                         
   7   0   2          3.04          4.77         1.58 o                         
  -7   1   2          1.06          1.96         2.38 o                         
  -6   1   2         11.01          8.33         1.73 o                         
  -5   1   2         14.66         10.26         1.93 o                         
  -4   1   2         14.24         10.49         1.49 o                         
  -3   1   2          3.66          2.79         1.03 o                         
  -2   1   2        221.69        170.39        13.31 o                         
  -1   1   2       1037.21       1108.71        80.00 o                         
   0   1   2       1782.11       1620.05       308.23 o                         
   1   1   2         75.08         88.01         5.37 o                         
   5   1   2         97.26        150.99        15.68 o                         
   6   1   2         35.18         46.36         5.13 o                         
   7   1   2          0.18          0.93         1.37 o                         
  -7   2   2          1.36          2.34         2.37 o                         
  -6   2   2          3.66          6.22         2.32 o                         
  -5   2   2          4.32          2.48         1.45 o                         
  -4   2   2         21.74         16.21         2.65 o                         
  -3   2   2          3.20          3.21         1.26 o                         
  -2   2   2        214.47        207.48        28.43 o                         
  -1   2   2        326.35        350.43        39.01 o                         
   0   2   2         90.31         83.89        15.28 o                         
   1   2   2         33.05         38.06         2.78 o                         
   2   2   2         58.89         78.77         5.70 o                         
   5   2   2          6.74         10.72         2.10 o                         
   6   2   2         10.81         16.07         2.61 o                         
   7   2   2          8.91         12.76         2.47 o                         
  -6   3   2         10.03         10.64         2.69 o                         
  -5   3   2          2.84          5.81         1.76 o                         
  -4   3   2          5.08          4.68         1.33 o                         
  -3   3   2          9.90         10.31         1.77 o                         
  -2   3   2         40.34         40.12         2.21 o                         
  -1   3   2          2.69          1.80         0.76 o                         
   0   3   2         28.34         33.96         3.43 o                         
   1   3   2         22.16         33.79         3.25 o                         
   2   3   2          9.58         10.96         2.49 o                         
   3   3   2          3.17          3.05         1.15 o                         
   4   3   2         14.41         21.14         3.18 o                         
   5   3   2          4.54          7.00         1.88 o                         
   6   3   2          1.50          0.46         2.62 o                         
  -5   4   2          0.52          2.07         1.87 o                         
  -4   4   2          4.04          5.33         2.45 o                         
  -3   4   2          0.27          1.40         2.03 o                         
  -2   4   2          1.31          1.48         1.13 o                         
  -1   4   2          2.68          2.26         0.90 o                         
   0   4   2          1.49          2.33         0.97 o                         
   1   4   2         23.41         27.94         2.62 o                         
   2   4   2         15.53         18.80         1.81 o                         
   3   4   2          3.13          3.46         1.70 o                         
   4   4   2          4.31          5.11         2.24 o                         
  -2   5   2          2.04          1.95         1.54 o                         
  -1   5   2         14.98         18.44         1.80 o                         
   0   5   2          2.18          2.95         1.44 o                         
   1   5   2          2.97          2.36         1.21 o                         
   2   5   2          0.58          0.88         1.09 o                         
   0  -2   3          2.64          2.28         1.22 o                         
   1  -2   3         35.47         25.90         2.18 o                         
   2  -2   3         42.60         31.28         3.71 o                         
  -7  -1   3          0.83          1.56         3.10 o                         
  -6  -1   3          8.94          6.50         2.31 o                         
  -5  -1   3         39.17         46.33         5.06 o                         
  -4  -1   3         50.89         63.40         7.57 o                         
  -3  -1   3         60.27         64.01         3.75 o                         
  -2  -1   3         12.91         13.59         1.19 o                         
  -1  -1   3          4.12          3.52         0.79 o                         
   0  -1   3         31.18         31.88         2.17 o                         
   1  -1   3        130.14        129.94         7.08 o                         
   2  -1   3          7.96          6.86         1.46 o                         
   3  -1   3          4.14          4.17         1.29 o                         
   4  -1   3         58.20         54.37         3.81 o                         
   5  -1   3         42.41         37.71         3.64 o                         
   6  -1   3         16.89         12.90         1.57 o                         
   7  -1   3          7.31          5.90         1.93 o                         
  -7   0   3          8.26          6.80         1.75 o                         
  -6   0   3          0.46          0.46         2.23 o                         
  -5   0   3         27.15         32.76         3.05 o                         
  -4   0   3          4.48          4.03         1.17 o                         
  -3   0   3          0.13          0.46         0.80 o                         
  -2   0   3         29.84         27.11         1.61 o                         
  -1   0   3        531.50        591.25        21.50 o                         
   0   0   3        212.50        218.09         9.24 o                         
   1   0   3          1.72          1.04         0.71 o                         
   2   0   3         33.16         32.73         2.85 o                         
   3   0   3         21.74         22.67         2.45 o                         
   4   0   3        130.22        136.12        13.38 o                         
   5   0   3        147.60        208.73        15.01 o                         
   6   0   3         22.22         22.46         3.40 o                         
   7   0   3          0.50          0.30         1.32 o                         
  -7   1   3          0.83          2.24         2.01 o                         
  -6   1   3          8.93          8.08         2.10 o                         
  -5   1   3         39.17         30.67         5.41 o                         
  -4   1   3         50.91         72.73         6.78 o                         
  -3   1   3         60.21         48.07         9.61 o                         
  -2   1   3         12.92         15.51         1.49 o                         
  -1   1   3          4.12          4.73         1.00 o                         
   0   1   3         31.24         31.81         2.32 o                         
   1   1   3        130.27        127.74         6.81 o                         
   2   1   3          7.91          7.28         1.61 o                         
   6   1   3         16.89         18.89         1.90 o                         
   7   1   3          7.31         15.66         2.01 o                         
  -7   2   3         11.77         15.86         2.84 o                         
  -6   2   3          0.45         -0.10         1.53 o                         
  -5   2   3          4.31          4.34         1.52 o                         
  -4   2   3         12.03         14.16         2.27 o                         
  -3   2   3         15.27         14.99         1.83 o                         
  -2   2   3        265.15        252.42        37.14 o                         
  -1   2   3        409.95        452.25        48.23 o                         
   0   2   3          2.64          4.17         0.94 o                         
   1   2   3         35.47         37.80         2.51 o                         
   2   2   3         42.58         38.46         3.30 o                         
   5   2   3          0.11         -0.06         1.22 o                         
   6   2   3          5.87          9.76         1.91 o                         
   7   2   3          0.27          0.47         1.49 o                         
  -6   3   3          2.06          3.79         2.12 o                         
  -5   3   3          4.00          5.04         2.28 o                         
  -4   3   3          2.50          4.60         1.95 o                         
  -3   3   3         20.71         25.59         3.47 o                         
  -2   3   3        107.06        129.70        14.90 o                         
  -1   3   3         61.01         70.97         6.41 o                         
   0   3   3         17.52         20.79         2.03 o                         
   1   3   3         61.13         69.80         4.38 o                         
   2   3   3          1.36          1.90         2.50 o                         
   4   3   3          2.47          1.59         1.27 o                         
   5   3   3          0.09         -0.39         1.64 o                         
   6   3   3          3.71          6.84         2.61 o                         
  -4   4   3          3.00          2.46         1.81 o                         
  -3   4   3          6.80          6.60         1.78 o                         
  -2   4   3         10.66          9.09         1.22 o                         
  -1   4   3         16.64         19.97         1.55 o                         
   0   4   3         12.20         16.71         1.42 o                         
   1   4   3          6.43          7.35         0.98 o                         
   2   4   3         15.64         20.33         4.38 o                         
   3   4   3          4.20          5.22         1.61 o                         
   4   4   3          0.26         -0.69         1.83 o                         
  -2   5   3          2.15          1.23         1.67 o                         
  -1   5   3          9.48         10.40         1.64 o                         
   0   5   3         19.13         21.65         1.79 o                         
   1   5   3          0.88          1.21         1.40 o                         
   2   5   3          3.11          2.66         1.38 o                         
  -1  -2   4         52.30         48.05         3.33 o                         
   0  -2   4         80.56        105.42         7.22 o                         
   1  -2   4        118.25        117.41         8.66 o                         
   2  -2   4          2.23          0.80         1.25 o                         
   3  -2   4          5.21          3.28         2.37 o                         
  -7  -1   4          3.56          2.78         3.54 o                         
  -6  -1   4          4.54          4.55         2.49 o                         
  -5  -1   4          3.85          1.93         2.08 o                         
  -4  -1   4         16.20         20.27         3.48 o                         
  -3  -1   4         51.34         54.14         7.89 o                         
  -2  -1   4         12.73         10.98         1.04 o                         
  -1  -1   4         13.78         14.15         1.21 o                         
   0  -1   4         45.27         50.88         2.58 o                         
   1  -1   4        159.94        141.05         8.91 o                         
   2  -1   4        238.03        247.37        12.32 o                         
   3  -1   4        198.37        206.30        12.67 o                         
   4  -1   4         55.92         60.89        12.62 o                         
   5  -1   4         38.72         27.92         2.42 o                         
   6  -1   4          9.26          8.99         1.97 o                         
   7  -1   4          3.97          3.21         1.92 o                         
  -7   0   4          1.30          0.91         2.20 o                         
  -6   0   4         45.30         46.57         3.44 o                         
  -5   0   4          0.08         -1.10         1.19 o                         
  -4   0   4          0.30          0.46         1.58 o                         
  -3   0   4         83.94         82.00         3.83 o                         
  -2   0   4        141.31        117.32         4.35 o                         
  -1   0   4        132.33        128.14         4.82 o                         
   0   0   4         73.24         80.55         4.27 o                         
   1   0   4        125.92        114.17         5.17 o                         
   2   0   4         48.49         71.85        54.19 o                         
   3   0   4          1.86          1.55         1.07 o                         
   4   0   4        219.29        216.05        18.21 o                         
   5   0   4        109.51        113.55         9.63 o                         
   6   0   4         19.92         21.71         4.10 o                         
   7   0   4          0.25          0.94         1.62 o                         
  -7   1   4          3.57          2.83         1.97 o                         
  -6   1   4          4.54          5.62         1.58 o                         
  -5   1   4          3.83          3.12         1.71 o                         
  -4   1   4         16.19         19.42         2.37 o                         
  -3   1   4         51.40         52.94        10.35 o                         
  -2   1   4         12.71         10.02         1.16 o                         
  -1   1   4         13.82         14.06         1.76 o                         
   0   1   4         45.26         49.83         5.58 o                         
   1   1   4        159.94        158.01        10.02 o                         
   2   1   4        238.09        250.94        41.76 o                         
   3   1   4        198.38        213.30        18.88 o                         
   4   1   4         55.90         49.49        11.10 o                         
   5   1   4         38.67         52.19         3.80 o                         
   6   1   4          9.26          9.11         1.69 o                         
   7   1   4          3.96          9.01         2.11 o                         
  -7   2   4          3.79          4.69         2.11 o                         
  -6   2   4          1.91          2.26         2.19 o                         
  -5   2   4          0.18         -0.17         1.43 o                         
  -4   2   4         26.68         31.40         5.53 o                         
  -3   2   4          4.75          5.99         1.48 o                         
  -2   2   4         27.22         25.63         1.67 o                         
  -1   2   4         52.31         57.32         2.96 o                         
   0   2   4         80.58         91.56        16.47 o                         
   1   2   4        118.25        124.17        17.70 o                         
   2   2   4          2.23          0.78         1.37 o                         
   6   2   4          6.54         15.54         2.12 o                         
   7   2   4          1.57          2.32         1.64 o                         
  -6   3   4          2.77          3.47         2.53 o                         
  -5   3   4          7.46          9.00         1.82 o                         
  -4   3   4          0.86          0.32         1.37 o                         
  -3   3   4         44.39         35.15         5.79 o                         
  -2   3   4         65.61         62.54         6.36 o                         
  -1   3   4         69.04         79.52         4.28 o                         
   0   3   4         13.87         12.87         1.26 o                         
   1   3   4         52.06         57.85        11.25 o                         
   2   3   4          3.22          2.77         1.67 o                         
   5   3   4          0.05         -0.15         1.84 o                         
   6   3   4          1.35          2.13         1.28 o                         
  -4   4   4          1.98          4.71         2.35 o                         
  -3   4   4         24.13         32.23         3.82 o                         
  -2   4   4         63.73         66.02         4.03 o                         
  -1   4   4         22.71         27.08         1.66 o                         
   0   4   4         20.51         21.84         1.85 o                         
   1   4   4          3.36          4.59         1.30 o                         
   2   4   4          1.34          2.01         1.28 o                         
   3   4   4          1.05          0.79         0.91 o                         
   4   4   4          0.56          0.97         1.01 o                         
  -1   5   4         16.98         17.88         3.19 o                         
   0   5   4          1.31          2.13         1.27 o                         
   1   5   4          1.88          1.97         1.30 o                         
  -4  -2   5         14.20         18.19         2.65 o                         
  -3  -2   5          7.72          6.10         1.62 o                         
  -2  -2   5         34.43         29.11         2.98 o                         
  -1  -2   5         15.25         17.93         1.78 o                         
   0  -2   5        198.50        218.17        11.82 o                         
   1  -2   5         15.06         18.86         2.61 o                         
   2  -2   5         11.33          7.68         1.86 o                         
   3  -2   5         87.87         72.11         6.51 o                         
   4  -2   5         25.15         21.30         3.62 o                         
  -7  -1   5         10.09          6.66         2.64 o                         
  -6  -1   5          8.15          4.95         2.02 o                         
  -5  -1   5          3.30          2.84         1.51 o                         
  -4  -1   5          9.51          6.81         1.49 o                         
  -3  -1   5         30.91         32.08         2.49 o                         
  -2  -1   5          4.32          4.62         1.21 o                         
  -1  -1   5        245.23        263.47        17.50 o                         
   0  -1   5        193.68        177.06        14.55 o                         
   1  -1   5         28.65         38.87         2.62 o                         
   2  -1   5         31.94         31.92         2.31 o                         
   3  -1   5         16.15         14.78         1.83 o                         
   4  -1   5        120.24        108.95         6.37 o                         
   5  -1   5         39.20         37.60         3.09 o                         
   6  -1   5          0.48          0.10         1.28 o                         
   7  -1   5          0.38          0.55         1.98 o                         
  -7   0   5          0.01          0.86         2.29 o                         
  -6   0   5          2.81          2.81         1.61 o                         
  -5   0   5         12.58         14.16         2.13 o                         
  -4   0   5          8.98          7.75         1.95 o                         
  -3   0   5         29.84         27.05         1.66 o                         
  -2   0   5          7.80          6.94         0.89 o                         
  -1   0   5         69.51         72.90         5.51 o                         
   0   0   5         62.79         53.70         2.32 o                         
   1   0   5        131.33        148.16         5.50 o                         
   2   0   5        367.12        471.79        17.73 o                         
   3   0   5         21.26         24.73         7.02 o                         
   4   0   5          5.01          4.99         1.35 o                         
   5   0   5         61.43         86.74         8.04 o                         
   6   0   5          0.00         -1.16         2.38 o                         
   7   0   5          0.75          1.09         1.32 o                         
  -7   1   5         10.09         10.20         2.26 o                         
  -6   1   5          8.16          7.79         1.74 o                         
  -5   1   5          3.30          4.71         1.51 o                         
  -4   1   5          9.54          9.82         1.21 o                         
  -3   1   5         30.92         26.32         5.71 o                         
  -2   1   5          4.32          3.41         0.92 o                         
  -1   1   5        245.25        260.70        10.07 o                         
   0   1   5        193.71        177.88        12.14 o                         
   1   1   5         28.61         31.92         2.85 o                         
   2   1   5         31.91         35.89         1.85 o                         
   3   1   5         16.14         19.08         1.85 o                         
   4   1   5        120.27        128.60        10.46 o                         
   5   1   5         39.20         58.05        29.53 o                         
   6   1   5          0.48          0.65         0.97 o                         
   7   1   5          0.37          1.31         1.35 o                         
  -6   2   5          0.55          0.24         1.83 o                         
  -5   2   5         21.52         28.69         3.13 o                         
  -4   2   5         14.20         15.53         3.93 o                         
  -3   2   5          7.73          6.36         1.48 o                         
  -2   2   5         34.45         31.95         1.96 o                         
  -1   2   5         15.25         17.81         1.69 o                         
   0   2   5        198.55        217.15        11.04 o                         
   1   2   5         15.10         13.94         2.13 o                         
   2   2   5         11.33         11.90         1.77 o                         
   3   2   5         87.80         94.24        15.47 o                         
   4   2   5         25.11         33.35         3.11 o                         
   5   2   5          1.17          1.54         1.43 o                         
   6   2   5          1.25          1.56         1.58 o                         
  -6   3   5          0.01          0.48         2.07 o                         
  -5   3   5          5.24          5.63         2.26 o                         
  -4   3   5          5.08          8.37         2.00 o                         
  -3   3   5         37.00         38.30         5.24 o                         
  -2   3   5        135.91        129.85         6.66 o                         
  -1   3   5         22.63         28.65         1.78 o                         
   0   3   5          5.18          6.38         0.93 o                         
   1   3   5         25.14         28.98         2.45 o                         
   2   3   5          9.59         10.89         3.99 o                         
   3   3   5          6.34          5.45         1.22 o                         
   4   3   5          1.07          0.26         1.16 o                         
   5   3   5          5.32         11.17         2.56 o                         
   6   3   5          0.91          1.19         1.39 o                         
  -4   4   5          8.37          6.30         1.90 o                         
  -3   4   5         15.82         15.71         2.19 o                         
  -2   4   5         34.84         29.09         2.91 o                         
  -1   4   5         28.35         34.82         5.35 o                         
   0   4   5          3.11          3.94         1.23 o                         
   1   4   5          0.51          0.51         0.82 o                         
   2   4   5          1.37          1.19         1.26 o                         
   3   4   5          1.56          2.18         1.67 o                         
   4   4   5          0.41          0.34         1.25 o                         
  -1   5   5          0.75          0.53         1.37 o                         
   0   5   5          5.24          3.75         1.37 o                         
   1   5   5          0.89          0.43         1.30 o                         
   0  -3   6          1.59          1.83         1.24 o                         
   1  -3   6          7.19          5.84         1.77 o                         
   2  -3   6         15.15         11.46         1.66 o                         
  -5  -2   6          0.09          0.22         2.46 o                         
  -4  -2   6          3.78          3.39         1.61 o                         
  -3  -2   6         90.40         88.39         3.82 o                         
  -2  -2   6         88.05         85.26         7.24 o                         
  -1  -2   6         11.21         12.20         1.68 o                         
   0  -2   6         47.97         42.35         3.76 o                         
   1  -2   6         22.12         20.52         3.71 o                         
   2  -2   6          3.28          2.57         1.31 o                         
   3  -2   6         89.85         69.05         5.09 o                         
   4  -2   6         62.64         54.40         4.32 o                         
   5  -2   6          6.81          3.21         3.22 o                         
  -7  -1   6          1.04          0.62         2.76 o                         
  -6  -1   6          5.68          4.20         1.98 o                         
  -5  -1   6          1.02          0.47         1.64 o                         
  -4  -1   6         20.05         19.01         3.88 o                         
  -3  -1   6         12.31         13.73         1.29 o                         
  -2  -1   6         10.97         12.63         2.13 o                         
  -1  -1   6        128.06        124.20         5.84 o                         
   0  -1   6         95.82        105.63         9.09 o                         
   1  -1   6        211.73        213.84         8.02 o                         
   2  -1   6         47.62         44.26         3.65 o                         
   3  -1   6         35.55         32.06         3.76 o                         
   4  -1   6         45.57         50.15         3.54 o                         
   5  -1   6          2.42          0.36         1.69 o                         
   6  -1   6          2.40          1.34         2.10 o                         
   7  -1   6          0.72          0.39         2.06 o                         
  -7   0   6          0.77          0.58         1.94 o                         
  -6   0   6          0.13          0.44         1.67 o                         
  -5   0   6          0.81         -0.25         1.41 o                         
  -4   0   6         10.04          7.95         0.94 o                         
  -3   0   6         26.69         32.58         2.03 o                         
  -2   0   6         39.55         38.06         2.00 o                         
  -1   0   6        171.30        167.12         7.41 o                         
   0   0   6          8.20          6.88         0.85 o                         
   1   0   6        181.32        179.71         6.73 o                         
   2   0   6        119.33        149.88         6.55 o                         
   3   0   6         54.09         53.05        11.51 o                         
   4   0   6         14.90         13.95         1.48 o                         
   5   0   6          0.93          1.37         1.16 o                         
   6   0   6          0.31          0.54         1.48 o                         
   7   0   6          5.40          5.20         1.64 o                         
  -7   1   6          1.05          0.02         2.19 o                         
  -6   1   6          5.67          5.41         1.56 o                         
  -5   1   6          1.03          0.55         1.90 o                         
  -4   1   6         20.05         20.74         2.64 o                         
  -3   1   6         12.34         10.79         1.10 o                         
  -2   1   6         10.96         12.82         2.40 o                         
  -1   1   6        127.97        120.51         5.87 o                         
   0   1   6         95.87        106.76         8.15 o                         
   1   1   6        211.76        218.21         8.57 o                         
   2   1   6         47.61         49.07         2.37 o                         
   3   1   6         35.56         37.88         4.06 o                         
   4   1   6         45.59         38.81         3.67 o                         
   5   1   6          2.41          1.25         0.93 o                         
   6   1   6          2.40          3.52         1.54 o                         
   7   1   6          0.73          1.00         1.33 o                         
  -6   2   6          2.88          1.28         1.86 o                         
  -5   2   6          0.08          0.35         1.65 o                         
  -4   2   6          3.78          5.88         1.37 o                         
  -3   2   6         90.39         84.49         5.45 o                         
  -2   2   6         88.12         84.21         6.00 o                         
  -1   2   6         11.22         13.40         1.49 o                         
   0   2   6         47.88         48.47         2.29 o                         
   1   2   6         22.14         20.90         3.34 o                         
   2   2   6          3.27          3.08         0.75 o                         
   3   2   6         89.93         80.90         6.50 o                         
   4   2   6         62.62         96.88         8.97 o                         
   5   2   6          6.80          7.29         3.90 o                         
   6   2   6          0.08         -0.72         1.19 o                         
  -5   3   6          3.73          3.99         2.04 o                         
  -4   3   6          2.76          1.96         1.72 o                         
  -3   3   6         19.18         19.12         2.10 o                         
  -2   3   6         55.62         67.40         4.67 o                         
  -1   3   6         26.18         21.59         2.99 o                         
   0   3   6          1.59          1.79         1.17 o                         
   1   3   6          7.19          6.72         1.19 o                         
   2   3   6         15.16         17.54         2.45 o                         
   3   3   6         17.34         18.50         2.79 o                         
   4   3   6          3.97          6.72         1.63 o                         
   5   3   6          0.12         -0.36         1.65 o                         
  -4   4   6          1.45          1.18         2.06 o                         
  -3   4   6         12.66          8.80         1.71 o                         
  -2   4   6         10.54          8.56         1.70 o                         
  -1   4   6          8.81          9.07         1.17 o                         
   0   4   6          4.36          4.96         1.34 o                         
   1   4   6          7.82         10.60         2.70 o                         
   2   4   6          1.80          1.06         1.28 o                         
   3   4   6          4.60          6.26         2.13 o                         
   4   4   6          0.09          0.07         1.57 o                         
  -1   5   6          1.27          1.35         2.60 o                         
   0   5   6          0.38          0.11         1.28 o                         
  -1  -3   7          0.60         -0.54         1.36 o                         
   0  -3   7         16.24         13.10         1.58 o                         
   1  -3   7          6.35          6.85         1.68 o                         
   2  -3   7         49.99         50.04         5.19 o                         
   3  -3   7         32.04         27.04         3.72 o                         
  -6  -2   7          2.31          1.29         3.36 o                         
  -5  -2   7          3.20          1.72         1.96 o                         
  -4  -2   7         14.60         13.90         2.24 o                         
  -3  -2   7        104.73        112.75         5.56 o                         
  -2  -2   7         58.12         67.06         5.57 o                         
  -1  -2   7          5.34          6.36         0.90 o                         
   0  -2   7         56.46         63.77         5.70 o                         
   1  -2   7         19.90         22.60         2.49 o                         
   2  -2   7         28.22         29.24         2.81 o                         
   3  -2   7         10.44          7.44         1.69 o                         
   4  -2   7         23.32         20.34         2.99 o                         
   5  -2   7          6.18          3.22         2.86 o                         
  -7  -1   7          0.50          0.39         3.11 o                         
  -6  -1   7          1.38          1.61         1.98 o                         
  -5  -1   7          1.19          0.65         1.79 o                         
  -4  -1   7         68.85         70.82         4.30 o                         
  -3  -1   7         67.94         65.33         2.80 o                         
  -2  -1   7        108.78        103.68        12.21 o                         
  -1  -1   7         37.47         40.41         2.04 o                         
   0  -1   7         94.57         96.39         8.09 o                         
   1  -1   7         62.38         64.31         3.22 o                         
   2  -1   7         19.26         25.61         4.00 o                         
   3  -1   7         17.10         15.67         1.79 o                         
   4  -1   7         10.99         10.13         1.78 o                         
   5  -1   7          0.55          0.39         1.92 o                         
   6  -1   7          0.73          0.68         2.13 o                         
   7  -1   7          5.25          3.17         2.06 o                         
  -7   0   7          0.06          0.11         2.76 o                         
  -6   0   7         11.79         11.15         1.85 o                         
  -5   0   7          7.23          6.65         1.16 o                         
  -4   0   7          0.87          0.82         0.86 o                         
  -3   0   7          0.04         -0.05         0.80 o                         
  -2   0   7         55.22         61.93         2.72 o                         
  -1   0   7        610.85        735.41        24.48 o                         
   0   0   7        159.75        172.27         6.54 o                         
   1   0   7          8.28          7.25         1.10 o                         
   2   0   7         31.33         39.23         2.05 o                         
   3   0   7          0.55          0.54         0.78 o                         
   4   0   7          0.19          0.47         0.96 o                         
   5   0   7          2.03          2.23         1.45 o                         
   6   0   7          0.04          0.21         1.51 o                         
   7   0   7          0.09          0.39         1.23 o                         
  -7   1   7          0.50          2.98         2.49 o                         
  -6   1   7          1.39          1.41         1.83 o                         
  -5   1   7          1.19          0.81         1.31 o                         
  -4   1   7         68.83         76.36         5.13 o                         
  -3   1   7         67.97         70.34         3.43 o                         
  -2   1   7        108.81        114.17         6.35 o                         
  -1   1   7         37.48         39.13         2.54 o                         
   0   1   7         94.61        101.29        12.52 o                         
   1   1   7         62.39         66.98         4.11 o                         
   2   1   7         19.28         23.72         1.43 o                         
   3   1   7         17.09         20.27         1.59 o                         
   4   1   7         10.99         15.83         6.61 o                         
   5   1   7          0.55         -0.19         1.27 o                         
   6   1   7          0.73          1.48         1.57 o                         
   7   1   7          5.25          5.69         2.43 o                         
  -6   2   7          2.32          1.05         1.73 o                         
  -5   2   7          3.20          2.81         1.77 o                         
  -4   2   7         14.60         17.67         2.08 o                         
  -3   2   7        104.72        104.03         4.51 o                         
  -2   2   7         58.14         53.48         3.66 o                         
  -1   2   7          5.35          5.10         0.92 o                         
   0   2   7         56.44         60.72         5.68 o                         
   1   2   7         19.89         19.49         2.43 o                         
   2   2   7         28.21         28.92         1.76 o                         
   3   2   7         10.45         10.46         1.07 o                         
   4   2   7         23.33         33.98         3.17 o                         
   5   2   7          6.19          4.53         1.27 o                         
   6   2   7          0.46          1.15         1.68 o                         
  -5   3   7          5.13          4.48         2.67 o                         
  -4   3   7          3.97          3.38         1.46 o                         
  -3   3   7          0.77          1.20         1.45 o                         
  -2   3   7         13.67         13.86         1.45 o                         
  -1   3   7          0.60          0.89         1.01 o                         
   0   3   7         16.25         19.15         1.54 o                         
   1   3   7          6.36          6.59         1.02 o                         
   2   3   7         50.00         53.37         9.33 o                         
   3   3   7         32.01         35.41         5.13 o                         
   4   3   7          4.46          3.57         1.15 o                         
   5   3   7          4.01          3.44         1.28 o                         
  -4   4   7          0.67         -0.26         2.01 o                         
  -3   4   7          0.89         -0.05         1.75 o                         
  -2   4   7          2.89          1.80         1.47 o                         
  -1   4   7          0.07         -0.01         1.13 o                         
   0   4   7          6.82          8.45         1.72 o                         
   1   4   7          0.31         -0.18         1.07 o                         
   2   4   7          3.75          4.19         1.77 o                         
   3   4   7         23.20         23.62         2.93 o                         
   4   4   7          7.89         12.63         2.40 o                         
  -2  -3   8          5.56          4.67         1.33 o                         
  -1  -3   8         19.45         19.84         1.93 o                         
   0  -3   8          6.70          6.27         1.73 o                         
   1  -3   8          7.48          5.78         1.44 o                         
   2  -3   8          1.88          1.52         2.49 o                         
   3  -3   8         82.10         71.45         5.42 o                         
  -6  -2   8          1.69          1.33         2.98 o                         
  -5  -2   8          2.18          1.91         3.12 o                         
  -4  -2   8          4.08          4.37         1.19 o                         
  -3  -2   8         10.37         12.95         1.69 o                         
  -2  -2   8         34.30         35.32         2.06 o                         
  -1  -2   8          4.83          4.44         0.89 o                         
   0  -2   8         58.57         49.89         3.82 o                         
   1  -2   8         23.35         15.35         1.93 o                         
   2  -2   8          3.09          2.44         1.35 o                         
   3  -2   8          3.59          3.35         1.64 o                         
   4  -2   8          3.53          2.05         2.41 o                         
   5  -2   8          4.74          3.00         2.97 o                         
   6  -2   8          6.60          3.84         2.86 o                         
  -7  -1   8          3.31          3.20         2.77 o                         
  -6  -1   8          1.76          1.49         2.63 o                         
  -5  -1   8          0.83         -0.55         1.95 o                         
  -4  -1   8         44.29         49.76         4.21 o                         
  -3  -1   8        164.49        158.46         9.80 o                         
  -2  -1   8         53.55         54.10         4.75 o                         
  -1  -1   8         37.74         36.24         1.80 o                         
   0  -1   8          4.19          3.89         0.88 o                         
   1  -1   8          4.52          4.44         1.22 o                         
   2  -1   8         36.86         44.88         3.32 o                         
   3  -1   8          7.02          5.49         1.30 o                         
   4  -1   8         11.32         10.63         2.04 o                         
   5  -1   8          1.79          0.97         1.69 o                         
   6  -1   8          2.22          2.22         2.19 o                         
  -7   0   8          0.98          0.84         2.27 o                         
  -6   0   8          0.28         -0.43         1.70 o                         
  -5   0   8         38.25         42.86         2.93 o                         
  -4   0   8         50.67         52.89         4.81 o                         
  -3   0   8         52.51         64.24         4.11 o                         
  -2   0   8        102.57         96.86         4.10 o                         
  -1   0   8         24.91         27.12         1.39 o                         
   0   0   8         62.90         61.90         4.51 o                         
   1   0   8          0.39         -0.02         0.81 o                         
   2   0   8          7.87          8.99         1.24 o                         
   3   0   8         18.60         26.01         3.28 o                         
   4   0   8          2.04          2.28         1.03 o                         
   5   0   8          1.21          0.68         0.98 o                         
   6   0   8         12.69         11.20         1.82 o                         
   7   0   8          0.04          0.19         1.95 o                         
  -7   1   8          3.32          3.09         2.43 o                         
  -6   1   8          1.76          2.12         1.86 o                         
  -5   1   8          0.83          0.37         1.11 o                         
  -4   1   8         44.26         47.86         2.75 o                         
  -3   1   8        164.54        159.83         8.41 o                         
  -2   1   8         53.54         53.26         3.22 o                         
  -1   1   8         37.68         34.00         1.58 o                         
   0   1   8          4.18          3.27         1.21 o                         
   1   1   8          4.53          5.42         0.86 o                         
   2   1   8         36.86         44.38         2.49 o                         
   3   1   8          7.04          5.72         0.98 o                         
   4   1   8         11.32         10.11         3.03 o                         
   5   1   8          1.80          0.87         1.28 o                         
   6   1   8          2.23          2.50         1.64 o                         
  -6   2   8          1.69          0.54         2.12 o                         
  -5   2   8          2.18          2.64         1.36 o                         
  -4   2   8          4.07          2.79         1.15 o                         
  -3   2   8         10.35         11.45         1.18 o                         
  -2   2   8         34.27         31.77         2.03 o                         
  -1   2   8          4.81          5.50         1.10 o                         
   0   2   8         58.64         53.78         5.04 o                         
   1   2   8         23.33         23.33         6.53 o                         
   2   2   8          3.09          2.97         1.26 o                         
   3   2   8          3.59          3.07         0.88 o                         
   4   2   8          3.54          3.31         1.21 o                         
   5   2   8          4.73          7.48         3.46 o                         
   6   2   8          6.61          6.65         1.72 o                         
  -5   3   8          1.26          0.73         1.78 o                         
  -4   3   8          1.87          2.02         1.43 o                         
  -3   3   8          2.42          3.06         1.34 o                         
  -2   3   8          5.57          4.86         1.54 o                         
  -1   3   8         19.45         19.94         3.33 o                         
   0   3   8          6.67          6.69         1.15 o                         
   1   3   8          7.48          6.57         1.10 o                         
   2   3   8          1.88          2.93         1.01 o                         
   3   3   8         82.17         87.40         5.06 o                         
   4   3   8          0.26         -1.58         1.71 o                         
   5   3   8          3.33          2.74         1.88 o                         
  -4   4   8          1.46          1.79         1.91 o                         
  -3   4   8          1.12          0.49         1.57 o                         
  -2   4   8          1.87          1.45         1.50 o                         
  -1   4   8          0.39          0.19         1.38 o                         
   0   4   8          0.71          0.76         1.10 o                         
   1   4   8          6.77          8.93         1.49 o                         
   2   4   8         35.40         34.92         7.59 o                         
   3   4   8          2.07          1.23         1.76 o                         
  -2  -3   9          2.10          1.37         1.28 o                         
  -1  -3   9          9.64         10.94         1.82 o                         
   0  -3   9         12.05          8.84         1.62 o                         
   1  -3   9         10.07          7.85         1.56 o                         
   2  -3   9         24.87         20.33         2.27 o                         
   3  -3   9         19.38         14.98         2.54 o                         
   4  -3   9          5.01          3.38         3.28 o                         
  -6  -2   9          2.57          2.10         2.77 o                         
  -5  -2   9          1.65          1.77         1.79 o                         
  -4  -2   9          8.78         13.02         2.15 o                         
  -3  -2   9         22.38         25.18         5.41 o                         
  -2  -2   9          8.44          8.51         1.24 o                         
  -1  -2   9          4.86          4.74         1.07 o                         
   0  -2   9          5.66          5.31         1.51 o                         
   1  -2   9         31.06         25.84         2.32 o                         
   2  -2   9         52.55         54.66         3.44 o                         
   3  -2   9          0.71         -0.69         1.83 o                         
   4  -2   9          2.38          1.63         1.88 o                         
   5  -2   9          5.78          3.47         2.53 o                         
   6  -2   9          1.21          0.71         3.21 o                         
  -6  -1   9          0.90          0.21         2.18 o                         
  -5  -1   9         23.17         30.62         5.15 o                         
  -4  -1   9          4.80          3.99         1.00 o                         
  -3  -1   9         32.99         29.29         3.93 o                         
  -2  -1   9         28.08         26.06         4.64 o                         
  -1  -1   9        146.38        156.37        11.41 o                         
   0  -1   9          8.33          9.44         1.17 o                         
   1  -1   9          4.78          4.68         0.92 o                         
   2  -1   9          2.00          1.13         1.07 o                         
   3  -1   9          7.86          5.00         1.36 o                         
   4  -1   9          9.45          7.46         1.58 o                         
   5  -1   9          4.27          3.27         2.21 o                         
   6  -1   9          1.18         -0.41         2.84 o                         
  -7   0   9          0.21         -0.86         2.48 o                         
  -6   0   9          0.12          0.77         2.23 o                         
  -5   0   9          1.88          1.25         1.16 o                         
  -4   0   9        264.32        259.05        23.61 o                         
  -3   0   9          8.73          7.86         1.02 o                         
  -2   0   9         13.85         14.15         1.14 o                         
  -1   0   9          7.18          8.28         0.92 o                         
   0   0   9          3.49          3.75         1.01 o                         
   1   0   9         64.77         78.92         3.10 o                         
   2   0   9          2.40          2.52         0.74 o                         
   3   0   9         13.39         12.66         1.33 o                         
   4   0   9         16.35         16.42         1.52 o                         
   5   0   9          0.86          0.83         1.75 o                         
   6   0   9          2.82          1.73         1.68 o                         
  -6   1   9          0.90          0.79         2.05 o                         
  -5   1   9         23.14         26.03         1.71 o                         
  -4   1   9          4.80          3.36         1.14 o                         
  -3   1   9         32.97         33.71         3.61 o                         
  -2   1   9         28.12         30.10         2.26 o                         
  -1   1   9        146.37        158.24        10.63 o                         
   0   1   9          8.32          9.70         1.04 o                         
   1   1   9          4.77          3.69         0.99 o                         
   2   1   9          2.00          2.25         0.68 o                         
   3   1   9          7.86          8.78         1.85 o                         
   4   1   9          9.45         11.06         1.65 o                         
   5   1   9          4.27          4.98         1.87 o                         
   6   1   9          1.17          1.92         1.95 o                         
  -6   2   9          2.57          3.81         2.13 o                         
  -5   2   9          1.65          1.51         1.32 o                         
  -4   2   9          8.79          7.28         1.66 o                         
  -3   2   9         22.38         24.28         1.76 o                         
  -2   2   9          8.43          7.88         2.73 o                         
  -1   2   9          4.87          5.12         0.97 o                         
   0   2   9          5.66          7.07         1.14 o                         
   1   2   9         31.07         30.33         1.92 o                         
   2   2   9         52.60         52.26         6.66 o                         
   3   2   9          0.71          0.80         0.83 o                         
   4   2   9          2.38          2.18         1.27 o                         
   5   2   9          5.79          8.63         1.63 o                         
   6   2   9          1.20          0.65         2.47 o                         
  -5   3   9          0.14          0.83         2.45 o                         
  -4   3   9          1.16          0.78         1.51 o                         
  -3   3   9          5.96          4.16         1.30 o                         
  -2   3   9          2.10          1.94         1.28 o                         
  -1   3   9          9.66          9.10         1.12 o                         
   0   3   9         12.04         11.54         2.02 o                         
   1   3   9         10.07          8.91         1.41 o                         
   2   3   9         24.87         22.13         3.17 o                         
   3   3   9         19.38         19.79         6.06 o                         
   4   3   9          5.01          6.49         1.60 o                         
   5   3   9          3.83          5.78         1.72 o                         
  -3   4   9          0.05         -0.46         1.59 o                         
  -2   4   9          0.10          0.42         1.26 o                         
  -1   4   9          1.53          1.52         1.22 o                         
   0   4   9          8.19          6.15         1.36 o                         
   1   4   9          1.84          1.53         1.34 o                         
   2   4   9         13.79         15.77         3.97 o                         
   3   4   9         15.12         11.82         5.58 o                         
  -3  -3  10          6.37          3.51         1.30 o                         
  -2  -3  10          4.10          4.62         1.44 o                         
  -1  -3  10          0.86          0.89         1.66 o                         
   0  -3  10         17.82         14.14         2.09 o                         
   1  -3  10          2.46          1.38         1.39 o                         
   2  -3  10         15.08         11.44         1.96 o                         
   3  -3  10          9.35          5.24         1.83 o                         
   4  -3  10          2.03          1.17         2.90 o                         
  -6  -2  10          0.94          0.77         2.34 o                         
  -5  -2  10          6.88          5.68         2.34 o                         
  -4  -2  10          5.36          5.01         1.30 o                         
  -3  -2  10         10.54          8.74         1.10 o                         
  -2  -2  10         35.37         35.66         2.27 o                         
  -1  -2  10          4.05          4.55         1.29 o                         
   0  -2  10          0.89          1.02         0.82 o                         
   1  -2  10         16.13         16.02         1.85 o                         
   2  -2  10         86.98         70.82         4.77 o                         
   3  -2  10         30.38         29.79         2.67 o                         
   4  -2  10          3.39          1.71         1.88 o                         
   5  -2  10          0.12          0.26         2.46 o                         
  -6  -1  10          5.09          6.06         2.54 o                         
  -5  -1  10         39.43         48.66         4.11 o                         
  -4  -1  10         20.10         19.87         3.34 o                         
  -3  -1  10         10.68         10.46         5.06 o                         
  -2  -1  10          4.60          6.81         1.13 o                         
  -1  -1  10         18.90         18.18         1.77 o                         
   0  -1  10         11.51         12.56         0.95 o                         
   1  -1  10         12.89         13.40         1.96 o                         
   2  -1  10          4.52          3.13         0.84 o                         
   3  -1  10          6.80          5.69         1.51 o                         
   4  -1  10          8.38          6.54         1.35 o                         
   5  -1  10         16.26         12.07         2.25 o                         
   6  -1  10          4.19          5.04         2.42 o                         
  -6   0  10          5.96          7.37         2.67 o                         
  -5   0  10         16.40         23.77         2.00 o                         
  -4   0  10         11.19         11.21         1.91 o                         
  -3   0  10         28.19         29.89         2.46 o                         
  -2   0  10         60.04         79.83         3.26 o                         
  -1   0  10          6.11          6.76         1.06 o                         
   0   0  10          0.16         -0.28         0.82 o                         
   1   0  10          2.51          2.60         0.82 o                         
   2   0  10         17.44         18.97         1.65 o                         
   3   0  10         18.42         13.17         1.01 o                         
   4   0  10          2.29          0.67         1.03 o                         
   5   0  10          0.62          0.68         1.92 o                         
   6   0  10          1.09          0.71         1.80 o                         
  -6   1  10          5.10          4.93         2.41 o                         
  -5   1  10         39.43         47.30         5.54 o                         
  -4   1  10         20.07         22.11         3.90 o                         
  -3   1  10         10.70         12.53         1.17 o                         
  -2   1  10          4.59          4.41         0.99 o                         
  -1   1  10         18.92         16.66         1.08 o                         
   0   1  10         11.51         12.86         1.13 o                         
   1   1  10         12.93         15.24         1.62 o                         
   2   1  10          4.53          6.05         1.03 o                         
   3   1  10          6.80          5.78         0.83 o                         
   4   1  10          8.37          7.65         1.51 o                         
   5   1  10         16.27         22.34         2.17 o                         
   6   1  10          4.19          4.25         1.71 o                         
  -6   2  10          0.94          0.26         2.62 o                         
  -5   2  10          6.87          5.41         1.50 o                         
  -4   2  10          5.35          4.17         1.34 o                         
  -3   2  10         10.55         11.52         1.67 o                         
  -2   2  10         35.38         35.74         2.23 o                         
  -1   2  10          4.04          4.05         0.87 o                         
   0   2  10          0.88          0.14         0.72 o                         
   1   2  10         16.11         19.29         1.30 o                         
   2   2  10         86.97         91.60        16.11 o                         
   3   2  10         30.42         27.08         1.92 o                         
   4   2  10          3.38          3.98         1.21 o                         
   5   2  10          0.12          0.34         1.26 o                         
  -5   3  10          1.16         -0.52         1.94 o                         
  -4   3  10          0.89          0.75         1.56 o                         
  -3   3  10          6.37          3.66         1.24 o                         
  -2   3  10          4.09          3.58         1.09 o                         
  -1   3  10          0.86          1.63         1.27 o                         
   0   3  10         17.83         17.26         2.01 o                         
   1   3  10          2.46          2.27         0.95 o                         
   2   3  10         15.06         14.77         5.45 o                         
   3   3  10          9.33          9.95         3.12 o                         
   4   3  10          2.04          1.13         1.37 o                         
  -3   4  10          1.14          1.25         1.59 o                         
  -2   4  10          3.22          1.47         1.45 o                         
  -1   4  10          5.29          4.76         1.54 o                         
   0   4  10          0.29         -0.41         1.37 o                         
   1   4  10          5.26          4.14         1.31 o                         
   2   4  10          0.08          0.36         1.56 o                         
   3   4  10          0.78          0.95         1.59 o                         
   1  -4  11          0.24          1.30         1.70 o                         
  -3  -3  11          3.12          3.92         1.97 o                         
  -2  -3  11          0.91          2.05         1.51 o                         
  -1  -3  11          2.82          1.90         2.02 o                         
   0  -3  11          1.86          0.82         1.18 o                         
   1  -3  11          5.00          2.83         1.33 o                         
   2  -3  11          1.83          2.13         1.82 o                         
   3  -3  11          0.72         -0.08         2.47 o                         
   4  -3  11          0.42          0.02         2.74 o                         
  -5  -2  11          7.95          5.60         2.39 o                         
  -4  -2  11          2.16          1.47         1.07 o                         
  -3  -2  11          3.28          3.64         1.11 o                         
  -2  -2  11          9.12          8.76         1.13 o                         
  -1  -2  11          6.23          5.40         1.14 o                         
   0  -2  11          4.68          4.01         1.45 o                         
   1  -2  11          9.70          7.33         1.62 o                         
   2  -2  11         15.61         11.94         1.70 o                         
   3  -2  11         11.91         10.37         1.97 o                         
   4  -2  11          5.39          3.88         2.05 o                         
   5  -2  11          2.24          1.56         2.58 o                         
  -6  -1  11          1.27          0.43         2.28 o                         
  -5  -1  11          8.29          9.13         1.31 o                         
  -4  -1  11         30.16         34.75         5.51 o                         
  -3  -1  11         10.10         11.71         1.37 o                         
  -2  -1  11          0.90          0.79         0.80 o                         
  -1  -1  11          0.73          0.54         0.90 o                         
   0  -1  11          2.84          2.11         0.82 o                         
   1  -1  11        144.09        140.90        29.96 o                         
   2  -1  11         66.30         63.65         6.62 o                         
   3  -1  11          5.19          4.78         2.16 o                         
   4  -1  11          1.72          1.42         1.69 o                         
   5  -1  11          0.39          0.58         1.80 o                         
   6  -1  11          0.82          0.41         2.23 o                         
  -6   0  11          1.08          1.40         1.49 o                         
  -5   0  11          0.11          0.51         1.45 o                         
  -4   0  11          4.66          3.61         1.48 o                         
  -3   0  11          7.31          9.64         1.20 o                         
  -2   0  11         54.37         57.26         2.84 o                         
  -1   0  11          6.04          7.01         1.38 o                         
   0   0  11          5.76          5.92         1.06 o                         
   1   0  11         49.53         52.46         2.07 o                         
   2   0  11          0.12          0.38         0.92 o                         
   3   0  11         11.05          9.85         1.08 o                         
   4   0  11         36.79         37.47         2.60 o                         
   5   0  11          0.33          0.96         1.50 o                         
   6   0  11          0.44          0.59         1.77 o                         
  -6   1  11          1.27          1.79         1.55 o                         
  -5   1  11          8.31          6.63         3.12 o                         
  -4   1  11         30.16         31.69         4.00 o                         
  -3   1  11         10.11         11.82         1.80 o                         
  -2   1  11          0.89          0.59         0.76 o                         
  -1   1  11          0.72          1.57         0.97 o                         
   0   1  11          2.83          3.43         0.96 o                         
   1   1  11        144.08        146.73        28.93 o                         
   2   1  11         66.34         66.28         6.54 o                         
   3   1  11          5.19          4.64         0.90 o                         
   4   1  11          1.71          1.61         1.50 o                         
   5   1  11          0.38          0.33         1.36 o                         
   6   1  11          0.82          0.23         1.68 o                         
  -5   2  11          7.95          3.97         1.45 o                         
  -4   2  11          2.17          2.44         1.35 o                         
  -3   2  11          3.28          3.52         2.02 o                         
  -2   2  11          9.13          8.78         1.32 o                         
  -1   2  11          6.23          4.85         1.10 o                         
   0   2  11          4.68          4.98         0.94 o                         
   1   2  11          9.70         10.15         1.36 o                         
   2   2  11         15.60         12.33         1.13 o                         
   3   2  11         11.90         13.92         1.58 o                         
   4   2  11          5.38          3.89         1.28 o                         
   5   2  11          2.24          3.07         1.85 o                         
  -4   3  11          5.19          3.64         1.65 o                         
  -3   3  11          3.11          3.08         1.42 o                         
  -2   3  11          0.91          0.76         1.11 o                         
  -1   3  11          2.82          1.94         1.16 o                         
   0   3  11          1.86          1.06         1.02 o                         
   1   3  11          5.00          5.03         1.13 o                         
   2   3  11          1.84          1.68         1.09 o                         
   3   3  11          0.72          0.42         1.23 o                         
   4   3  11          0.42         -1.00         1.56 o                         
  -2   4  11          3.00          2.38         1.51 o                         
  -1   4  11          2.42          1.67         1.72 o                         
   0   4  11          2.75          1.90         1.35 o                         
   1   4  11          0.24          1.22         1.50 o                         
   2   4  11          0.04         -0.13         1.48 o                         
   0  -4  12          0.42          0.80         1.76 o                         
   1  -4  12          1.22          0.93         2.30 o                         
  -3  -3  12         12.10          8.34         1.63 o                         
  -2  -3  12          0.23          0.95         1.71 o                         
  -1  -3  12          1.91          3.35         1.81 o                         
   0  -3  12          2.35          2.23         1.70 o                         
   1  -3  12          0.41         -0.43         2.04 o                         
   2  -3  12          4.47          4.08         2.61 o                         
   3  -3  12          1.86          2.37         2.74 o                         
   4  -3  12          1.73          1.38         3.26 o                         
  -5  -2  12          9.59          6.09         1.40 o                         
  -4  -2  12          2.04          3.04         1.54 o                         
  -3  -2  12          2.04          1.83         1.15 o                         
  -2  -2  12          3.24          3.22         1.06 o                         
  -1  -2  12          7.22          6.62         1.77 o                         
   0  -2  12         19.52         16.65         2.47 o                         
   1  -2  12          0.68          0.60         1.35 o                         
   2  -2  12         10.00          8.08         1.62 o                         
   3  -2  12          2.51          3.18         1.64 o                         
   4  -2  12          2.53          2.06         2.25 o                         
   5  -2  12          3.42          2.10         2.68 o                         
  -6  -1  12          0.10         -0.14         2.31 o                         
  -5  -1  12          1.56          2.20         1.28 o                         
  -4  -1  12          1.39          1.62         1.10 o                         
  -3  -1  12          5.20          5.83         1.41 o                         
  -2  -1  12          1.55          2.37         0.86 o                         
  -1  -1  12          1.61          1.02         0.85 o                         
   0  -1  12         22.80         24.12         1.31 o                         
   1  -1  12         47.70         61.93         6.76 o                         
   2  -1  12         19.32         23.22         1.65 o                         
   3  -1  12         21.56         15.82         2.63 o                         
   4  -1  12          1.67          1.16         1.83 o                         
   5  -1  12          0.02         -0.43         2.06 o                         
  -6   0  12          0.24         -0.03         1.36 o                         
  -5   0  12          6.46          5.84         1.27 o                         
  -4   0  12          5.75          6.18         1.30 o                         
  -3   0  12          0.66          0.71         1.00 o                         
  -2   0  12          0.01          0.14         0.93 o                         
  -1   0  12          0.06          0.07         0.79 o                         
   0   0  12        150.59        164.90         6.51 o                         
   1   0  12         48.37         48.40         2.62 o                         
   2   0  12         40.96         54.57         2.49 o                         
   3   0  12          0.63          0.56         1.01 o                         
   4   0  12          9.38          9.36         1.64 o                         
   5   0  12          0.84         -0.24         1.99 o                         
   6   0  12          0.39          0.08         2.47 o                         
  -6   1  12          0.10         -0.05         1.64 o                         
  -5   1  12          1.56          0.06         1.33 o                         
  -4   1  12          1.39          1.53         1.19 o                         
  -3   1  12          5.21          5.54         1.30 o                         
  -2   1  12          1.55          2.20         0.95 o                         
  -1   1  12          1.61          1.71         0.98 o                         
   0   1  12         22.79         25.06         2.69 o                         
   1   1  12         47.64         60.74         5.13 o                         
   2   1  12         19.33         21.70         2.87 o                         
   3   1  12         21.55         19.15         5.00 o                         
   4   1  12          1.68          0.64         1.22 o                         
   5   1  12          0.02         -1.03         2.03 o                         
  -5   2  12          9.59          6.03         1.51 o                         
  -4   2  12          2.03          0.92         1.48 o                         
  -3   2  12          2.03          1.07         1.28 o                         
  -2   2  12          3.23          2.00         1.06 o                         
  -1   2  12          7.23          6.50         2.02 o                         
   0   2  12         19.51         22.51         2.02 o                         
   1   2  12          0.68          0.61         0.92 o                         
   2   2  12          9.99          9.43         4.72 o                         
   3   2  12          2.51          2.54         1.05 o                         
   4   2  12          2.53          2.89         1.13 o                         
   5   2  12          3.42          2.49         1.77 o                         
  -4   3  12          1.95         -0.56         1.57 o                         
  -3   3  12         12.12          7.25         1.95 o                         
  -2   3  12          0.22          0.43         1.08 o                         
  -1   3  12          1.91          1.66         1.10 o                         
   0   3  12          2.35          1.85         1.05 o                         
   1   3  12          0.41          0.29         1.25 o                         
   2   3  12          4.46          3.19         1.13 o                         
   3   3  12          1.86          1.71         1.21 o                         
   4   3  12          1.73          1.46         1.68 o                         
  -2   4  12          3.03          1.58         1.71 o                         
  -1   4  12          0.29         -0.03         1.66 o                         
   0   4  12          0.42          0.35         1.53 o                         
   1   4  12          1.22          1.06         1.51 o                         
   0  -4  13          0.84          0.12         2.02 o                         
  -4  -3  13          0.54          0.79         1.80 o                         
  -3  -3  13          4.36          6.29         1.89 o                         
  -2  -3  13          1.29          1.19         1.90 o                         
  -1  -3  13          2.00          1.72         1.70 o                         
   0  -3  13          0.84          0.02         2.12 o                         
   1  -3  13          0.76          0.62         2.15 o                         
   2  -3  13          0.31          1.44         2.47 o                         
   3  -3  13          0.04          0.56         2.41 o                         
  -5  -2  13          2.92          1.79         1.83 o                         
  -4  -2  13          4.12          4.68         2.09 o                         
  -3  -2  13          1.75          2.21         1.10 o                         
  -2  -2  13          0.09          0.88         1.11 o                         
  -1  -2  13          1.76          1.23         0.77 o                         
   0  -2  13          1.14          0.50         1.03 o                         
   1  -2  13          1.76          0.76         1.79 o                         
   2  -2  13         12.29         10.67         1.79 o                         
   3  -2  13          1.63          1.95         2.07 o                         
   4  -2  13          0.87          0.19         2.15 o                         
   5  -2  13          0.35         -0.07         2.64 o                         
  -5  -1  13          0.06          0.12         1.35 o                         
  -4  -1  13          2.51          2.00         1.02 o                         
  -3  -1  13          3.78          5.02         1.23 o                         
  -2  -1  13         12.34          9.15         3.50 o                         
  -1  -1  13         36.81         41.46         5.10 o                         
   0  -1  13         18.58         23.48         1.63 o                         
   1  -1  13         13.84         15.45         2.11 o                         
   2  -1  13         11.19         13.07         2.69 o                         
   3  -1  13         11.86         14.68         2.12 o                         
   4  -1  13          2.55          1.85         2.29 o                         
   5  -1  13          0.61          0.05         2.54 o                         
  -6   0  13          0.24          0.79         2.06 o                         
  -5   0  13          0.14         -0.37         1.37 o                         
  -4   0  13          0.85          0.42         1.22 o                         
  -3   0  13          0.07          0.00         1.04 o                         
  -2   0  13          3.27          3.43         1.11 o                         
  -1   0  13          1.68          1.60         0.94 o                         
   0   0  13         66.44         56.98         3.01 o                         
   1   0  13        150.36        148.61         8.17 o                         
   2   0  13         12.35         11.20         1.15 o                         
   3   0  13          0.36          0.63         1.12 o                         
   4   0  13          0.19          0.06         1.55 o                         
   5   0  13          0.50          0.53         1.95 o                         
  -5   1  13          0.06          0.01         1.45 o                         
  -4   1  13          2.50          2.94         1.10 o                         
  -3   1  13          3.78          2.95         1.13 o                         
  -2   1  13         12.34         11.39         1.14 o                         
  -1   1  13         36.81         40.74         5.15 o                         
   0   1  13         18.56         23.25         1.97 o                         
   1   1  13         13.82         15.72         1.22 o                         
   2   1  13         11.19         12.80         3.53 o                         
   3   1  13         11.86         10.39         1.11 o                         
   4   1  13          2.54          3.97         1.58 o                         
   5   1  13          0.61          1.09         2.11 o                         
  -5   2  13          2.92          2.02         1.60 o                         
  -4   2  13          4.13          4.18         1.62 o                         
  -3   2  13          1.74          0.97         1.22 o                         
  -2   2  13          0.09          0.24         1.05 o                         
  -1   2  13          1.75          1.66         0.96 o                         
   0   2  13          1.13          1.10         1.07 o                         
   1   2  13          1.76          1.39         1.04 o                         
   2   2  13         12.30         12.73         3.17 o                         
   3   2  13          1.63          1.24         1.01 o                         
   4   2  13          0.86          0.15         1.33 o                         
  -4   3  13          0.53          0.51         2.00 o                         
  -3   3  13          4.36          2.37         1.50 o                         
  -2   3  13          1.29          0.37         1.28 o                         
  -1   3  13          2.00          1.04         1.19 o                         
   0   3  13          0.84         -0.12         1.22 o                         
   1   3  13          0.75          0.25         1.17 o                         
   2   3  13          0.31          0.56         1.48 o                         
   3   3  13          0.04         -0.09         1.15 o                         
   0   4  13          0.85          2.29         2.62 o                         
  -3  -3  14          1.38          1.33         1.94 o                         
  -2  -3  14          0.12         -0.76         1.72 o                         
  -1  -3  14          0.78          0.71         1.43 o                         
   0  -3  14          0.21         -0.71         1.81 o                         
   1  -3  14          4.16          2.42         2.35 o                         
   2  -3  14          3.35          3.35         2.68 o                         
   3  -3  14          0.94         -0.43         2.65 o                         
  -4  -2  14          7.26          4.75         1.36 o                         
  -3  -2  14          3.54          2.72         1.07 o                         
  -2  -2  14          1.69          2.59         1.13 o                         
  -1  -2  14         18.30         17.26         3.17 o                         
   0  -2  14         15.17         19.84         2.01 o                         
   1  -2  14          1.93          1.99         2.26 o                         
   2  -2  14          1.72          0.90         1.62 o                         
   3  -2  14          1.42          1.39         2.10 o                         
   4  -2  14          0.32          1.32         2.89 o                         
  -5  -1  14          3.56          3.33         1.55 o                         
  -4  -1  14          1.65          2.03         1.00 o                         
  -3  -1  14          0.34         -0.21         1.06 o                         
  -2  -1  14          4.39          4.94         1.32 o                         
  -1  -1  14          4.02          5.49         0.90 o                         
   0  -1  14         48.00         58.11         3.39 o                         
   1  -1  14         18.84         19.62         3.70 o                         
   2  -1  14          0.07         -0.39         1.17 o                         
   3  -1  14          1.83          0.48         1.22 o                         
   4  -1  14          2.72          2.77         2.40 o                         
   5  -1  14          1.20          1.20         2.33 o                         
  -5   0  14          0.41          0.43         1.41 o                         
  -4   0  14          1.47          1.54         1.23 o                         
  -3   0  14          5.57          4.65         1.39 o                         
  -2   0  14         11.55         12.62         1.89 o                         
  -1   0  14          4.05          2.63         0.98 o                         
   0   0  14          0.23          0.36         0.76 o                         
   1   0  14          8.16         10.84         1.12 o                         
   2   0  14          0.00          0.09         0.92 o                         
   3   0  14          0.00          0.34         0.97 o                         
   4   0  14          0.45          0.55         1.85 o                         
   5   0  14          0.00         -0.30         1.97 o                         
  -5   1  14          3.56          2.75         1.57 o                         
  -4   1  14          1.65          1.62         1.23 o                         
  -3   1  14          0.34          0.45         0.96 o                         
  -2   1  14          4.39          4.26         1.08 o                         
  -1   1  14          4.03          4.30         0.97 o                         
   0   1  14         48.00         55.56         2.36 o                         
   1   1  14         18.84         21.12         7.25 o                         
   2   1  14          0.07          0.43         1.09 o                         
   3   1  14          1.83          1.74         0.95 o                         
   4   1  14          2.72          1.76         1.46 o                         
   5   1  14          1.21          0.15         2.02 o                         
  -4   2  14          7.26          7.65         2.31 o                         
  -3   2  14          3.55          2.89         1.44 o                         
  -2   2  14          1.69          2.79         1.09 o                         
  -1   2  14         18.29         18.66         1.38 o                         
   0   2  14         15.15         19.94         1.52 o                         
   1   2  14          1.93          2.58         1.10 o                         
   2   2  14          1.72          1.35         0.98 o                         
   3   2  14          1.42          0.99         1.20 o                         
   4   2  14          0.32          1.51         1.60 o                         
  -3   3  14          1.37          0.78         1.58 o                         
  -2   3  14          0.12          0.12         1.35 o                         
  -1   3  14          0.79          0.47         1.30 o                         
   0   3  14          0.21          0.50         1.27 o                         
   1   3  14          4.16          1.80         1.34 o                         
   2   3  14          3.34          3.94         2.05 o                         
   3   3  14          0.94          0.53         1.26 o                         
  -2  -3  15          3.96          1.54         2.45 o                         
  -1  -3  15          4.76         -0.06         1.72 o                         
   0  -3  15          1.81          1.18         1.80 o                         
   1  -3  15          0.51          0.99         2.49 o                         
   2  -3  15          3.35          1.34         2.10 o                         
  -4  -2  15          1.23          0.79         1.32 o                         
  -3  -2  15          0.33          0.32         1.10 o                         
  -2  -2  15          1.13          1.46         1.11 o                         
  -1  -2  15         14.22         20.05         1.69 o                         
   0  -2  15         10.35         10.85         1.52 o                         
   1  -2  15          3.78          3.53         1.88 o                         
   2  -2  15          0.81         -0.24         1.51 o                         
   3  -2  15          2.34          0.62         2.59 o                         
   4  -2  15          2.09          1.35         2.63 o                         
  -5  -1  15          1.90          1.42         1.28 o                         
  -4  -1  15          0.99          1.86         1.28 o                         
  -3  -1  15          4.66          3.74         1.02 o                         
  -2  -1  15          2.03          1.89         1.12 o                         
  -1  -1  15          6.96          8.13         1.17 o                         
   0  -1  15         12.05         14.36         1.50 o                         
   1  -1  15          2.76          1.19         0.82 o                         
   2  -1  15          1.08          0.87         1.08 o                         
   3  -1  15          0.90          0.46         1.87 o                         
   4  -1  15          0.12          0.58         1.71 o                         
  -5   0  15          4.33          3.34         1.86 o                         
  -4   0  15          0.09         -0.38         1.24 o                         
  -3   0  15          2.15          2.24         1.50 o                         
  -2   0  15          5.92          6.30         1.18 o                         
  -1   0  15          6.10          6.42         1.28 o                         
   0   0  15          3.10          2.25         0.98 o                         
   1   0  15          1.09          0.89         0.92 o                         
   2   0  15          5.01          3.34         1.35 o                         
   3   0  15         10.23         15.11         2.20 o                         
   4   0  15          0.15         -0.54         1.98 o                         
  -5   1  15          1.90          2.80         1.62 o                         
  -4   1  15          1.00          0.24         1.46 o                         
  -3   1  15          4.66          4.45         1.13 o                         
  -2   1  15          2.03          1.30         1.03 o                         
  -1   1  15          6.96          8.76         1.23 o                         
   0   1  15         12.06         12.21         1.40 o                         
   1   1  15          2.75          2.12         1.81 o                         
   2   1  15          1.08          1.05         1.01 o                         
   3   1  15          0.90          0.91         1.30 o                         
   4   1  15          0.12         -0.91         1.96 o                         
  -4   2  15          1.23         -0.21         1.69 o                         
  -3   2  15          0.33          0.13         1.41 o                         
  -2   2  15          1.13          1.23         1.37 o                         
  -1   2  15         14.23         15.71         1.68 o                         
   0   2  15         10.35          9.59         3.27 o                         
   1   2  15          3.78          5.05         1.35 o                         
   2   2  15          0.81          1.55         1.40 o                         
   3   2  15          2.34          1.45         1.44 o                         
   4   2  15          2.10          1.17         1.56 o                         
  -2   3  15          3.96          0.88         1.37 o                         
  -1   3  15          4.75          3.54         1.53 o                         
   0   3  15          1.81          0.58         1.36 o                         
   1   3  15          0.52          0.11         1.46 o                         
   2   3  15          3.35          2.61         1.46 o                         
  -1  -3  16          6.86          1.98         1.74 o                         
   0  -3  16          1.32          0.27         2.25 o                         
   1  -3  16          2.97          1.50         3.07 o                         
  -3  -2  16          1.40          2.23         1.49 o                         
  -2  -2  16          3.55          2.90         1.25 o                         
  -1  -2  16          3.27          5.19         1.55 o                         
   0  -2  16          7.83          8.99         2.99 o                         
   1  -2  16          2.11          2.28         1.79 o                         
   2  -2  16          0.66          0.31         1.73 o                         
   3  -2  16          0.97          0.34         2.40 o                         
  -4  -1  16          2.91          3.30         1.39 o                         
  -3  -1  16          1.32          0.01         1.09 o                         
  -2  -1  16          0.58          0.30         1.07 o                         
  -1  -1  16          1.04          0.21         1.02 o                         
   0  -1  16          0.53          1.13         1.25 o                         
   1  -1  16          0.27          0.86         1.03 o                         
   2  -1  16          1.67          2.02         1.36 o                         
   3  -1  16          2.58          1.17         2.33 o                         
   4  -1  16          1.81          1.34         2.46 o                         
  -4   0  16          2.37          3.29         1.35 o                         
  -3   0  16          1.15          0.34         1.05 o                         
  -2   0  16          0.39          0.75         1.19 o                         
  -1   0  16          0.11         -0.04         0.97 o                         
   0   0  16          0.67          1.08         0.95 o                         
   1   0  16          1.16          1.08         1.15 o                         
   2   0  16          0.11          0.00         1.20 o                         
   3   0  16          0.02         -0.96         1.24 o                         
   4   0  16          1.45          2.05         1.79 o                         
  -4   1  16          2.91          2.98         1.30 o                         
  -3   1  16          1.32          1.44         1.18 o                         
  -2   1  16          0.57          0.92         1.27 o                         
  -1   1  16          1.03          0.08         1.13 o                         
   0   1  16          0.53          1.74         1.31 o                         
   1   1  16          0.27          0.70         1.05 o                         
   2   1  16          1.68          1.85         1.35 o                         
   3   1  16          2.58          2.38         1.25 o                         
   4   1  16          1.81          2.72         2.34 o                         
  -3   2  16          1.40          0.41         1.52 o                         
  -2   2  16          3.55          3.47         1.41 o                         
  -1   2  16          3.28          2.72         1.94 o                         
   0   2  16          7.83          7.37         2.85 o                         
   1   2  16          2.12          4.04         1.33 o                         
   2   2  16          0.66          1.53         1.28 o                         
   3   2  16          0.97          0.62         1.71 o                         
  -1   3  16          6.86          3.40         1.70 o                         
   0   3  16          1.32          1.39         1.52 o                         
   1   3  16          2.98          1.55         2.40 o                         
  -3  -2  17          0.20         -0.30         1.64 o                         
  -2  -2  17          0.76          0.57         1.35 o                         
  -1  -2  17          0.16          0.17         1.17 o                         
   0  -2  17          0.28          0.33         1.39 o                         
   1  -2  17          1.08          0.36         2.02 o                         
   2  -2  17          3.30          0.35         2.17 o                         
  -4  -1  17          0.11          0.57         1.25 o                         
  -3  -1  17          0.04          0.23         1.17 o                         
  -2  -1  17          1.35          1.64         1.30 o                         
  -1  -1  17          1.30          2.31         1.12 o                         
   0  -1  17          1.35          1.84         1.11 o                         
   1  -1  17          0.40         -0.16         1.18 o                         
   2  -1  17          1.70          1.73         1.28 o                         
   3  -1  17          1.34          0.37         1.97 o                         
  -4   0  17          0.28          0.36         1.36 o                         
  -3   0  17          0.07          0.77         1.30 o                         
  -2   0  17          1.26          0.42         1.10 o                         
  -1   0  17          3.00          2.00         1.61 o                         
   0   0  17          0.62          0.93         1.13 o                         
   1   0  17          0.17          0.56         1.22 o                         
   2   0  17          4.89          6.76         1.49 o                         
   3   0  17          0.01          0.79         1.54 o                         
  -4   1  17          0.11          0.47         2.07 o                         
  -3   1  17          0.04         -0.46         1.31 o                         
  -2   1  17          1.35          1.70         1.27 o                         
  -1   1  17          1.30          1.21         1.23 o                         
   0   1  17          1.35          2.11         1.21 o                         
   1   1  17          0.40          0.12         1.14 o                         
   2   1  17          1.70          2.20         1.15 o                         
   3   1  17          1.33          1.49         1.23 o                         
  -3   2  17          0.20          0.29         2.95 o                         
  -2   2  17          0.76          1.16         1.57 o                         
  -1   2  17          0.16         -0.14         1.65 o                         
   0   2  17          0.28          0.83         1.29 o                         
   1   2  17          1.08          1.03         1.23 o                         
   2   2  17          3.30          2.24         1.63 o                         
  -2  -2  18          2.84          3.31         1.95 o                         
  -1  -2  18          0.20          0.71         1.36 o                         
   0  -2  18          1.32          1.11         1.36 o                         
   1  -2  18          2.38          1.16         2.10 o                         
  -3  -1  18          0.24          0.62         1.29 o                         
  -2  -1  18          0.54         -0.27         1.13 o                         
  -1  -1  18          0.45          1.17         1.35 o                         
   0  -1  18          3.11          4.93         1.32 o                         
   1  -1  18          2.58          3.40         1.45 o                         
   2  -1  18          0.50          0.11         1.27 o                         
  -3   0  18          1.74          1.71         1.51 o                         
  -2   0  18          0.00         -0.09         1.20 o                         
  -1   0  18          0.01         -1.05         1.17 o                         
   0   0  18          0.92          1.73         1.20 o                         
   1   0  18          0.86          0.89         1.24 o                         
   2   0  18          0.00         -0.56         0.98 o                         
   3   0  18          3.02          5.52         1.61 o                         
  -3   1  18          0.24         -0.08         1.50 o                         
  -2   1  18          0.54          0.50         1.36 o                         
  -1   1  18          0.45          0.37         1.28 o                         
   0   1  18          3.11          4.54         1.27 o                         
   1   1  18          2.58          4.87         1.70 o                         
   2   1  18          0.49          0.07         1.20 o                         
  -1   2  18          0.20         -0.05         1.52 o                         
   0   2  18          1.32         -0.16         1.36 o                         
   1   2  18          2.38          2.85         1.76 o                         
  -2  -1  19          0.76          1.70         1.45 o                         
  -1  -1  19          0.20         -0.98         1.54 o                         
   0  -1  19          1.28          1.48         1.37 o                         
   1  -1  19          2.09          1.62         1.48 o                         
  -2   0  19          0.46          0.02         1.22 o                         
  -1   0  19          4.43          8.40         1.53 o                         
   0   0  19          0.46          0.72         1.11 o                         
   1   0  19          0.12          0.19         1.41 o                         
   2   0  19          0.75          1.31         1.21 o                         
  -2   1  19          0.76          0.51         1.55 o                         
  -1   1  19          0.20          0.44         1.55 o                         
   0   1  19          1.28          0.68         1.27 o                         
   1   1  19          2.09          3.05         1.27 o                         
   0   0  20          5.62          7.30         2.32 o                         
                                                                                
