# Supplementary material for: Crystal structures of N′-amino­pyridine-2-carboximidamide and N′-{[1-(pyridin-2-yl)ethyl­idene]amino}­pyridine-2-carboximidamide
Source: Acta Crystallogr E Crystallogr Commun. 2017 Jun 13;73(Pt 7):1021–5. doi: 10.1107/S2056989017008416 (PMC5499281; doi:10.1107/S2056989017008416)
Supplement: Supplementary file 4 [file e-73-01021-2sup3.hkl]

data_2                                                                          
_shelx_title ' shelxt_a.res in P2(1)2(1)2(1)'                                   
_shelx_refln_list_code          4                                               
_shelx_F_calc_maximum      105.11                                               
_exptl_crystal_F_000       504.00                                               
_reflns_d_resolution_high  0.7264                                               
                                                                                
loop_                                                                           
 _space_group_symop_operation_xyz                                               
 'x, y, z'                                                                      
 '-x+1/2, -y, z+1/2'                                                            
 '-x, y+1/2, -z+1/2'                                                            
 'x+1/2, -y+1/2, -z'                                                            
                                                                                
_cell_length_a     6.6899                                                       
_cell_length_b    18.9298                                                       
_cell_length_c     9.6561                                                       
_cell_angle_alpha  90.000                                                       
_cell_angle_beta   90.000                                                       
_cell_angle_gamma  90.000                                                       
                                                                                
_shelx_F_squared_multiplier     1.000                                           
                                                                                
loop_                                                                           
 _refln_index_h                                                                 
 _refln_index_k                                                                 
 _refln_index_l                                                                 
 _refln_F_squared_calc                                                          
 _refln_F_squared_meas                                                          
 _refln_F_squared_sigma                                                         
 _refln_observed_status                                                         
   2   0   0       3086.92       3141.78        28.02 o                         
   4   0   0        135.27        128.69         9.25 o                         
   6   0   0         21.06         23.36         9.22 o                         
   8   0   0         27.00         31.06        11.80 o                         
   1   1   0         59.24         73.84        10.30 o                         
   2   1   0       1008.99        993.81        19.83 o                         
   3   1   0        497.37        477.23        15.03 o                         
   4   1   0        141.90        156.09         7.32 o                         
   5   1   0         60.89         60.99         6.38 o                         
   6   1   0        301.92        301.62         9.14 o                         
   7   1   0         34.04         32.31         7.29 o                         
   8   1   0          0.75          8.32         8.15 o                         
   9   1   0          7.21         12.28        10.43 o                         
   0   2   0        472.40        488.64        18.44 o                         
   1   2   0       2871.21       2912.63       194.12 o                         
   2   2   0        713.73        672.78        61.17 o                         
   3   2   0        138.63        161.20         9.61 o                         
   4   2   0        370.46        411.70         8.04 o                         
   5   2   0         61.45         58.01         6.20 o                         
   6   2   0          2.45          3.55         6.45 o                         
   7   2   0          7.37         10.63         7.52 o                         
   8   2   0         36.01         35.54         8.68 o                         
   9   2   0          1.82         -0.44        10.64 o                         
   1   3   0         24.92         21.48         8.31 o                         
   2   3   0        284.99        283.58        12.29 o                         
   3   3   0       1771.82       1911.93        23.60 o                         
   4   3   0         73.54         63.59         6.77 o                         
   5   3   0         26.94         42.74         6.77 o                         
   6   3   0        550.51        560.07         9.97 o                         
   7   3   0        102.85         99.59         8.96 o                         
   8   3   0          0.13          4.02         8.68 o                         
   9   3   0          1.24          9.84        10.31 o                         
   0   4   0       3940.65       4026.10        36.09 o                         
   1   4   0        153.04        108.05         7.72 o                         
   2   4   0         38.56         48.09         7.41 o                         
   3   4   0       1810.13       2033.44        15.20 o                         
   4   4   0          1.88          2.89         6.29 o                         
   5   4   0        119.60        121.21         5.85 o                         
   6   4   0        193.81        187.61         7.72 o                         
   7   4   0          7.11          5.31         7.27 o                         
   8   4   0         14.98         13.55         9.13 o                         
   9   4   0         11.48         13.22        11.41 o                         
   1   5   0       1534.84       1419.72        44.40 o                         
   2   5   0        956.34       1067.74        14.37 o                         
   3   5   0        846.40        952.66        62.86 o                         
   4   5   0          0.04          5.02         6.52 o                         
   5   5   0         21.67         17.41         6.81 o                         
   6   5   0         22.08         16.58         6.94 o                         
   7   5   0        330.76        314.55        13.31 o                         
   8   5   0          9.16          6.23         8.58 o                         
   9   5   0          7.73          7.03        18.74 o                         
   0   6   0        167.56        164.00        10.58 o                         
   1   6   0        136.72        123.99         6.76 o                         
   2   6   0          1.75         10.93        10.15 o                         
   3   6   0        175.09        199.61         9.84 o                         
   4   6   0         34.39         26.58         5.74 o                         
   5   6   0         11.43          5.78         7.32 o                         
   6   6   0          9.81          6.66         7.49 o                         
   7   6   0         87.82         89.35         8.51 o                         
   8   6   0          2.56          8.08        10.05 o                         
   1   7   0        202.58        204.62        11.77 o                         
   2   7   0         18.20          7.57         9.58 o                         
   3   7   0        291.66        322.19        10.36 o                         
   4   7   0        564.85        606.89        10.98 o                         
   5   7   0         48.30         53.37         9.09 o                         
   6   7   0        210.48        210.95        10.16 o                         
   7   7   0          9.79          6.03        10.60 o                         
   8   7   0         32.86         29.70         9.02 o                         
   0   8   0        841.23        929.18        15.34 o                         
   1   8   0          1.45          8.00         7.66 o                         
   2   8   0        171.76        197.26        24.54 o                         
   3   8   0        272.97        282.25         7.85 o                         
   4   8   0        116.76        142.37         9.02 o                         
   5   8   0         16.94         13.00         6.64 o                         
   6   8   0         18.44         24.64         9.34 o                         
   7   8   0         28.93         28.98        10.99 o                         
   8   8   0         51.67         61.76        11.76 o                         
   1   9   0          2.30          1.39         5.49 o                         
   2   9   0        298.57        276.31        20.65 o                         
   3   9   0         21.90         17.16         6.11 o                         
   4   9   0        133.47        168.43         9.39 o                         
   5   9   0         17.51         12.50         9.03 o                         
   6   9   0          0.00         -9.87         9.87 o                         
   7   9   0          0.56          9.98        10.96 o                         
   8   9   0         53.20         44.84        12.81 o                         
   0  10   0       1746.33       1828.73        17.69 o                         
   1  10   0         45.45         50.24         6.51 o                         
   2  10   0          3.46          5.50         6.97 o                         
   3  10   0         55.37         54.47         8.35 o                         
   4  10   0        234.17        227.90         7.63 o                         
   5  10   0         13.66         11.34         8.71 o                         
   6  10   0         35.27         35.02         7.28 o                         
   7  10   0          2.47         -0.29        11.28 o                         
   8  10   0          5.15         12.99        13.13 o                         
   1  11   0        178.46        183.20         7.19 o                         
   2  11   0        138.19        132.42        17.35 o                         
   3  11   0          0.77         -6.98         8.39 o                         
   4  11   0         24.61         22.16         8.92 o                         
   5  11   0         92.55         90.26         9.40 o                         
   6  11   0         39.90         39.03        10.16 o                         
   7  11   0          2.73         -3.58        10.77 o                         
   8  11   0          6.83          3.42        12.60 o                         
   0  12   0         15.86          7.50         6.06 o                         
   1  12   0         90.41         94.60         6.23 o                         
   2  12   0          4.75         -1.00         6.10 o                         
   3  12   0        405.90        405.32        10.29 o                         
   4  12   0         47.73         36.89         9.43 o                         
   5  12   0         25.84         26.68         7.15 o                         
   6  12   0          2.04         -1.35         7.44 o                         
   7  12   0          1.62         -9.02        10.65 o                         
   8  12   0         31.67         49.99        12.84 o                         
   1  13   0          7.42          8.49         5.86 o                         
   2  13   0         24.58         25.26         5.33 o                         
   3  13   0          7.76          6.86         8.56 o                         
   4  13   0         15.57         11.54         9.20 o                         
   5  13   0         38.06         39.57         9.82 o                         
   6  13   0          2.07         11.34        10.76 o                         
   7  13   0          0.27         -2.37        11.81 o                         
   0  14   0         21.02         33.28         8.16 o                         
   1  14   0          8.12          4.35         6.11 o                         
   2  14   0        354.68        375.20        31.28 o                         
   3  14   0        633.76        569.72         9.01 o                         
   4  14   0          3.15         -3.62         9.47 o                         
   5  14   0          2.93         -4.00         9.73 o                         
   6  14   0          1.73         -2.33         8.18 o                         
   7  14   0         29.56         18.45        11.65 o                         
   1  15   0          0.13         -5.21         6.02 o                         
   2  15   0         26.60         30.41         6.80 o                         
   3  15   0        839.64        829.27         9.94 o                         
   4  15   0        147.16        157.91        10.23 o                         
   5  15   0          0.10          4.94         9.47 o                         
   6  15   0          5.22         -3.01        10.46 o                         
   7  15   0          0.28         -4.81        12.69 o                         
   0  16   0         32.44         39.57         8.73 o                         
   1  16   0         17.89         16.92         6.59 o                         
   2  16   0          0.05         -1.62         5.47 o                         
   3  16   0        190.68        207.12         9.98 o                         
   4  16   0          0.40         -9.74         9.74 o                         
   5  16   0         96.01         97.23        10.12 o                         
   6  16   0          0.38          6.19        11.64 o                         
   7  16   0         48.18         63.83        13.76 o                         
   1  17   0         16.35         18.90         6.37 o                         
   2  17   0        129.96        139.40        11.01 o                         
   3  17   0         72.03         96.03         9.65 o                         
   4  17   0        174.44        182.96        10.74 o                         
   5  17   0         17.08         13.79        10.01 o                         
   6  17   0          4.66          6.28        12.32 o                         
   0  18   0         63.52         58.26         9.26 o                         
   1  18   0         19.53         22.74         6.44 o                         
   2  18   0        208.13        192.80         6.86 o                         
   3  18   0         61.43         58.91         9.32 o                         
   4  18   0          2.71          9.18        10.37 o                         
   5  18   0         19.60         33.99        10.68 o                         
   6  18   0         44.14         52.71        12.02 o                         
   1  19   0        414.09        415.20        25.71 o                         
   2  19   0         16.73         17.62         7.51 o                         
   3  19   0         78.35         86.20         9.91 o                         
   4  19   0         31.15         29.97        10.16 o                         
   5  19   0         26.72         20.86        10.90 o                         
   6  19   0          0.07        -12.59        12.59 o                         
   0  20   0         22.25         17.35         9.45 o                         
   1  20   0        261.63        266.28        15.47 o                         
   2  20   0          0.71         -0.21         7.52 o                         
   3  20   0          1.11          3.51        10.49 o                         
   4  20   0        127.85        143.02         8.97 o                         
   5  20   0          0.02         -4.96        11.51 o                         
   1  21   0         62.65         57.94         7.24 o                         
   2  21   0          1.97         -1.21         7.89 o                         
   3  21   0          1.46          4.72        10.41 o                         
   4  21   0          2.08          3.32        11.48 o                         
   5  21   0          2.52          3.65        13.26 o                         
   0  22   0         91.12         89.94        11.27 o                         
   1  22   0         94.85         91.73         7.76 o                         
   2  22   0          5.80         10.19         7.02 o                         
   3  22   0         28.93         32.29        11.74 o                         
   4  22   0         12.90         12.07        12.97 o                         
   1  23   0        189.54        202.15         9.32 o                         
   2  23   0          0.01         -1.01         9.36 o                         
   3  23   0         26.26         22.83        11.52 o                         
   4  23   0         48.18         52.31        10.29 o                         
   0  24   0         48.62         51.81        12.46 o                         
   1  24   0          0.15         -4.12         9.31 o                         
   2  24   0          2.71          3.36         9.64 o                         
   3  24   0         14.78          2.47        12.66 o                         
   1  25   0          4.84          9.52         9.55 o                         
   2  25   0          8.49          8.13        10.27 o                         
   1   0   1          8.38         15.30         8.42 o                         
   2   0   1        372.37        358.74         8.55 o                         
   3   0   1        631.24        656.89        14.51 o                         
   4   0   1        373.50        419.66        12.04 o                         
   5   0   1        316.08        320.68         7.35 o                         
   6   0   1        267.59        278.40         8.19 o                         
   7   0   1         14.52         14.34         7.05 o                         
   8   0   1         16.97         26.23         8.58 o                         
   9   0   1         20.85         25.89        11.15 o                         
  -9   1   1         20.43         25.44        10.36 o                         
  -8   1   1          0.53          1.34         8.17 o                         
  -7   1   1          4.87          0.08         7.13 o                         
  -6   1   1         80.52         80.68         6.97 o                         
  -5   1   1        275.76        269.05        20.32 o                         
  -4   1   1        834.21        947.96        14.79 o                         
  -3   1   1         55.50         55.92         6.95 o                         
  -2   1   1        334.82        320.51         9.20 o                         
  -1   1   1       1267.90       1286.75        45.20 o                         
   0   1   1        297.74        273.09        10.40 o                         
   1   1   1       1267.91       1246.54        16.04 o                         
   2   1   1        334.46        329.74         8.43 o                         
   3   1   1         55.46         51.06         5.92 o                         
   4   1   1        834.19        890.11        23.89 o                         
   5   1   1        275.49        246.35        24.00 o                         
   6   1   1         80.49         79.21         7.71 o                         
   7   1   1          4.85          3.86         6.87 o                         
   8   1   1          0.52          5.01         8.50 o                         
   9   1   1         20.47         22.74        10.47 o                         
  -9   2   1          1.42          5.58        10.73 o                         
  -8   2   1          7.07         10.44         8.23 o                         
  -7   2   1        152.50        141.46         7.88 o                         
  -6   2   1        231.92        233.48         7.31 o                         
  -5   2   1         26.04         30.60         6.22 o                         
  -4   2   1          8.29         -0.60         6.56 o                         
  -3   2   1        351.29        380.75        13.23 o                         
  -2   2   1          1.83          3.91         6.44 o                         
  -1   2   1       1639.28       1559.94        19.78 o                         
   0   2   1       1242.44       1348.50        20.98 o                         
   1   2   1       1639.59       1569.31        89.70 o                         
   2   2   1          1.83          3.89         5.08 o                         
   3   2   1        351.29        376.69         8.75 o                         
   4   2   1          8.29          1.52         6.37 o                         
   5   2   1         25.95         33.39         6.23 o                         
   6   2   1        231.69        231.47         7.23 o                         
   7   2   1        152.48        140.42        11.36 o                         
   8   2   1          7.07          4.74         8.23 o                         
   9   2   1          1.42          2.68        10.72 o                         
  -9   3   1          5.76          9.82        10.81 o                         
  -8   3   1         31.39         29.53         8.99 o                         
  -7   3   1         71.63         79.75         7.75 o                         
  -6   3   1        185.32        179.43         7.13 o                         
  -5   3   1          3.92          8.19         5.95 o                         
  -4   3   1         59.87         59.86         5.61 o                         
  -3   3   1        302.23        320.09        14.76 o                         
  -2   3   1       1055.36       1103.12        86.88 o                         
  -1   3   1      11047.16      10473.75        44.53 o                         
   0   3   1       1240.03       1252.46        16.69 o                         
   1   3   1      11047.67      10535.23       991.96 o                         
   2   3   1       1054.98       1062.42        15.12 o                         
   3   3   1        302.29        324.19         7.42 o                         
   4   3   1         59.90         65.05         6.32 o                         
   5   3   1          3.93          7.31         5.28 o                         
   6   3   1        185.43        191.15         7.14 o                         
   7   3   1         71.72         74.18         7.49 o                         
   8   3   1         31.42         32.79         8.04 o                         
   9   3   1          5.76          4.39        11.15 o                         
  -9   4   1          3.54          3.62        11.13 o                         
  -8   4   1         14.62         24.98         8.94 o                         
  -7   4   1         17.26         15.35         7.33 o                         
  -6   4   1         13.30         23.21         7.12 o                         
  -5   4   1        115.27        107.14         6.91 o                         
  -4   4   1         90.41        102.19         6.87 o                         
  -3   4   1        298.08        310.25        14.83 o                         
  -2   4   1        119.62        124.76         9.20 o                         
  -1   4   1       8133.82       8134.58        37.37 o                         
   0   4   1       1258.31       1144.22        13.91 o                         
   1   4   1       8134.67       7882.95       814.35 o                         
   2   4   1        119.53        107.53         7.69 o                         
   3   4   1        298.10        328.95         8.95 o                         
   4   4   1         90.34         93.10         7.01 o                         
   5   4   1        115.26        117.72         5.82 o                         
   6   4   1         13.29         15.10         7.01 o                         
   7   4   1         17.31         16.90         7.35 o                         
   8   4   1         14.59         14.14         8.62 o                         
   9   4   1          3.53          5.08        11.27 o                         
  -8   5   1         11.05         12.21         9.16 o                         
  -7   5   1         14.69         13.10         7.67 o                         
  -6   5   1          1.20          0.98         7.05 o                         
  -5   5   1          9.54          9.14         6.67 o                         
  -4   5   1         37.33         33.60         6.44 o                         
  -2   5   1        566.32        592.82        12.19 o                         
  -1   5   1       1190.31       1100.83        43.36 o                         
   0   5   1         97.19         76.24         7.10 o                         
   1   5   1       1190.18       1192.96        42.53 o                         
   2   5   1        565.99        556.19        36.33 o                         
   3   5   1       1244.84       1436.42        15.02 o                         
   4   5   1         37.29         30.67         6.72 o                         
   5   5   1          9.55          6.85         6.38 o                         
   6   5   1          1.19          1.78         7.33 o                         
   7   5   1         14.69         10.26         7.61 o                         
   8   5   1         11.09         15.28         8.91 o                         
  -8   6   1          9.72         14.24        11.16 o                         
  -7   6   1         95.50        101.87         9.55 o                         
  -6   6   1          6.63          4.75         7.51 o                         
  -5   6   1         49.89         56.22         9.24 o                         
  -4   6   1         58.55         61.85         6.30 o                         
  -2   6   1        516.46        552.30        11.92 o                         
  -1   6   1        424.86        423.62        22.82 o                         
   0   6   1        190.83        179.58         5.83 o                         
   1   6   1        425.21        423.67        21.37 o                         
   2   6   1        516.32        487.19        17.34 o                         
   3   6   1        725.23        707.99        44.80 o                         
   4   6   1         58.72         70.66         7.68 o                         
   5   6   1         49.98         50.98         7.35 o                         
   6   6   1          6.63         -0.04         7.51 o                         
   7   6   1         95.50         94.43         8.41 o                         
   8   6   1          9.72         11.11         9.27 o                         
  -8   7   1          0.27         -4.64        12.25 o                         
  -7   7   1        153.08        161.60        11.14 o                         
  -6   7   1          4.52          8.43         8.71 o                         
  -5   7   1          0.20         12.19         8.96 o                         
  -4   7   1         49.51         64.20         8.75 o                         
  -1   7   1         92.48         84.52         5.56 o                         
   0   7   1       1041.57       1036.80        28.44 o                         
   1   7   1         92.53         85.96         7.07 o                         
   2   7   1       1985.04       2042.44       154.18 o                         
   3   7   1          3.62         -3.81         8.47 o                         
   4   7   1         49.48         56.40         8.43 o                         
   5   7   1          0.21          5.70         7.84 o                         
   6   7   1          4.53          6.18         7.97 o                         
   7   7   1        153.09        146.01        11.54 o                         
   8   7   1          0.27          8.24        12.26 o                         
  -8   8   1         28.59         31.02        12.70 o                         
  -7   8   1         63.05         58.05        10.26 o                         
  -6   8   1         58.89         54.97         9.00 o                         
  -5   8   1          0.17          1.95         8.65 o                         
  -4   8   1        109.94        115.38         8.86 o                         
  -3   8   1          1.34          2.59         8.70 o                         
  -1   8   1         22.55         19.08         7.46 o                         
   0   8   1        195.13        212.23         7.40 o                         
   1   8   1         22.63         22.01         6.21 o                         
   2   8   1         34.26         36.86         6.23 o                         
   3   8   1          1.32         -2.27         6.13 o                         
   4   8   1        109.88        107.48         6.59 o                         
   5   8   1          0.17          5.44         9.00 o                         
   6   8   1         58.87         45.26         6.85 o                         
   7   8   1         63.02         65.01        11.09 o                         
   8   8   1         28.65         21.81        11.74 o                         
  -8   9   1         29.84         28.66        12.78 o                         
  -7   9   1         13.03          9.94         8.17 o                         
  -6   9   1         44.44         45.69        10.13 o                         
  -5   9   1          2.88          7.76         9.22 o                         
  -4   9   1         95.12        105.32         9.13 o                         
  -3   9   1         47.23         59.90         6.24 o                         
  -1   9   1        198.42        202.26        10.98 o                         
   0   9   1        329.55        310.36        25.69 o                         
   1   9   1        198.13        231.10         9.14 o                         
   2   9   1        775.55        753.51         9.18 o                         
   3   9   1         47.22         50.21         6.32 o                         
   4   9   1         94.96         90.70         9.19 o                         
   5   9   1          2.88         -4.20         9.00 o                         
   6   9   1         44.51         33.50         7.37 o                         
   7   9   1         13.05         15.98        10.39 o                         
   8   9   1         29.81         18.18        11.78 o                         
  -8  10   1         26.33         17.11        12.14 o                         
  -7  10   1          3.65          1.71        11.35 o                         
  -6  10   1          7.67          3.52         9.31 o                         
  -5  10   1         67.29         72.99         9.38 o                         
  -4  10   1        157.06        170.94         9.60 o                         
  -3  10   1        188.36        193.81         9.30 o                         
  -2  10   1         33.52         32.77         6.79 o                         
  -1  10   1        414.30        437.49        13.21 o                         
   0  10   1       1050.10       1055.30        13.17 o                         
   1  10   1        414.57        447.78        11.19 o                         
   2  10   1         33.65         33.25         6.89 o                         
   3  10   1        188.18        183.18         9.29 o                         
   4  10   1        157.15        164.39         9.60 o                         
   5  10   1         67.30         65.01         9.40 o                         
   6  10   1          7.68         21.12         7.22 o                         
   7  10   1          3.68         20.17        10.60 o                         
   8  10   1         26.33         -1.42        13.19 o                         
  -8  11   1         15.89         19.79        10.27 o                         
  -7  11   1          0.42          0.04        10.70 o                         
  -6  11   1         70.55         63.17         9.53 o                         
  -5  11   1        139.84        124.55         7.08 o                         
  -4  11   1          5.59         10.41         8.86 o                         
  -3  11   1          2.53          5.34         8.04 o                         
  -2  11   1         96.81        106.89        10.36 o                         
  -1  11   1          2.22          0.77         6.23 o                         
   0  11   1        396.79        439.75        25.59 o                         
   1  11   1          2.24          1.11         4.86 o                         
   2  11   1         96.94         98.95         8.09 o                         
   3  11   1          2.53          5.81         5.96 o                         
   4  11   1          5.63         14.53         6.54 o                         
   5  11   1        139.95        114.81         9.07 o                         
   6  11   1         70.49         54.38         9.82 o                         
   7  11   1          0.42          7.97        10.47 o                         
   8  11   1         15.87         15.16        13.43 o                         
  -8  12   1          7.04         13.67        13.87 o                         
  -7  12   1         10.32          8.61        11.05 o                         
  -6  12   1          0.63         -0.55        10.42 o                         
  -5  12   1         11.78         10.68         6.73 o                         
  -4  12   1        260.62        245.10         7.67 o                         
  -3  12   1        188.66        199.51         9.32 o                         
  -2  12   1         33.23         33.99         5.12 o                         
  -1  12   1        168.66        162.19         5.61 o                         
   0  12   1        108.85        125.77         6.53 o                         
   1  12   1        168.65        167.32         6.44 o                         
   2  12   1         33.25         31.66         6.19 o                         
   3  12   1        188.80        192.98         9.53 o                         
   4  12   1        260.47        261.42         9.96 o                         
   5  12   1         11.78         22.44         9.25 o                         
   6  12   1          0.63        -10.45        10.45 o                         
   7  12   1         10.27         -1.03        11.78 o                         
   8  12   1          7.03          4.84        13.75 o                         
  -7  13   1         22.62         20.19        11.37 o                         
  -6  13   1         26.00         10.47         9.79 o                         
  -5  13   1         45.54         40.36         7.28 o                         
  -4  13   1         64.29         64.51         6.82 o                         
  -3  13   1        391.49        384.47        10.35 o                         
  -2  13   1        290.68        272.50         6.55 o                         
  -1  13   1         76.01         91.51         6.12 o                         
   0  13   1          6.05          4.42         5.72 o                         
   1  13   1         76.08         94.75         6.28 o                         
   2  13   1        290.71        294.04        12.28 o                         
   3  13   1        391.46        381.19        10.01 o                         
   4  13   1         64.23         69.39         6.80 o                         
   5  13   1         45.52         52.23         9.90 o                         
   6  13   1         26.00         21.46        10.09 o                         
   7  13   1         22.61         20.68        12.02 o                         
  -7  14   1          4.38          9.02        12.48 o                         
  -6  14   1         53.92         60.26         8.15 o                         
  -5  14   1         10.41          9.54         7.20 o                         
  -4  14   1        107.60        102.18         9.29 o                         
  -3  14   1         24.99         20.58         6.72 o                         
  -2  14   1         19.11         23.40         6.60 o                         
  -1  14   1        449.72        485.22         7.97 o                         
   0  14   1         78.85         74.04        10.58 o                         
   1  14   1        449.69        484.52        19.69 o                         
   2  14   1         19.08         31.36        10.37 o                         
   3  14   1         24.96         34.20         6.62 o                         
   4  14   1        107.58        101.84         9.55 o                         
   5  14   1         10.40          6.38         9.25 o                         
   6  14   1         53.89         51.14        11.09 o                         
   7  14   1          4.41          1.48         9.23 o                         
  -7  15   1          1.77         -2.42        12.01 o                         
  -6  15   1          2.50          0.48        10.48 o                         
  -5  15   1          9.96          8.36         7.63 o                         
  -4  15   1          5.29         18.96         9.69 o                         
  -3  15   1        100.44        101.63         9.47 o                         
  -2  15   1         64.46         64.53         7.99 o                         
  -1  15   1         84.92         83.45         6.21 o                         
   0  15   1         55.11         62.16         6.04 o                         
   1  15   1         84.92         88.80         6.67 o                         
   2  15   1         64.48         68.41        12.57 o                         
   3  15   1        100.51         89.76         7.02 o                         
   4  15   1          5.25          2.14         9.69 o                         
   5  15   1          9.96         16.22         9.81 o                         
   6  15   1          2.50          3.30        10.52 o                         
   7  15   1          1.77         -5.43        12.97 o                         
  -7  16   1          1.67          5.76        10.21 o                         
  -6  16   1         12.53         30.21        10.94 o                         
  -5  16   1          5.50          5.34         7.35 o                         
  -4  16   1         13.85         22.23         9.73 o                         
  -3  16   1         63.05         56.26         6.86 o                         
  -2  16   1        156.43        158.40        11.19 o                         
  -1  16   1         33.71         41.04         7.44 o                         
   0  16   1         17.90         19.91         5.87 o                         
   1  16   1         33.75         41.07         6.21 o                         
   2  16   1        156.37        168.71        15.77 o                         
   3  16   1         63.06         58.88         8.89 o                         
   4  16   1         13.81         22.31         9.71 o                         
   5  16   1          5.49         30.15        10.66 o                         
   6  16   1         12.57         10.88        12.01 o                         
   7  16   1          1.67         -5.85        12.37 o                         
  -6  17   1         21.78         26.86        11.38 o                         
  -5  17   1          7.55         27.35        10.40 o                         
  -4  17   1         51.49         47.77         7.37 o                         
  -3  17   1         36.96         52.48         9.73 o                         
  -2  17   1        478.03        487.72        37.43 o                         
  -1  17   1          8.76         12.81         6.62 o                         
   0  17   1         18.28         22.60         6.09 o                         
   1  17   1          8.72          7.12         6.32 o                         
   2  17   1        477.95        490.61        27.46 o                         
   3  17   1         36.96         33.88         8.84 o                         
   4  17   1         51.45         50.71         9.75 o                         
   5  17   1          7.55         24.23        10.80 o                         
   6  17   1         21.77         18.46        11.46 o                         
  -6  18   1         22.58         34.29        11.95 o                         
  -5  18   1         19.59         22.43        11.20 o                         
  -4  18   1         32.15         26.98        10.67 o                         
  -3  18   1         19.89          7.28         7.03 o                         
  -2  18   1        332.04        364.96        27.42 o                         
  -1  18   1         11.98         10.47         5.73 o                         
   0  18   1         10.89          8.89         6.21 o                         
   1  18   1         11.94          7.33         6.83 o                         
   2  18   1        332.03        333.98        30.16 o                         
   3  18   1         19.86         18.25         9.13 o                         
   4  18   1         32.24         26.89         7.47 o                         
   5  18   1         19.55         11.52        10.70 o                         
   6  18   1         22.62         15.22        11.90 o                         
  -6  19   1          7.46         12.29        12.59 o                         
  -5  19   1          5.34         10.96        11.85 o                         
  -4  19   1         37.83         26.31        10.98 o                         
  -3  19   1         32.72         27.69        10.08 o                         
  -2  19   1        101.39         91.34         7.51 o                         
  -1  19   1          0.46         -2.39         6.87 o                         
   0  19   1          4.27          6.33         6.53 o                         
   1  19   1          0.46         -0.63         6.50 o                         
   2  19   1        101.38         93.61         7.53 o                         
   3  19   1         32.74         14.75         7.61 o                         
   4  19   1         37.82         40.85         7.99 o                         
   5  19   1          5.35          1.94         8.85 o                         
   6  19   1          7.46          5.79        13.76 o                         
  -5  20   1         13.86         16.79        11.53 o                         
  -4  20   1          5.78          9.35         8.35 o                         
  -3  20   1         17.98         12.46         7.98 o                         
  -2  20   1         11.10         13.61         7.48 o                         
  -1  20   1         28.43         29.32         6.76 o                         
   0  20   1         80.05         69.49         7.26 o                         
   1  20   1         28.38         27.84         7.02 o                         
   2  20   1         11.10         12.65         6.38 o                         
   3  20   1         18.02         21.59         7.94 o                         
   4  20   1          5.77         15.36        10.77 o                         
   5  20   1         13.83         14.96         9.16 o                         
  -5  21   1         21.67         18.54         9.80 o                         
  -4  21   1         47.76         47.56        12.21 o                         
  -3  21   1          9.92          4.35        11.25 o                         
  -2  21   1          0.45         -2.78         7.92 o                         
  -1  21   1         16.57         19.94         7.17 o                         
   0  21   1         69.21         67.58         7.33 o                         
   1  21   1         16.60         19.56         7.69 o                         
   2  21   1          0.45         -0.41         7.91 o                         
   3  21   1          9.92          6.04        11.24 o                         
   4  21   1         47.73         29.97        11.39 o                         
   5  21   1         21.67         22.49         9.82 o                         
  -4  22   1         21.62         17.08         9.49 o                         
  -3  22   1         16.80         16.61        11.20 o                         
  -2  22   1         14.46         11.17         8.82 o                         
  -1  22   1         10.05          3.26         8.11 o                         
   0  22   1        130.92        134.38         8.00 o                         
   1  22   1         10.06         14.92         7.50 o                         
   2  22   1         14.45         14.37         8.69 o                         
   3  22   1         16.84         13.17        12.00 o                         
   4  22   1         21.63          7.78        13.19 o                         
  -4  23   1         11.52         13.45        13.97 o                         
  -3  23   1          1.92         -5.59        11.65 o                         
  -2  23   1          6.52          1.94         8.62 o                         
  -1  23   1          9.00         11.42         8.14 o                         
   0  23   1        108.07        110.65        12.87 o                         
   1  23   1          8.96          9.23         8.29 o                         
   2  23   1          6.55          7.23         7.34 o                         
   3  23   1          1.92          5.16        11.63 o                         
   4  23   1         11.52         11.85        13.75 o                         
  -3  24   1         19.96         20.27        13.97 o                         
  -2  24   1          2.35          6.56         8.22 o                         
  -1  24   1          1.39          0.72         9.49 o                         
   0  24   1        148.49        146.17         9.35 o                         
   1  24   1          1.40          3.77         8.69 o                         
   2  24   1          2.36          0.47         9.68 o                         
   3  24   1         19.96         25.75        12.52 o                         
  -2  25   1          0.65         -6.14        10.10 o                         
  -1  25   1         13.96         16.98        10.76 o                         
   0  25   1          0.59         -0.35         9.01 o                         
   1  25   1         13.97         13.80         9.44 o                         
   2  25   1          0.66          2.49        10.32 o                         
   1   0   2       2230.50       1885.37        14.40 o                         
   2   0   2        219.72        210.97         6.01 o                         
   3   0   2          1.48          2.06         6.52 o                         
   4   0   2        827.10        864.54        56.33 o                         
   5   0   2        186.90        170.83         9.25 o                         
   6   0   2         85.39         93.40         6.76 o                         
   7   0   2         94.78         92.52         7.61 o                         
   8   0   2          4.31          1.81         8.70 o                         
   9   0   2         12.44         13.27        10.12 o                         
  -9   1   2         20.77         25.47        10.95 o                         
  -8   1   2          2.06          7.14         8.41 o                         
  -7   1   2         16.77         14.62         7.10 o                         
  -6   1   2        190.54        201.29        11.32 o                         
  -5   1   2        388.00        385.95        10.93 o                         
  -4   1   2         93.44         99.06         6.76 o                         
  -3   1   2        165.34        166.62        11.27 o                         
  -2   1   2         29.83         23.57         5.08 o                         
  -1   1   2       1571.11       1513.93        18.93 o                         
   1   1   2       1571.40       1463.88        23.86 o                         
   2   1   2         29.78         20.13         6.08 o                         
   3   1   2        165.23        156.77         7.40 o                         
   4   1   2         93.62         94.63         6.03 o                         
   5   1   2        387.97        382.76        10.50 o                         
   6   1   2        190.70        188.63        16.05 o                         
   7   1   2         16.74         19.40         7.35 o                         
   8   1   2          2.06          1.47         8.38 o                         
   9   1   2         20.77         23.88        10.20 o                         
  -9   2   2          9.52          1.44        14.68 o                         
  -8   2   2          8.80          8.22         8.37 o                         
  -7   2   2         24.15         21.38         6.88 o                         
  -6   2   2         38.86         37.26         6.61 o                         
  -5   2   2        206.16        201.12        10.06 o                         
  -4   2   2         72.00         68.78         5.96 o                         
  -3   2   2        101.64        112.73         7.05 o                         
  -2   2   2         50.52         44.18         5.49 o                         
  -1   2   2       2687.64       2559.52        22.26 o                         
   0   2   2       1458.91       1303.06        17.66 o                         
   1   2   2       2687.68       2714.75        23.21 o                         
   2   2   2         50.48         39.73         5.36 o                         
   3   2   2        101.57        105.84         7.06 o                         
   4   2   2         72.03         73.32         6.19 o                         
   5   2   2        206.20        191.77         7.35 o                         
   6   2   2         38.87         42.30         6.58 o                         
   7   2   2         24.12         20.03         7.83 o                         
   8   2   2          8.81         12.87         8.45 o                         
   9   2   2          9.53          8.82        10.34 o                         
  -9   3   2          1.87         -6.89        13.28 o                         
  -8   3   2         16.66         20.01         8.98 o                         
  -7   3   2         55.78         55.26         7.47 o                         
  -6   3   2        185.58        180.22         7.62 o                         
  -5   3   2         19.72         24.60         9.09 o                         
  -4   3   2         42.86         35.72         4.79 o                         
  -3   3   2        239.04        246.49        11.88 o                         
  -2   3   2       2417.76       2487.75        19.34 o                         
  -1   3   2       5946.70       5774.32        30.63 o                         
   0   3   2         68.10         52.17         7.30 o                         
   1   3   2       5946.05       5647.44        29.83 o                         
   2   3   2       2418.11       2454.51        58.93 o                         
   3   3   2        239.00        227.31         6.60 o                         
   4   3   2         42.95         35.11         5.89 o                         
   5   3   2         19.75         15.83         8.64 o                         
   6   3   2        185.46        189.44         7.59 o                         
   7   3   2         55.84         60.89         7.55 o                         
   8   3   2         16.62         20.59         9.18 o                         
  -8   4   2         25.48         22.61         8.73 o                         
  -7   4   2         76.70         71.91         7.99 o                         
  -6   4   2        255.63        268.23        20.90 o                         
  -5   4   2        320.68        302.25        12.50 o                         
  -4   4   2        156.47        149.39         5.62 o                         
  -3   4   2        652.37        694.15        11.85 o                         
  -2   4   2         89.07         86.04         9.65 o                         
  -1   4   2       3252.00       3212.60        22.70 o                         
   0   4   2        113.93        108.73         5.38 o                         
   1   4   2       3252.45       3107.84       232.16 o                         
   2   4   2         89.17         85.01         6.39 o                         
   3   4   2        651.97        673.02        13.00 o                         
   4   4   2        156.50        160.15         6.88 o                         
   5   4   2        320.62        314.18         9.84 o                         
   6   4   2        255.50        256.29         9.84 o                         
   7   4   2         76.74         81.51         8.06 o                         
   8   4   2         25.48         24.95         8.80 o                         
  -8   5   2         17.29          4.44        12.36 o                         
  -7   5   2        127.90        139.09         8.37 o                         
  -6   5   2          5.30          5.26         7.12 o                         
  -5   5   2         41.14         34.29        10.57 o                         
  -4   5   2         53.68         55.80         5.95 o                         
  -3   5   2         81.67         97.15         8.72 o                         
  -2   5   2        520.97        535.84        11.83 o                         
  -1   5   2       1360.44       1323.96        14.38 o                         
   0   5   2       1098.84        990.12        58.18 o                         
   1   5   2       1360.54       1348.62        97.38 o                         
   2   5   2        520.74        503.95        20.27 o                         
   3   5   2         81.65         94.74         7.10 o                         
   4   5   2         53.81         51.64         5.99 o                         
   5   5   2         41.20         38.84         6.99 o                         
   6   5   2          5.30          2.29         7.22 o                         
   7   5   2        127.92        133.76         8.30 o                         
   8   5   2         17.32         22.14         9.24 o                         
  -8   6   2         27.27         26.28        12.68 o                         
  -7   6   2         61.56         49.25        10.03 o                         
  -6   6   2         11.00         -0.77         8.75 o                         
  -5   6   2         15.37         20.91         9.14 o                         
  -3   6   2         87.28         92.78         6.37 o                         
  -2   6   2       2289.99       2234.69        16.14 o                         
  -1   6   2        154.22        144.67         9.16 o                         
   0   6   2          0.00         -0.72         4.60 o                         
   1   6   2        154.04        140.97         5.99 o                         
   2   6   2       2289.08       2267.05        77.76 o                         
   3   6   2         87.26         90.59         7.08 o                         
   4   6   2         72.71         70.78         6.62 o                         
   5   6   2         15.35         12.96         6.63 o                         
   6   6   2         10.98          4.74         7.04 o                         
   7   6   2         61.56         62.71         8.56 o                         
   8   6   2         27.33         28.18         8.08 o                         
  -8   7   2         14.70         14.35        12.77 o                         
  -7   7   2         84.29         90.97         8.13 o                         
  -6   7   2         89.56         86.00         9.69 o                         
  -5   7   2         59.58         71.55         9.33 o                         
  -3   7   2        412.20        431.69         9.65 o                         
  -2   7   2         12.48         11.57         8.81 o                         
  -1   7   2       1128.85       1125.67        27.87 o                         
   0   7   2          8.04         12.78         6.50 o                         
   1   7   2       1128.98       1189.92        35.90 o                         
   2   7   2         12.49         11.02         6.50 o                         
   3   7   2        412.09        370.26        11.11 o                         
   4   7   2         59.98         58.99         6.33 o                         
   5   7   2         59.44         61.25         7.40 o                         
   6   7   2         89.53         88.89         7.66 o                         
   7   7   2         84.28         85.80         7.28 o                         
   8   7   2         14.71         19.28        10.55 o                         
  -8   8   2          6.15          1.73        12.69 o                         
  -7   8   2         11.39         14.83        10.76 o                         
  -6   8   2         14.86         10.85         9.81 o                         
  -5   8   2         13.28         12.68         8.65 o                         
  -3   8   2        100.66        102.23         8.21 o                         
  -2   8   2       1460.07       1429.80        12.62 o                         
  -1   8   2        303.48        344.58        26.02 o                         
   0   8   2         21.63         29.59         5.82 o                         
   1   8   2        303.51        344.95         8.61 o                         
   2   8   2       1459.86       1375.69        45.49 o                         
   3   8   2        100.73         91.73         8.82 o                         
   4   8   2        198.97        213.52        17.94 o                         
   5   8   2         13.31         17.51         6.85 o                         
   6   8   2         14.89         10.88         7.99 o                         
   7   8   2         11.37         13.37        10.76 o                         
   8   8   2          6.17         10.16        12.73 o                         
  -8   9   2          4.28          4.55        11.92 o                         
  -7   9   2          0.72          1.78        10.38 o                         
  -6   9   2         17.69         10.28         7.24 o                         
  -5   9   2         70.66         66.72         8.94 o                         
  -3   9   2         37.43         35.92         5.77 o                         
  -2   9   2         61.21         58.76         8.25 o                         
  -1   9   2        118.19        111.61         9.59 o                         
   0   9   2        194.67        222.58        10.31 o                         
   1   9   2        118.21        107.02         6.80 o                         
   2   9   2         61.13         55.20         6.73 o                         
   3   9   2         37.40         34.68         5.96 o                         
   4   9   2        132.29        132.76         9.35 o                         
   5   9   2         70.76         76.99         9.57 o                         
   6   9   2         17.68         17.50         9.98 o                         
   7   9   2          0.72         -0.79         8.18 o                         
   8   9   2          4.28          1.05        11.91 o                         
  -8  10   2         27.07         32.11        12.39 o                         
  -7  10   2         49.99         65.05        11.66 o                         
  -6  10   2         13.96         10.52        10.01 o                         
  -5  10   2         43.59         59.79         8.77 o                         
  -4  10   2        278.61        270.34         7.84 o                         
  -2  10   2        117.96        132.37         8.39 o                         
  -1  10   2        498.64        549.02        40.63 o                         
   0  10   2        138.50        145.90         5.77 o                         
   1  10   2        498.89        496.78        30.63 o                         
   2  10   2        117.76        122.46        16.72 o                         
   3  10   2         96.14         87.53         5.39 o                         
   4  10   2        278.71        294.40         9.73 o                         
   5  10   2         43.59         24.66         9.38 o                         
   6  10   2         13.97          8.15         9.34 o                         
   7  10   2         49.90         47.45        10.70 o                         
   8  10   2         27.10         15.14        12.24 o                         
  -8  11   2         25.12         15.75        13.72 o                         
  -7  11   2          1.29          4.01         8.45 o                         
  -6  11   2          3.07         -4.04        10.37 o                         
  -5  11   2         74.82         67.07         9.25 o                         
  -4  11   2        224.48        238.51         9.44 o                         
  -2  11   2          5.60          4.56         5.51 o                         
  -1  11   2         12.22         10.04         5.64 o                         
   0  11   2        235.46        239.55         9.65 o                         
   1  11   2         12.20          6.84         5.07 o                         
   2  11   2          5.60          4.22         5.68 o                         
   3  11   2        170.28        166.52        13.84 o                         
   4  11   2        224.44        226.49         9.43 o                         
   5  11   2         74.80         57.49         9.77 o                         
   6  11   2          3.08          1.86         9.52 o                         
   7  11   2          1.30         -8.85        11.78 o                         
   8  11   2         25.09         25.47        13.81 o                         
  -7  12   2          6.53         -6.68        12.05 o                         
  -6  12   2         17.26         26.61        10.59 o                         
  -5  12   2         12.82         11.52         9.79 o                         
  -4  12   2        166.56        169.98         9.79 o                         
  -1  12   2        355.81        363.73        15.76 o                         
   0  12   2        109.11        110.90         6.03 o                         
   1  12   2        356.05        340.96        25.83 o                         
   2  12   2         28.50         28.42         6.38 o                         
   3  12   2        103.79        104.53         7.02 o                         
   4  12   2        166.66        165.30         9.84 o                         
   5  12   2         12.83         20.80         9.80 o                         
   6  12   2         17.28          8.06         9.99 o                         
   7  12   2          6.53         23.52        11.95 o                         
  -7  13   2          2.95         11.24        11.17 o                         
  -6  13   2         13.66         12.55        10.61 o                         
  -5  13   2         34.10         32.23         9.79 o                         
  -4  13   2         17.55         14.86         6.57 o                         
  -3  13   2        223.63        216.87         7.56 o                         
  -2  13   2         44.85         37.49         8.56 o                         
  -1  13   2        167.75        172.67         9.45 o                         
   0  13   2          0.68         -0.40         5.65 o                         
   1  13   2        167.56        175.41         6.46 o                         
   2  13   2         44.93         41.33         5.13 o                         
   3  13   2        223.94        212.03         7.50 o                         
   4  13   2         17.52         11.40         8.67 o                         
   5  13   2         34.08         28.54         9.26 o                         
   6  13   2         13.64          3.58        10.83 o                         
   7  13   2          2.95         -6.42        11.30 o                         
  -7  14   2         21.99         20.85         9.40 o                         
  -6  14   2          0.91          7.34        10.41 o                         
  -5  14   2          7.12         -5.11         9.86 o                         
  -4  14   2         49.03         71.42         9.50 o                         
  -3  14   2        603.06        652.00        11.07 o                         
  -2  14   2        191.45        198.46        20.81 o                         
  -1  14   2          5.21          7.64         8.44 o                         
   0  14   2         17.63         14.25         8.45 o                         
   1  14   2          5.21          9.03         8.51 o                         
   2  14   2        191.31        200.54         7.50 o                         
   3  14   2        603.15        590.21        29.18 o                         
   4  14   2         48.88         47.49         9.18 o                         
   5  14   2          7.11         15.24         7.21 o                         
   6  14   2          0.92         14.98        11.00 o                         
   7  14   2         21.98         26.71         9.39 o                         
  -7  15   2         11.65         13.14         9.83 o                         
  -6  15   2         31.55         35.64        10.78 o                         
  -5  15   2         98.80         83.65         7.96 o                         
  -4  15   2         36.16         40.16         7.19 o                         
  -3  15   2        230.52        265.08        10.30 o                         
  -2  15   2        358.86        350.10        41.88 o                         
  -1  15   2         28.44         25.10         6.31 o                         
   0  15   2        152.38        149.76         6.41 o                         
   1  15   2         28.48         26.49         5.23 o                         
   2  15   2        358.62        341.60        30.79 o                         
   3  15   2        230.55        218.43         8.35 o                         
   4  15   2         36.11         31.84         9.75 o                         
   5  15   2         98.66         93.56        10.52 o                         
   6  15   2         31.58         38.73         8.53 o                         
   7  15   2         11.66         14.52        12.01 o                         
  -7  16   2         34.19         24.63        12.80 o                         
  -6  16   2          2.85          5.74        11.96 o                         
  -5  16   2         32.27         39.33        10.07 o                         
  -4  16   2         14.75         11.16         9.78 o                         
  -3  16   2        149.82        161.64         7.39 o                         
  -2  16   2        255.86        256.45        21.13 o                         
  -1  16   2         36.35         43.38         6.81 o                         
   0  16   2         12.22         12.58         4.94 o                         
   1  16   2         36.36         37.27         6.33 o                         
   2  16   2        255.90        258.92        11.61 o                         
   3  16   2        149.95        160.02        13.81 o                         
   4  16   2         14.80         13.57         9.72 o                         
   5  16   2         32.26         32.85         7.88 o                         
   6  16   2          2.85          4.11        11.97 o                         
   7  16   2         34.20         36.67        14.00 o                         
  -6  17   2         37.11         29.68        12.50 o                         
  -5  17   2          4.69         16.24        10.96 o                         
  -4  17   2         18.74          7.68         7.30 o                         
  -3  17   2        117.06        116.23         9.51 o                         
  -2  17   2        112.29        110.11         7.35 o                         
  -1  17   2         95.28        100.89        12.01 o                         
   0  17   2          0.39          1.45         6.14 o                         
   1  17   2         95.10        102.11         6.81 o                         
   2  17   2        112.33        104.84         6.94 o                         
   3  17   2        117.03        108.94         8.23 o                         
   4  17   2         18.76         27.24         7.64 o                         
   5  17   2          4.69        -11.16        11.16 o                         
   6  17   2         37.13         30.95         9.19 o                         
  -6  18   2         11.85         -0.67        13.00 o                         
  -5  18   2         31.93         45.20        10.88 o                         
  -4  18   2         15.03         20.91        10.49 o                         
  -3  18   2          9.22          5.17         9.78 o                         
  -2  18   2         16.72         15.10         7.17 o                         
  -1  18   2         53.84         46.20         6.59 o                         
   0  18   2         30.09         31.80         6.55 o                         
   1  18   2         53.76         50.86         6.66 o                         
   2  18   2         16.78          8.45         7.17 o                         
   3  18   2          9.19          7.88         6.48 o                         
   4  18   2         15.05         15.94        10.46 o                         
   5  18   2         31.89         27.70        11.65 o                         
   6  18   2         11.84         16.00        13.00 o                         
  -6  19   2          8.34         18.89        12.70 o                         
  -5  19   2         93.42        107.45         9.01 o                         
  -4  19   2        130.57        124.61         8.31 o                         
  -3  19   2         11.40          9.24         9.69 o                         
  -2  19   2         10.44          9.18         7.47 o                         
  -1  19   2         28.42         37.63         6.95 o                         
   0  19   2         20.06         20.55         6.46 o                         
   1  19   2         28.40         28.85         6.70 o                         
   2  19   2         10.45         12.11         7.26 o                         
   3  19   2         11.42          8.32         8.14 o                         
   4  19   2        130.60        120.11        11.00 o                         
   5  19   2         93.36         95.24         9.26 o                         
  -5  20   2         49.16         40.74        12.88 o                         
  -4  20   2         47.03         53.67        11.80 o                         
  -3  20   2          8.35          2.02         8.00 o                         
  -2  20   2         18.26         18.36         7.57 o                         
  -1  20   2         83.29         83.03         8.32 o                         
   0  20   2         45.28         47.67         6.79 o                         
   1  20   2         83.28         83.20         7.37 o                         
   2  20   2         18.29         16.69         7.58 o                         
   3  20   2          8.36          7.88         8.92 o                         
   4  20   2         47.02         55.34        11.75 o                         
   5  20   2         49.22         37.25        11.91 o                         
  -5  21   2         14.96         12.64        12.49 o                         
  -4  21   2         12.91         17.41         9.16 o                         
  -3  21   2         24.35         24.31        11.55 o                         
  -2  21   2         20.17         24.15         7.39 o                         
  -1  21   2         89.40         88.08        11.05 o                         
   0  21   2         55.59         54.36         7.58 o                         
   1  21   2         89.35         93.78         7.82 o                         
   2  21   2         20.22         25.85         8.20 o                         
   3  21   2         24.35         24.21         9.64 o                         
   4  21   2         12.89         15.79        12.44 o                         
   5  21   2         15.01         16.14        12.48 o                         
  -4  22   2          3.85          6.20        13.26 o                         
  -3  22   2          4.88         13.86        12.14 o                         
  -2  22   2          3.88          1.00         8.22 o                         
  -1  22   2         11.73         14.27         7.59 o                         
   0  22   2          0.47         -2.74         8.09 o                         
   1  22   2         11.72         14.48         7.93 o                         
   2  22   2          3.88          2.73         8.68 o                         
   3  22   2          4.87          5.44        11.22 o                         
   4  22   2          3.85         17.88        13.18 o                         
  -3  23   2          5.84          5.69        11.73 o                         
  -2  23   2         19.90         15.36         8.91 o                         
  -1  23   2         62.96         61.20         8.26 o                         
   0  23   2         19.98         23.94         8.36 o                         
   1  23   2         62.97         64.53         9.43 o                         
   2  23   2         19.91         26.58         9.31 o                         
   3  23   2          5.86         -0.74         9.36 o                         
  -3  24   2          8.99         -0.76        10.36 o                         
  -2  24   2         22.31         16.11         9.49 o                         
  -1  24   2          8.23         -4.22        10.14 o                         
   0  24   2         30.55         25.28         8.80 o                         
   1  24   2          8.24          6.89         9.04 o                         
   2  24   2         22.33         19.90         9.76 o                         
   3  24   2          8.97          6.83        12.81 o                         
  -1  25   2          0.96         -2.82         9.68 o                         
   0  25   2         30.61         23.84         9.54 o                         
   1  25   2          0.96          5.81         9.62 o                         
   1   0   3       4817.56       4614.34        26.75 o                         
   2   0   3        181.79        192.63         7.37 o                         
   3   0   3         53.80         55.91         6.51 o                         
   4   0   3        402.10        423.48        11.56 o                         
   5   0   3         20.34         22.07         4.94 o                         
   6   0   3          0.49          7.67         8.63 o                         
   7   0   3         31.98         37.70         7.27 o                         
   8   0   3          7.73         10.12         8.57 o                         
  -8   1   3         18.64         13.39         8.66 o                         
  -7   1   3          8.44         14.90         7.44 o                         
  -6   1   3        266.79        260.34        10.04 o                         
  -5   1   3        890.24        876.47        70.84 o                         
  -4   1   3        127.66        130.78         6.61 o                         
  -3   1   3         26.32         25.95         6.35 o                         
  -2   1   3         75.25         77.98         6.88 o                         
  -1   1   3        735.56        740.81        13.03 o                         
   1   1   3        735.97        721.58        39.27 o                         
   2   1   3         75.24         71.10         5.29 o                         
   3   1   3         26.27         20.26         6.17 o                         
   4   1   3        127.71        128.26         6.18 o                         
   5   1   3        890.49        901.68        36.52 o                         
   6   1   3        266.82        267.07        10.49 o                         
   7   1   3          8.44          7.27         7.15 o                         
   8   1   3         18.63         15.47         8.26 o                         
  -8   2   3          8.45          4.28         9.50 o                         
  -7   2   3         12.16         13.48         7.37 o                         
  -6   2   3        145.67        138.41        11.44 o                         
  -5   2   3        286.69        288.80         7.01 o                         
  -4   2   3         32.66         28.03         5.90 o                         
  -3   2   3        230.32        221.16         8.94 o                         
  -2   2   3        799.83        864.43        13.56 o                         
  -1   2   3        424.89        406.74         9.47 o                         
   0   2   3        134.11        126.66         9.11 o                         
   1   2   3        425.18        411.78        10.01 o                         
   2   2   3        799.50        779.36        20.87 o                         
   3   2   3        230.67        225.00         7.03 o                         
   4   2   3         32.65         32.10         5.96 o                         
   5   2   3        286.72        273.10        21.08 o                         
   6   2   3        145.66        139.01         9.53 o                         
   7   2   3         12.11         15.71         7.16 o                         
   8   2   3          8.46          6.48         8.54 o                         
  -8   3   3          7.75         12.16         9.19 o                         
  -7   3   3         37.59         39.00         7.55 o                         
  -6   3   3         60.62         58.34         9.79 o                         
  -5   3   3        185.47        176.52         5.80 o                         
  -4   3   3        335.11        374.71         7.25 o                         
  -3   3   3        135.50        149.99         9.10 o                         
  -2   3   3        727.21        761.70        12.87 o                         
  -1   3   3       1975.63       2003.52        17.48 o                         
   0   3   3        230.58        248.95        10.46 o                         
   1   3   3       1974.76       2085.10        18.43 o                         
   2   3   3        727.53        733.32        17.89 o                         
   3   3   3        135.60        142.67         6.78 o                         
   4   3   3        335.34        349.80        12.30 o                         
   5   3   3        185.51        194.36         6.79 o                         
   6   3   3         60.66         56.51         9.04 o                         
   7   3   3         37.67         38.45         6.61 o                         
   8   3   3          7.75          9.62         8.38 o                         
  -8   4   3         39.89         42.67        12.33 o                         
  -7   4   3         16.90         17.03         7.51 o                         
  -6   4   3         27.33         30.46        11.26 o                         
  -5   4   3        130.02        141.51         7.61 o                         
  -4   4   3        174.57        165.86         6.73 o                         
  -3   4   3          6.59          4.78         8.06 o                         
  -2   4   3        268.86        302.18        10.37 o                         
  -1   4   3        683.73        699.52        12.10 o                         
   0   4   3       2086.98       1995.73        13.82 o                         
   1   4   3        683.88        706.44        26.91 o                         
   2   4   3        269.08        285.31        13.17 o                         
   3   4   3          6.62          1.52         4.96 o                         
   4   4   3        174.47        171.39         6.59 o                         
   5   4   3        130.03        143.09        12.28 o                         
   6   4   3         27.39         29.45         9.92 o                         
   7   4   3         16.93         14.80         7.59 o                         
   8   4   3         39.87         38.84         9.55 o                         
  -8   5   3         32.57         22.46        12.58 o                         
  -7   5   3         27.92         16.12         7.84 o                         
  -5   5   3         85.60         87.15         8.42 o                         
  -4   5   3          6.01         -3.59         7.79 o                         
  -3   5   3        437.60        463.77         9.82 o                         
  -2   5   3        223.45        225.84         7.84 o                         
  -1   5   3        545.24        545.77        10.09 o                         
   0   5   3          8.38         12.91         5.48 o                         
   1   5   3        545.34        540.24         7.96 o                         
   2   5   3        223.30        203.62         6.43 o                         
   3   5   3        437.38        411.22         8.65 o                         
   4   5   3          5.99          6.06         5.99 o                         
   5   5   3         85.49         76.70        10.23 o                         
   6   5   3          6.97          1.42         6.72 o                         
   7   5   3         27.92         29.76         7.81 o                         
   8   5   3         32.58         26.51         9.08 o                         
  -8   6   3         81.77         94.84        13.05 o                         
  -7   6   3         36.41         49.13        10.70 o                         
  -6   6   3         54.53         61.14         9.15 o                         
  -5   6   3          2.47          5.66         8.47 o                         
  -4   6   3         49.02         54.76         5.86 o                         
  -3   6   3        343.59        358.94         7.70 o                         
  -2   6   3        419.78        400.39         8.48 o                         
  -1   6   3        718.43        728.08        12.74 o                         
   0   6   3       1126.49       1157.98        10.71 o                         
   1   6   3        718.63        718.45        14.23 o                         
   2   6   3        419.63        379.12         6.99 o                         
   3   6   3        343.68        344.02        13.29 o                         
   4   6   3         49.11         51.81         5.98 o                         
   5   6   3          2.49          7.31         6.22 o                         
   6   6   3         54.51         48.63         7.13 o                         
   7   6   3         36.40         38.16         6.70 o                         
   8   6   3         81.82         86.61         9.79 o                         
  -8   7   3          5.02          6.21        12.90 o                         
  -7   7   3         14.40          7.11        10.11 o                         
  -6   7   3         97.91         83.10         7.48 o                         
  -4   7   3         58.51         74.75         8.34 o                         
  -3   7   3         90.00         96.86         6.13 o                         
  -2   7   3       1081.81       1101.83        11.37 o                         
  -1   7   3        876.54        944.38        13.14 o                         
   0   7   3         11.75         10.93         5.52 o                         
   1   7   3        876.25        932.23        22.51 o                         
   2   7   3       1082.08       1124.93        72.84 o                         
   3   7   3         90.02         92.37         5.54 o                         
   4   7   3         58.55         55.00         6.71 o                         
   5   7   3         59.33         59.35         6.95 o                         
   6   7   3         97.90         87.38         8.79 o                         
   7   7   3         14.40         15.50         6.80 o                         
   8   7   3          5.00         -3.73        10.09 o                         
  -8   8   3         10.21         11.35         9.65 o                         
  -7   8   3         12.31          3.48        11.40 o                         
  -6   8   3          1.47         -8.06         9.28 o                         
  -4   8   3         82.45         77.97         6.43 o                         
  -3   8   3         80.99         75.51         6.02 o                         
  -2   8   3        856.59        829.33        10.01 o                         
  -1   8   3        521.41        529.64        15.54 o                         
   0   8   3         94.39         92.11         5.62 o                         
   1   8   3        521.17        526.75        13.29 o                         
   2   8   3        857.14        852.42        62.77 o                         
   3   8   3         81.01         76.50         5.20 o                         
   4   8   3         82.44         82.40         5.82 o                         
   5   8   3        186.35        157.85         6.33 o                         
   6   8   3          1.48         -2.20         7.91 o                         
   7   8   3         12.31          6.29         8.36 o                         
   8   8   3         10.21         16.21        12.21 o                         
  -8   9   3         29.59         37.64        13.67 o                         
  -7   9   3         12.83         19.03         8.34 o                         
  -6   9   3         64.02         51.03        10.11 o                         
  -4   9   3        173.13        172.66         9.03 o                         
  -3   9   3        330.27        318.83         7.32 o                         
  -2   9   3        144.95        160.96         8.62 o                         
  -1   9   3        221.11        206.76         8.08 o                         
   0   9   3        417.84        431.33         9.29 o                         
   1   9   3        220.89        202.38         6.84 o                         
   2   9   3        145.22        142.91         6.91 o                         
   3   9   3        330.17        308.84        10.99 o                         
   4   9   3        173.28        154.91         5.65 o                         
   5   9   3         17.36         18.00         7.49 o                         
   6   9   3         63.95         60.00         8.11 o                         
   7   9   3         12.82          1.61        10.57 o                         
   8   9   3         29.60         36.24        13.32 o                         
  -8  10   3          7.23          1.29        12.61 o                         
  -7  10   3         40.62         49.68        11.63 o                         
  -6  10   3          4.09          8.85        10.19 o                         
  -4  10   3        323.33        302.39         7.56 o                         
  -3  10   3        335.69        318.96         7.60 o                         
  -2  10   3         17.43          9.13         5.64 o                         
  -1  10   3         57.06         51.80         4.84 o                         
   0  10   3        580.87        624.68        40.64 o                         
   1  10   3         56.96         47.95         5.85 o                         
   2  10   3         17.48         17.01         5.80 o                         
   3  10   3        335.42        329.62        12.56 o                         
   4  10   3        323.46        313.29        10.95 o                         
   5  10   3         45.58         36.44         6.26 o                         
   6  10   3          4.10         -1.27        10.22 o                         
   7  10   3         40.59         27.09        11.82 o                         
   8  10   3          7.21          7.94        10.21 o                         
  -8  11   3          9.42          8.91        14.02 o                         
  -7  11   3          1.18          5.34        12.26 o                         
  -6  11   3          5.61         13.68        10.32 o                         
  -5  11   3         26.68         18.68         6.78 o                         
  -3  11   3        301.96        303.59         7.55 o                         
  -2  11   3         65.69         60.39         8.03 o                         
  -1  11   3        498.49        482.00        29.95 o                         
   0  11   3         37.08         36.04         4.77 o                         
   1  11   3        498.40        492.30        11.55 o                         
   2  11   3         65.65         54.94         6.49 o                         
   3  11   3        301.61        287.83        11.27 o                         
   4  11   3        486.34        503.17        26.71 o                         
   5  11   3         26.72         17.21         9.24 o                         
   6  11   3          5.59         23.03         9.69 o                         
   7  11   3          1.18         10.71         8.86 o                         
   8  11   3          9.41         12.33        14.08 o                         
  -7  12   3         11.67         18.08        11.51 o                         
  -6  12   3          1.58          6.52        10.76 o                         
  -5  12   3         44.08         39.58         9.28 o                         
  -3  12   3        309.97        295.09         7.54 o                         
  -2  12   3          7.89          2.88         5.53 o                         
  -1  12   3         37.23         38.68         5.74 o                         
   0  12   3         51.53         53.22         6.03 o                         
   1  12   3         37.18         40.27         7.55 o                         
   2  12   3          7.88         12.15         4.83 o                         
   3  12   3        309.65        290.92         6.04 o                         
   4  12   3         52.94         54.12         8.05 o                         
   5  12   3         44.10         42.31         9.35 o                         
   6  12   3          1.59          0.79         7.49 o                         
   7  12   3         11.69         15.46         9.22 o                         
  -7  13   3          4.10          0.02         9.29 o                         
  -6  13   3         13.69         15.63        10.17 o                         
  -5  13   3         21.46         21.56         9.81 o                         
  -3  13   3         86.15         84.62         6.54 o                         
  -2  13   3        407.60        412.13         9.98 o                         
  -1  13   3         15.61         19.34         4.78 o                         
   0  13   3        328.12        338.53         7.06 o                         
   1  13   3         15.61         14.77         4.91 o                         
   2  13   3        407.81        381.62        24.11 o                         
   3  13   3         86.07         80.32         5.82 o                         
   4  13   3         65.93         51.67         9.43 o                         
   5  13   3         21.50         24.17         9.39 o                         
   6  13   3         13.64         21.67         8.00 o                         
   7  13   3          4.12          0.47        11.65 o                         
  -7  14   3         39.52         30.01         9.78 o                         
  -6  14   3          1.88         10.46        10.61 o                         
  -5  14   3         40.48         32.13         7.41 o                         
  -4  14   3        100.91        103.27         9.47 o                         
  -2  14   3          9.74          9.12         8.37 o                         
  -1  14   3          3.17          6.42         5.76 o                         
   0  14   3          7.75          8.92         5.83 o                         
   1  14   3          3.16          3.82         4.91 o                         
   2  14   3          9.69          8.07         6.09 o                         
   3  14   3        295.98        304.86         9.33 o                         
   4  14   3        100.83         93.73         9.96 o                         
   5  14   3         40.50         53.59         7.78 o                         
   6  14   3          1.89         12.11        10.71 o                         
   7  14   3         39.54         32.19         9.75 o                         
  -7  15   3          3.48         -0.01         9.89 o                         
  -6  15   3         14.96         16.66         8.58 o                         
  -5  15   3         19.23         28.31        10.03 o                         
  -4  15   3         20.94         30.78         9.29 o                         
  -1  15   3          6.25          3.01         6.43 o                         
   0  15   3         96.65         96.71         6.20 o                         
   1  15   3          6.24         12.01         5.98 o                         
   2  15   3        259.81        265.02         7.76 o                         
   3  15   3         21.23         22.78         7.45 o                         
   4  15   3         20.95         27.06         7.20 o                         
   5  15   3         19.20         15.75         9.72 o                         
   6  15   3         14.93         21.63        11.81 o                         
   7  15   3          3.48         11.86         9.72 o                         
  -6  16   3          7.81          5.27        11.19 o                         
  -5  16   3         24.67         24.56        10.87 o                         
  -4  16   3         71.02         80.87        10.26 o                         
  -3  16   3        159.74        186.50        10.18 o                         
  -1  16   3         91.64         89.20         9.34 o                         
   0  16   3          2.80          6.54         5.93 o                         
   1  16   3         91.59        107.42         9.22 o                         
   2  16   3         52.64         46.18         8.74 o                         
   3  16   3        159.76        156.90         6.49 o                         
   4  16   3         71.03         64.52         9.79 o                         
   5  16   3         24.64         25.16        10.90 o                         
   6  16   3          7.81         11.91        12.39 o                         
  -6  17   3         36.18         45.92        12.74 o                         
  -5  17   3          5.22         12.23         8.08 o                         
  -4  17   3         29.81         23.40         9.88 o                         
  -3  17   3         69.73         81.81         9.99 o                         
  -2  17   3         93.94         98.41         9.51 o                         
  -1  17   3         32.33         30.16         9.22 o                         
   0  17   3        119.57        114.80         9.68 o                         
   1  17   3         32.44         21.59         6.31 o                         
   2  17   3         93.96         92.55         7.40 o                         
   3  17   3         69.69         65.97         7.98 o                         
   4  17   3         29.76         28.50         9.87 o                         
   5  17   3          5.21         -0.49         8.44 o                         
   6  17   3         36.15         32.24         9.47 o                         
  -6  18   3          2.30         13.42        13.61 o                         
  -5  18   3         29.32         32.99        12.04 o                         
  -4  18   3         66.14         70.02        10.21 o                         
  -3  18   3          9.53         19.11        10.07 o                         
  -2  18   3         90.59         98.16        10.11 o                         
  -1  18   3         64.57         65.45         7.03 o                         
   0  18   3          0.45          0.52         6.37 o                         
   1  18   3         64.56         68.16         6.95 o                         
   2  18   3         90.64         79.19         5.96 o                         
   3  18   3          9.55         12.05         6.40 o                         
   4  18   3         66.19         71.73        10.93 o                         
   5  18   3         29.31         48.13        12.09 o                         
   6  18   3          2.31         14.58        13.26 o                         
  -5  19   3          1.72         -3.14         9.14 o                         
  -4  19   3         23.60         23.07        11.34 o                         
  -3  19   3         30.94         34.86        10.80 o                         
  -2  19   3         14.95         23.55         9.63 o                         
  -1  19   3        159.24        160.54         7.59 o                         
   0  19   3         19.01         17.99         6.83 o                         
   1  19   3        159.11        147.69        13.45 o                         
   2  19   3         14.93         19.70         7.67 o                         
   3  19   3         31.01         35.35         8.36 o                         
   4  19   3         23.62         25.64         8.38 o                         
   5  19   3          1.73          6.22        11.59 o                         
  -5  20   3          1.66          4.27        13.00 o                         
  -4  20   3          3.11         -2.10        11.19 o                         
  -3  20   3          5.87         14.89        11.20 o                         
  -2  20   3          6.91          8.82         7.54 o                         
  -1  20   3          4.82          4.07         7.27 o                         
   0  20   3        210.43        216.96        21.56 o                         
   1  20   3          4.83         13.45         7.62 o                         
   2  20   3          6.91          6.32         7.81 o                         
   3  20   3          5.87          9.25         9.23 o                         
   4  20   3          3.11         -3.53        11.80 o                         
   5  20   3          1.66        -11.83        11.83 o                         
  -4  21   3         42.64         48.22        11.71 o                         
  -3  21   3         31.17         45.32        10.96 o                         
  -2  21   3          2.39         -0.64        10.45 o                         
  -1  21   3         15.19          7.51         7.49 o                         
   0  21   3          1.51          6.00         6.96 o                         
   1  21   3         15.21         11.52         8.08 o                         
   2  21   3          2.38          1.64         7.54 o                         
   3  21   3         31.19         31.15         9.70 o                         
   4  21   3         42.60         56.11        12.78 o                         
  -4  22   3          9.06         -0.87        13.31 o                         
  -3  22   3          3.59          1.19         9.03 o                         
  -2  22   3          3.99         -6.66        11.83 o                         
  -1  22   3         42.85         38.17         8.47 o                         
   0  22   3          2.33          7.79         7.70 o                         
   1  22   3         42.85         37.35         8.51 o                         
   2  22   3          3.98          6.50         8.53 o                         
   3  22   3          3.60          6.95         9.75 o                         
   4  22   3          9.05          3.98        13.37 o                         
  -3  23   3          0.55        -11.92        11.92 o                         
  -2  23   3         11.10          9.74        12.64 o                         
  -1  23   3         14.43         23.68         9.60 o                         
   0  23   3         33.98         31.51         8.29 o                         
   1  23   3         14.41         18.94         9.03 o                         
   2  23   3         11.12         -0.75         8.68 o                         
   3  23   3          0.55         -2.77        10.68 o                         
  -2  24   3          0.04         -0.50        13.22 o                         
  -1  24   3          2.59         -0.75         9.17 o                         
   0  24   3          2.03         -3.55         9.69 o                         
   1  24   3          2.60          7.31         9.58 o                         
   2  24   3          0.04         -4.18         9.92 o                         
  -1  25   3         35.13         25.36        10.14 o                         
   0  25   3         13.33          9.53         9.63 o                         
   1  25   3         35.17         41.02         9.87 o                         
   1   0   4        825.35        728.09        11.09 o                         
   2   0   4        641.09        712.00        12.36 o                         
   3   0   4         10.11         11.72         5.81 o                         
   4   0   4         68.12         57.11         6.09 o                         
   5   0   4        212.93        206.17         6.78 o                         
   6   0   4         56.27         61.66         6.67 o                         
   7   0   4         14.88         19.28        10.86 o                         
   8   0   4         18.71         19.96         8.95 o                         
  -8   1   4         33.27         39.08         8.70 o                         
  -7   1   4         39.78         42.33        11.14 o                         
  -6   1   4          0.70          2.64         6.41 o                         
  -5   1   4        422.30        427.45        22.26 o                         
  -4   1   4         34.93         32.48         5.96 o                         
  -3   1   4        268.93        267.42         7.00 o                         
  -2   1   4        574.01        584.72        11.58 o                         
  -1   1   4         51.18         62.62         9.42 o                         
   1   1   4         51.11         48.38         6.89 o                         
   2   1   4        573.76        601.08         8.47 o                         
   3   1   4        269.07        261.95        15.73 o                         
   4   1   4         34.92         31.40         7.17 o                         
   5   1   4        422.29        444.05        13.45 o                         
   6   1   4          0.69          1.51         6.41 o                         
   7   1   4         39.81         41.66        10.81 o                         
   8   1   4         33.26         35.87         9.76 o                         
  -8   2   4          0.97          2.47         9.05 o                         
  -7   2   4          5.62          8.99        11.91 o                         
  -6   2   4        191.75        204.54         6.98 o                         
  -5   2   4         39.94         41.42         6.17 o                         
  -4   2   4        258.54        234.30        20.20 o                         
  -3   2   4         14.17          5.35         7.88 o                         
  -2   2   4        494.50        508.55        10.79 o                         
  -1   2   4        818.99        789.86        12.85 o                         
   0   2   4        515.55        469.21         9.62 o                         
   2   2   4        494.59        495.24        35.02 o                         
   3   2   4         14.20         14.10         5.77 o                         
   4   2   4        258.31        248.41         6.85 o                         
   5   2   4         39.93         38.25         5.06 o                         
   6   2   4        191.73        187.44         6.88 o                         
   7   2   4          5.63          5.06         7.58 o                         
   8   2   4          0.96         -0.44         9.46 o                         
  -8   3   4         13.34         20.19        12.85 o                         
  -7   3   4         33.60         36.22        10.25 o                         
  -6   3   4          4.54          7.71         6.74 o                         
  -5   3   4         52.37         54.38         8.65 o                         
  -4   3   4        168.99        163.75         6.68 o                         
  -3   3   4        111.35        111.63         8.32 o                         
  -2   3   4        359.95        379.60        10.38 o                         
  -1   3   4        403.29        376.34         8.93 o                         
   0   3   4         30.87         43.41         9.44 o                         
   1   3   4        403.29        404.49        11.81 o                         
   2   3   4        360.09        336.97        14.49 o                         
   3   3   4        111.48        100.03         6.85 o                         
   4   3   4        168.88        178.69         6.45 o                         
   5   3   4         52.43         49.70         6.29 o                         
   6   3   4          4.53          1.52         6.50 o                         
   7   3   4         33.58         32.76         8.25 o                         
   8   3   4         13.32         15.71         9.19 o                         
  -8   4   4         43.58         46.28        13.22 o                         
  -7   4   4         43.92         41.64        11.27 o                         
  -6   4   4          5.60          7.06         9.38 o                         
  -5   4   4         36.47         38.25         8.74 o                         
  -4   4   4        218.33        222.00         9.10 o                         
  -3   4   4          1.02          2.31         7.41 o                         
  -2   4   4       1790.57       1733.27        13.72 o                         
  -1   4   4         25.36         32.87         9.12 o                         
   0   4   4         93.04         84.55         7.17 o                         
   1   4   4         25.39         28.73         6.65 o                         
   2   4   4       1790.73       1661.14        75.33 o                         
   3   4   4          1.04          3.49         5.58 o                         
   4   4   4        218.58        214.56         6.74 o                         
   5   4   4         36.49         28.26         6.22 o                         
   6   4   4          5.60          6.53         6.87 o                         
   7   4   4         43.97         48.98         8.09 o                         
   8   4   4         43.56         51.17         9.47 o                         
  -8   5   4         35.85         39.59        12.79 o                         
  -7   5   4          0.69          6.23        10.13 o                         
  -6   5   4         18.63         28.72         6.83 o                         
  -5   5   4        194.76        183.92         7.20 o                         
  -4   5   4        367.22        383.03         9.86 o                         
  -3   5   4         19.43         22.41         7.66 o                         
  -2   5   4         84.21         77.78         8.50 o                         
  -1   5   4        105.79        113.53         9.41 o                         
   0   5   4        267.28        248.78        10.33 o                         
   1   5   4        106.02        117.00         6.98 o                         
   2   5   4         84.34         74.44        11.54 o                         
   3   5   4         19.41         15.73         5.77 o                         
   4   5   4        367.31        345.73         6.43 o                         
   5   5   4        194.75        197.06         9.31 o                         
   6   5   4         18.61         21.84         6.71 o                         
   7   5   4          0.69         -7.67         8.18 o                         
   8   5   4         35.82         32.25         9.60 o                         
  -8   6   4          4.21         11.57        12.06 o                         
  -7   6   4          1.62          8.37        11.08 o                         
  -5   6   4        109.73        125.62         8.71 o                         
  -4   6   4        114.37        108.03         6.70 o                         
  -3   6   4         26.01         34.85         8.02 o                         
  -2   6   4        920.86        989.66        12.09 o                         
  -1   6   4        360.79        403.97        10.10 o                         
   0   6   4         70.23         54.30         6.50 o                         
   1   6   4        360.84        377.91        13.70 o                         
   2   6   4        920.91        925.21        52.52 o                         
   3   6   4         26.06         32.61         5.90 o                         
   4   6   4        114.44        107.43         6.59 o                         
   5   6   4        109.83        112.81         5.73 o                         
   6   6   4         20.54         18.09         6.92 o                         
   7   6   4          1.63         -2.89         8.08 o                         
   8   6   4          4.22         12.50         9.90 o                         
  -8   7   4         32.66         29.51        13.40 o                         
  -7   7   4         27.56         26.05        10.67 o                         
  -5   7   4        185.56        211.44         9.59 o                         
  -4   7   4        140.91        144.43         8.61 o                         
  -3   7   4        128.33        125.62         6.27 o                         
  -2   7   4        554.58        581.62        10.42 o                         
  -1   7   4         47.47         53.39         8.41 o                         
   0   7   4         79.21         86.31         6.43 o                         
   1   7   4         47.64         41.30         6.09 o                         
   2   7   4        554.37        534.61        36.29 o                         
   3   7   4        128.40        121.50         4.73 o                         
   4   7   4        140.78        142.70         7.06 o                         
   5   7   4        185.62        185.09         7.02 o                         
   6   7   4         32.13         26.96         9.72 o                         
   7   7   4         27.59         31.47         7.33 o                         
   8   7   4         32.69         30.71        10.74 o                         
  -8   8   4          9.14          3.53        12.53 o                         
  -7   8   4         28.12         30.85        10.77 o                         
  -5   8   4        121.15        130.26         9.40 o                         
  -4   8   4        121.71        129.19         9.15 o                         
  -3   8   4         57.06         58.79         6.28 o                         
  -2   8   4        129.60        126.60         8.38 o                         
  -1   8   4        138.67        149.32         8.64 o                         
   0   8   4         36.05         34.16         4.49 o                         
   1   8   4        138.59        141.89         5.50 o                         
   2   8   4        129.61        140.19        10.48 o                         
   3   8   4         57.01         58.67         4.99 o                         
   4   8   4        121.56        116.81         5.90 o                         
   5   8   4        121.15        112.26         5.44 o                         
   6   8   4          1.13        -10.03        10.03 o                         
   7   8   4         28.15         38.12         7.37 o                         
   8   8   4          9.14          6.45        10.08 o                         
  -8   9   4          0.71         -7.85        13.89 o                         
  -7   9   4         25.78         35.72        11.71 o                         
  -5   9   4        152.29        145.80         7.05 o                         
  -4   9   4        127.76        134.40         8.60 o                         
  -3   9   4         16.59         23.62         8.24 o                         
  -2   9   4        410.07        407.11         9.26 o                         
  -1   9   4         27.39         22.73         5.59 o                         
   0   9   4        200.22        197.45        15.94 o                         
   1   9   4         27.37         30.51         5.69 o                         
   2   9   4        409.80        382.33         6.36 o                         
   3   9   4         16.63         17.80         4.37 o                         
   4   9   4        127.67        109.29         7.39 o                         
   5   9   4        152.34        130.94         6.65 o                         
   6   9   4         59.36         55.79         6.73 o                         
   7   9   4         25.77         29.58         8.81 o                         
   8   9   4          0.71         -1.93        12.82 o                         
  -8  10   4         45.99         50.38        13.38 o                         
  -7  10   4         22.83         37.47        12.42 o                         
  -5  10   4         40.09         46.96         8.85 o                         
  -4  10   4         93.19         89.89         6.52 o                         
  -3  10   4        139.09        146.19         8.73 o                         
  -2  10   4         77.07         65.48         5.89 o                         
  -1  10   4        192.47        192.04         8.73 o                         
   0  10   4        225.59        235.95         6.67 o                         
   1  10   4        192.41        191.41        12.14 o                         
   2  10   4         77.06         74.51         5.07 o                         
   3  10   4        138.97        128.94         5.86 o                         
   4  10   4         93.16         82.84         5.81 o                         
   5  10   4         40.04         42.25         6.59 o                         
   6  10   4          3.60          1.55         7.53 o                         
   7  10   4         22.78         15.61         8.96 o                         
  -7  11   4         19.90         41.04        12.43 o                         
  -6  11   4         20.91         22.11         9.89 o                         
  -4  11   4        172.14        187.61         9.35 o                         
  -3  11   4         74.36         82.27         8.64 o                         
  -2  11   4         45.30         42.09         8.17 o                         
  -1  11   4        397.08        359.69        42.40 o                         
   0  11   4        121.45        119.80         6.13 o                         
   1  11   4        397.30        387.91        26.88 o                         
   2  11   4         45.40         49.35         6.02 o                         
   3  11   4         74.36         73.48         5.25 o                         
   4  11   4        172.17        172.91         6.80 o                         
   5  11   4        131.61        115.27         7.23 o                         
   6  11   4         20.94         10.17         7.60 o                         
   7  11   4         19.85         11.08        12.46 o                         
  -7  12   4          1.93          0.97        11.87 o                         
  -6  12   4          2.90         -2.45        10.96 o                         
  -4  12   4         49.25         43.49         8.95 o                         
  -3  12   4        344.56        379.55         9.72 o                         
  -2  12   4        168.95        157.58         6.97 o                         
  -1  12   4          7.40          5.49         5.80 o                         
   0  12   4         36.85         34.72         7.01 o                         
   1  12   4          7.40          6.10         5.95 o                         
   2  12   4        168.76        163.13         5.83 o                         
   3  12   4        344.59        331.83         8.95 o                         
   4  12   4         49.22         40.82         5.45 o                         
   5  12   4         23.13         19.58         6.80 o                         
   6  12   4          2.89          3.16        10.07 o                         
   7  12   4          1.93         -2.55        11.91 o                         
  -7  13   4         10.11         14.57        12.21 o                         
  -6  13   4         35.06         37.29        11.57 o                         
  -4  13   4        124.35        119.14         7.19 o                         
  -3  13   4        143.76        175.63         9.28 o                         
  -2  13   4        170.99        177.60         9.13 o                         
  -1  13   4        162.93        173.44        11.72 o                         
   0  13   4          6.63          8.77         4.72 o                         
   1  13   4        163.10        151.13         5.49 o                         
   2  13   4        171.00        175.59         7.19 o                         
   3  13   4        143.75        128.21         5.84 o                         
   4  13   4        124.29        110.85         5.79 o                         
   5  13   4         11.78          9.18         9.65 o                         
   6  13   4         35.06         32.19        11.63 o                         
   7  13   4         10.08          2.36         9.88 o                         
  -7  14   4         47.50         56.11        12.61 o                         
  -6  14   4          6.72         15.70        10.86 o                         
  -3  14   4         62.57         76.77         8.74 o                         
  -2  14   4        162.91        155.54         6.96 o                         
  -1  14   4         17.54         17.09         6.16 o                         
   0  14   4        116.69        126.32         6.25 o                         
   1  14   4         17.52         13.43         6.22 o                         
   2  14   4        162.79        160.34         6.88 o                         
   3  14   4         62.68         60.26         7.02 o                         
   4  14   4         99.95         87.52         5.99 o                         
   5  14   4         17.11          9.81         9.59 o                         
   6  14   4          6.73          8.51        11.78 o                         
   7  14   4         47.47         30.56        10.17 o                         
  -6  15   4          2.13         11.96         8.76 o                         
  -5  15   4          9.74         11.72         7.84 o                         
  -3  15   4         59.11         61.46         8.94 o                         
  -2  15   4         50.59         56.19         9.03 o                         
  -1  15   4         70.74         69.60         6.48 o                         
   0  15   4         21.73         20.06         5.68 o                         
   1  15   4         70.77         72.61         6.47 o                         
   2  15   4         50.56         52.79         6.52 o                         
   3  15   4         59.11         69.73         5.97 o                         
   4  15   4         32.94         32.94         5.95 o                         
   5  15   4          9.73         12.05         7.89 o                         
   6  15   4          2.12          4.54        12.13 o                         
  -6  16   4          5.00          8.56        12.61 o                         
  -5  16   4          8.79          4.11        11.16 o                         
  -2  16   4         68.86         74.24         8.45 o                         
  -1  16   4          4.40          6.87         6.37 o                         
   0  16   4         88.43         92.92         6.48 o                         
   1  16   4          4.40          2.79         6.17 o                         
   2  16   4         68.81         81.71         6.87 o                         
   3  16   4        127.92        134.11         7.91 o                         
   4  16   4          8.88          3.28         7.88 o                         
   5  16   4          8.76          9.65         8.39 o                         
   6  16   4          5.01         10.38        11.86 o                         
  -6  17   4          3.66         12.00        12.24 o                         
  -5  17   4         22.64         26.02        10.91 o                         
  -4  17   4          0.75          9.99        10.03 o                         
  -2  17   4          7.80          8.85         6.87 o                         
  -1  17   4         18.77         23.37         6.30 o                         
   0  17   4          0.38         -4.42         6.30 o                         
   1  17   4         18.72         13.55         6.77 o                         
   2  17   4          7.77          3.56         6.15 o                         
   3  17   4         13.30          5.36         9.82 o                         
   4  17   4          0.75         -2.63        10.61 o                         
   5  17   4         22.67         25.21        11.92 o                         
   6  17   4          3.67          4.14         9.79 o                         
  -5  18   4          3.09         -3.34        12.40 o                         
  -4  18   4         72.16         85.48        11.38 o                         
  -3  18   4         23.09         20.98         7.46 o                         
  -1  18   4        116.44        111.43        10.33 o                         
   0  18   4         15.08         11.28         6.50 o                         
   1  18   4        116.40        112.55        13.18 o                         
   2  18   4         13.33         12.12        10.07 o                         
   3  18   4         23.04         16.99         6.41 o                         
   4  18   4         72.16         68.08         8.27 o                         
   5  18   4          3.08          4.00        11.39 o                         
  -5  19   4          1.78         -9.52        11.95 o                         
  -4  19   4         26.16         28.90        11.77 o                         
  -3  19   4         11.54          5.53         7.99 o                         
  -2  19   4          6.56         10.27         7.60 o                         
  -1  19   4         29.60         23.56        10.27 o                         
   0  19   4         18.94         33.60        10.28 o                         
   1  19   4         29.58         41.73        10.21 o                         
   2  19   4          6.57          6.26         7.54 o                         
   3  19   4         11.54          9.33         8.22 o                         
   4  19   4         26.19         30.38        11.72 o                         
   5  19   4          1.79         19.69        12.03 o                         
  -5  20   4         17.91         15.82        12.69 o                         
  -4  20   4          8.58         15.88        11.47 o                         
  -3  20   4         12.74         17.11         8.53 o                         
  -2  20   4         10.52         12.46        10.88 o                         
  -1  20   4         21.08         22.73         7.94 o                         
   0  20   4         49.30         41.12         7.54 o                         
   1  20   4         21.06         15.24         6.23 o                         
   2  20   4         10.56         11.03         8.29 o                         
   3  20   4         12.70         20.67         7.29 o                         
   4  20   4          8.61          7.45         9.11 o                         
   5  20   4         17.90         20.50        12.73 o                         
  -4  21   4         14.04         22.00         9.87 o                         
  -3  21   4          6.89          5.76         9.10 o                         
  -2  21   4         28.90         20.46        11.64 o                         
  -1  21   4         58.60         68.87         7.80 o                         
   0  21   4          0.07         -2.40        10.71 o                         
   1  21   4         58.61         66.06         8.01 o                         
   2  21   4         28.93         28.10         7.17 o                         
   3  21   4          6.86         19.92        10.10 o                         
   4  21   4         14.07          6.82        13.21 o                         
  -3  22   4          1.14          2.40         9.41 o                         
  -2  22   4         12.21         14.45        11.36 o                         
  -1  22   4         13.00         16.52         8.18 o                         
   0  22   4          7.32          6.44         8.22 o                         
   1  22   4         13.04         14.11         8.42 o                         
   2  22   4         12.24         13.15         8.35 o                         
   3  22   4          1.15          6.33        10.37 o                         
  -3  23   4         14.98         21.59        10.27 o                         
  -2  23   4         24.96         33.59        12.19 o                         
  -1  23   4          8.92         13.52         9.01 o                         
   0  23   4          9.55         13.31         8.26 o                         
   1  23   4          8.89         15.78         9.04 o                         
   2  23   4         25.00         25.61         9.91 o                         
   3  23   4         14.94          7.92        11.40 o                         
  -2  24   4         20.40         11.72        14.00 o                         
  -1  24   4         22.47         25.99         9.78 o                         
   0  24   4          5.70          2.58         9.56 o                         
   1  24   4         22.52         17.86         9.34 o                         
   2  24   4         20.42         15.54        10.61 o                         
   1   0   5         21.11         29.47         8.15 o                         
   2   0   5         50.74         60.25         8.25 o                         
   3   0   5        189.06        194.23         8.77 o                         
   4   0   5        107.31        110.48         5.98 o                         
   5   0   5         18.81         22.20         6.44 o                         
   6   0   5          0.29          0.44         6.51 o                         
   7   0   5          9.30          2.89        11.37 o                         
   8   0   5          0.67          3.73         9.64 o                         
  -8   1   5         37.34         35.79        12.36 o                         
  -7   1   5          2.40          4.30        11.16 o                         
  -6   1   5          0.56         -0.38         6.47 o                         
  -5   1   5        448.08        427.28        28.23 o                         
  -4   1   5         38.06         33.76         5.90 o                         
  -3   1   5        183.37        184.99         8.71 o                         
  -2   1   5        314.45        321.79         7.73 o                         
  -1   1   5        424.11        400.38         8.38 o                         
   1   1   5        424.09        408.09        10.46 o                         
   2   1   5        314.43        327.69         9.75 o                         
   3   1   5        183.48        185.60         9.33 o                         
   4   1   5         38.13         42.92         7.48 o                         
   5   1   5        448.24        458.49        13.46 o                         
   6   1   5          0.57         -0.08         6.45 o                         
   7   1   5          2.40         -0.99        12.26 o                         
   8   1   5         37.32         39.56         9.15 o                         
  -8   2   5         12.71         17.86        12.21 o                         
  -6   2   5         31.13         38.34         8.94 o                         
  -5   2   5        186.35        171.75         8.92 o                         
  -4   2   5         34.14         40.70         7.82 o                         
  -3   2   5          4.77          8.93         7.50 o                         
  -2   2   5        345.85        350.47         9.34 o                         
  -1   2   5        874.78        801.58        10.23 o                         
   0   2   5        220.09        194.23         7.31 o                         
   2   2   5        345.98        327.88         7.93 o                         
   3   2   5          4.76          4.77         5.82 o                         
   4   2   5         34.09         33.75         5.92 o                         
   5   2   5        186.18        185.57         6.74 o                         
   6   2   5         31.12         32.79         6.72 o                         
   7   2   5          4.74         10.95        11.23 o                         
   8   2   5         12.70         15.30         9.68 o                         
  -8   3   5          4.00          8.70        12.33 o                         
  -6   3   5        139.28        149.58        10.17 o                         
  -5   3   5          4.06          6.46         8.61 o                         
  -4   3   5        234.45        225.57         9.09 o                         
  -3   3   5        162.11        159.36         8.38 o                         
  -2   3   5        161.08        183.53         8.75 o                         
  -1   3   5        653.86        646.08         9.44 o                         
   0   3   5        540.14        514.02        10.80 o                         
   2   3   5        160.86        172.00         6.44 o                         
   3   3   5        162.15        161.84         6.20 o                         
   4   3   5        234.34        230.13         6.72 o                         
   5   3   5          4.05         15.44         6.12 o                         
   6   3   5        139.40        141.86         7.34 o                         
   7   3   5          4.20          8.55        11.27 o                         
   8   3   5          3.99          6.87         9.48 o                         
  -8   4   5         20.60         13.63        12.66 o                         
  -6   4   5         43.81         42.50         9.90 o                         
  -5   4   5        106.04        103.63         8.63 o                         
  -4   4   5        327.88        318.32         9.60 o                         
  -3   4   5         34.48         31.80         7.60 o                         
  -2   4   5        782.18        829.45        11.35 o                         
  -1   4   5        365.82        337.71         7.84 o                         
   0   4   5        126.42        122.98         6.72 o                         
   1   4   5        365.32        357.58        10.00 o                         
   2   4   5        782.33        753.66         7.53 o                         
   3   4   5         34.39         33.90         5.02 o                         
   4   4   5        327.84        327.07         6.99 o                         
   5   4   5        105.86         99.28         6.46 o                         
   6   4   5         43.83         48.50         6.96 o                         
   7   4   5         64.26         61.92        10.71 o                         
   8   4   5         20.61         19.68        10.28 o                         
  -8   5   5         10.50          7.67        13.34 o                         
  -6   5   5         76.01         95.94         9.90 o                         
  -5   5   5        100.32         96.37         6.73 o                         
  -4   5   5        379.98        404.99         9.93 o                         
  -3   5   5        151.66        147.50         8.17 o                         
  -2   5   5        222.62        225.42         8.86 o                         
  -1   5   5         99.06        104.96         8.46 o                         
   0   5   5         31.63         34.10         8.26 o                         
   1   5   5         99.09        101.69         6.28 o                         
   2   5   5        222.79        209.69        13.95 o                         
   3   5   5        151.63        147.14         6.20 o                         
   4   5   5        380.34        383.91        17.28 o                         
   5   5   5        100.41        111.67         6.90 o                         
   6   5   5         76.05         76.50         7.10 o                         
   7   5   5          0.24          1.09        11.62 o                         
   8   5   5         10.53         13.32         9.90 o                         
  -8   6   5         33.08         25.66        12.60 o                         
  -6   6   5         82.30         95.62        10.11 o                         
  -5   6   5        175.84        176.78         9.43 o                         
  -4   6   5        114.38        108.27         8.55 o                         
  -3   6   5        175.61        179.44         8.83 o                         
  -2   6   5        257.96        283.41         9.03 o                         
  -1   6   5        226.09        248.30         9.05 o                         
   0   6   5        123.80        131.35         6.51 o                         
   1   6   5        225.94        228.96         9.99 o                         
   2   6   5        257.80        258.46         8.38 o                         
   3   6   5        175.81        181.49        11.31 o                         
   4   6   5        114.35        108.77         8.57 o                         
   5   6   5        175.73        178.65         7.13 o                         
   6   6   5         82.25         83.96         7.67 o                         
   7   6   5         36.05         29.44         8.70 o                         
   8   6   5         33.04         30.75         9.95 o                         
  -8   7   5         17.98         11.58        13.75 o                         
  -6   7   5         50.16         48.70         9.97 o                         
  -5   7   5         42.76         41.14         8.71 o                         
  -4   7   5        115.19        106.73         6.81 o                         
  -3   7   5         83.72         79.82         6.44 o                         
  -2   7   5        174.59        196.84         8.73 o                         
  -1   7   5         69.47         74.47         5.98 o                         
   0   7   5         82.56         86.89         8.24 o                         
   1   7   5         69.39         81.53         7.30 o                         
   2   7   5        174.38        176.78         7.15 o                         
   3   7   5         83.81         78.29         5.00 o                         
   4   7   5        115.09        113.92         7.00 o                         
   5   7   5         42.71         54.09        10.64 o                         
   6   7   5         50.14         55.43         7.36 o                         
   7   7   5         14.61         19.96        10.77 o                         
   8   7   5         17.99         24.37        14.72 o                         
  -6   8   5          3.35          7.31         9.84 o                         
  -5   8   5         79.39         91.71         8.94 o                         
  -4   8   5         12.05         17.12         6.22 o                         
  -3   8   5        162.35        161.85         8.93 o                         
  -2   8   5        112.29        112.38         8.36 o                         
  -1   8   5         72.19         69.38         8.13 o                         
   0   8   5         11.35         12.70         7.70 o                         
   1   8   5         72.13         67.08         5.93 o                         
   2   8   5        112.40        114.69         5.17 o                         
   3   8   5        162.43        164.79         5.61 o                         
   4   8   5         12.10         14.72         5.03 o                         
   5   8   5         79.41         87.30         6.04 o                         
   6   8   5          3.36         -1.12         6.49 o                         
   7   8   5         26.34         22.16         9.10 o                         
   8   8   5          6.93          3.46        10.94 o                         
  -6   9   5         31.49         39.37        10.41 o                         
  -5   9   5         50.16         57.75         9.43 o                         
  -4   9   5        387.33        409.40        10.06 o                         
  -3   9   5         71.18         72.93         8.52 o                         
  -2   9   5        141.52        146.12         8.75 o                         
  -1   9   5        365.15        342.63         7.50 o                         
   0   9   5        120.34        117.43         6.05 o                         
   1   9   5        364.92        370.60         6.90 o                         
   2   9   5        141.51        142.09         7.65 o                         
   3   9   5         71.19         70.79         6.14 o                         
   4   9   5        387.32        372.22         6.59 o                         
   5   9   5         50.13         45.35         5.97 o                         
   6   9   5         31.44         27.77         5.87 o                         
   7   9   5          5.62          8.67         7.03 o                         
  -7  10   5         23.73         16.49        12.60 o                         
  -5  10   5         66.24         67.18         9.10 o                         
  -4  10   5         96.70        103.34         9.05 o                         
  -3  10   5        528.61        564.87        10.15 o                         
  -2  10   5        169.24        153.35         6.82 o                         
  -1  10   5        155.71        168.16         8.72 o                         
   0  10   5          0.71          1.71         5.82 o                         
   1  10   5        155.69        138.53        10.69 o                         
   2  10   5        169.41        168.28        13.50 o                         
   3  10   5        528.66        537.69        15.59 o                         
   4  10   5         96.74        101.97         5.86 o                         
   5  10   5         66.31         62.30         6.24 o                         
   6  10   5          2.37          0.45         6.93 o                         
   7  10   5         23.76         26.09         9.41 o                         
  -7  11   5         13.55         19.54        13.01 o                         
  -5  11   5         52.73         66.96         9.64 o                         
  -4  11   5         24.77         20.02         8.89 o                         
  -3  11   5         55.40         56.45         6.38 o                         
  -2  11   5         14.69         17.51         8.43 o                         
  -1  11   5        333.43        351.08         9.69 o                         
   0  11   5        193.67        201.82         6.36 o                         
   1  11   5        333.44        327.70         6.92 o                         
   2  11   5         14.64         12.21         6.06 o                         
   3  11   5         55.46         51.77         5.54 o                         
   4  11   5         24.80         20.24         4.89 o                         
   5  11   5         52.63         53.59         6.76 o                         
   6  11   5         17.68         17.99         9.01 o                         
   7  11   5         13.52         13.01        11.91 o                         
  -7  12   5          7.70          4.04        12.41 o                         
  -5  12   5          5.10          3.89         7.36 o                         
  -4  12   5         64.45         66.65         6.93 o                         
  -3  12   5         83.05         87.65         8.38 o                         
  -2  12   5        195.97        202.36         9.25 o                         
  -1  12   5         67.44         68.04         8.76 o                         
   0  12   5         33.01         33.35         4.88 o                         
   1  12   5         67.43         57.22         5.16 o                         
   2  12   5        195.99        193.55         5.96 o                         
   3  12   5         82.99         74.94         4.70 o                         
   4  12   5         64.50         66.28         6.00 o                         
   5  12   5          5.11          6.67         5.73 o                         
   6  12   5         30.34         36.91         9.59 o                         
   7  12   5          7.68          2.92        13.41 o                         
  -7  13   5         20.76         40.99        12.70 o                         
  -5  13   5          0.90          5.21        10.31 o                         
  -4  13   5         19.35         28.23         6.85 o                         
  -3  13   5         55.63         61.43         9.01 o                         
  -2  13   5        357.10        331.83         7.88 o                         
  -1  13   5         61.58         68.30         8.76 o                         
   0  13   5          0.15         -2.43         5.84 o                         
   1  13   5         61.68         62.01         6.31 o                         
   2  13   5        357.01        348.56        17.90 o                         
   3  13   5         55.57         56.98         5.76 o                         
   4  13   5         19.34         18.87         5.32 o                         
   5  13   5          0.91         -1.23         7.54 o                         
   6  13   5         31.81         26.76         8.94 o                         
   7  13   5         20.80         18.08        12.78 o                         
  -6  14   5         13.12          9.34        11.42 o                         
  -4  14   5         50.71         50.28         9.57 o                         
  -3  14   5         31.08         23.28         9.39 o                         
  -2  14   5        213.66        223.34         9.80 o                         
  -1  14   5          0.13         -2.15         8.50 o                         
   0  14   5        120.05        126.54         6.55 o                         
   1  14   5          0.13         -4.83         6.01 o                         
   2  14   5        213.65        214.40        19.16 o                         
   3  14   5         31.13         26.30         6.93 o                         
   4  14   5         50.71         43.92         5.50 o                         
   5  14   5          2.66         -3.73         8.24 o                         
   6  14   5         13.11         11.22        11.35 o                         
  -6  15   5          8.68         15.92        12.83 o                         
  -4  15   5        113.15        115.37        10.41 o                         
  -3  15   5         18.03         28.76         9.54 o                         
  -2  15   5         88.80         90.21         8.94 o                         
  -1  15   5          0.47         -8.73         8.73 o                         
   0  15   5         24.50         25.29         6.26 o                         
   1  15   5          0.47         -0.86         6.28 o                         
   2  15   5         88.92         81.71         8.33 o                         
   3  15   5         17.99         22.43         7.40 o                         
   4  15   5        113.18         96.79         5.93 o                         
   5  15   5          7.50          6.05        10.20 o                         
   6  15   5          8.69          7.55        11.65 o                         
  -6  16   5          3.92          7.25         9.72 o                         
  -3  16   5         39.93         46.34         9.78 o                         
  -2  16   5         19.73         19.89         8.85 o                         
  -1  16   5        148.48        155.95         9.72 o                         
   0  16   5        181.35        181.85         6.96 o                         
   1  16   5        148.58        137.38         6.90 o                         
   2  16   5         19.76         16.47         5.73 o                         
   3  16   5         39.95         35.61         7.15 o                         
   4  16   5         15.05         17.74         6.11 o                         
   5  16   5         14.02         25.96        11.86 o                         
   6  16   5          3.92         12.54        12.19 o                         
  -5  17   5         16.93          8.15        12.39 o                         
  -3  17   5          4.92         16.21        10.12 o                         
  -2  17   5         40.70         43.17         9.78 o                         
  -1  17   5         50.48         57.39         7.38 o                         
   0  17   5         86.97         85.08         5.84 o                         
   1  17   5         50.45         59.96         7.09 o                         
   2  17   5         40.66         41.51         6.86 o                         
   3  17   5          4.93          1.15         8.00 o                         
   4  17   5         16.59         15.46         6.60 o                         
   5  17   5         16.89         15.94        12.39 o                         
  -5  18   5         25.74         42.61        12.04 o                         
  -2  18   5          5.60         -2.66         7.37 o                         
  -1  18   5         19.19         22.74        10.03 o                         
   0  18   5          2.94          3.35         6.61 o                         
   1  18   5         19.15         20.67         7.19 o                         
   2  18   5          5.57          6.63         7.76 o                         
   3  18   5         55.76         60.21         8.06 o                         
   4  18   5         89.95         96.73         9.50 o                         
   5  18   5         25.70         21.70         9.61 o                         
  -5  19   5         24.42         36.71        12.61 o                         
  -4  19   5          9.79         10.41        11.37 o                         
  -1  19   5        104.80        111.12        10.44 o                         
   0  19   5         10.08          9.35         7.04 o                         
   1  19   5        104.77        110.98         7.32 o                         
   2  19   5          5.52          5.24         8.10 o                         
   3  19   5          9.61          5.99        10.48 o                         
   4  19   5          9.80          5.74         8.98 o                         
   5  19   5         24.38         19.13        12.69 o                         
  -4  20   5         11.69         17.45        13.05 o                         
  -3  20   5         33.02         38.30        11.18 o                         
   0  20   5         51.24         58.71        11.39 o                         
   1  20   5         66.22         66.94         8.38 o                         
   2  20   5          4.97          1.58         8.16 o                         
   3  20   5         32.99         35.70         9.63 o                         
   4  20   5         11.71         14.00        12.17 o                         
  -4  21   5         19.23         19.82        14.01 o                         
  -3  21   5          6.10         -1.51        11.80 o                         
  -2  21   5          4.47         -1.43        12.02 o                         
   0  21   5         81.74         76.90        11.17 o                         
   1  21   5          1.21          4.49        11.80 o                         
   2  21   5          4.48          2.36         8.98 o                         
   3  21   5          6.10         12.12         8.23 o                         
   4  21   5         19.23         31.97        14.11 o                         
  -3  22   5          3.57          3.63        13.48 o                         
  -2  22   5          0.02         -1.68        11.67 o                         
  -1  22   5          1.39        -11.42        11.42 o                         
   0  22   5         31.54         29.91         9.10 o                         
   1  22   5          1.39         -1.73         8.40 o                         
   2  22   5          0.02         -0.88         8.68 o                         
   3  22   5          3.56          8.10        10.60 o                         
  -2  23   5          6.96          4.50        12.58 o                         
  -1  23   5         13.64         16.05        13.68 o                         
   0  23   5          0.14          3.75         9.66 o                         
   1  23   5         13.67         12.33         9.42 o                         
   2  23   5          6.98         14.04         9.76 o                         
   0  24   5          5.26         11.55        14.97 o                         
   1   0   6        139.09        135.53         8.41 o                         
   2   0   6         41.53         34.57         5.69 o                         
   3   0   6         68.45         76.35         8.58 o                         
   4   0   6         51.64         38.45         8.56 o                         
   5   0   6         42.87         33.33         9.09 o                         
   6   0   6          1.66          9.29         7.17 o                         
   7   0   6         12.84          4.16        10.68 o                         
  -7   1   6         28.95         34.39        11.49 o                         
  -6   1   6         77.13         89.03         9.63 o                         
  -5   1   6          6.52          3.79         9.12 o                         
  -4   1   6         42.27         37.27         6.32 o                         
  -3   1   6          6.17          9.64         7.90 o                         
  -2   1   6         72.04         66.48         5.90 o                         
  -1   1   6        330.91        367.87         9.23 o                         
   0   1   6         20.79          9.87         5.62 o                         
   1   1   6        331.09        344.66         9.04 o                         
   2   1   6         71.98         75.29         7.85 o                         
   3   1   6          6.17          9.63         8.04 o                         
   4   1   6         42.21         42.83         8.21 o                         
   5   1   6          6.55          8.62         5.47 o                         
   6   1   6         77.17         83.94         7.45 o                         
   7   1   6         28.95         24.33         7.95 o                         
  -7   2   6         58.55         62.04         8.58 o                         
  -6   2   6         43.22         45.40         9.83 o                         
  -5   2   6         16.06         23.89         6.50 o                         
  -4   2   6         12.34         11.66         6.27 o                         
  -3   2   6         23.58         23.66         8.16 o                         
  -2   2   6         59.60         62.12         5.90 o                         
  -1   2   6         57.45         58.74         7.79 o                         
   0   2   6        336.38        337.13         9.14 o                         
   1   2   6         57.34         60.02         5.85 o                         
   2   2   6         59.50         59.30         8.03 o                         
   3   2   6         23.67         20.33         5.80 o                         
   4   2   6         12.33         14.50        10.22 o                         
   5   2   6         16.09         21.84         6.38 o                         
   6   2   6         43.22         47.58         7.18 o                         
   7   2   6         58.58         72.25         8.23 o                         
   8   2   6          4.41          2.02        12.92 o                         
  -7   3   6          4.05          9.48        11.52 o                         
  -6   3   6         89.21         91.01        10.23 o                         
  -5   3   6          4.07          6.60         8.83 o                         
  -4   3   6         52.12         63.45         8.39 o                         
  -3   3   6         87.25         87.85         6.50 o                         
  -2   3   6         77.16         81.50         7.89 o                         
  -1   3   6        330.05        342.83         9.25 o                         
   0   3   6        394.96        411.83         9.65 o                         
   2   3   6         77.19         80.11         8.35 o                         
   3   3   6         87.34         96.66         6.16 o                         
   4   3   6         52.07         53.10         5.22 o                         
   5   3   6          4.05          4.96         6.48 o                         
   6   3   6         89.27         87.52         7.33 o                         
   7   3   6          4.05         14.32         8.76 o                         
   8   3   6          9.89         13.16        13.12 o                         
  -7   4   6         23.35         27.47        10.83 o                         
  -6   4   6         78.64         87.72        10.33 o                         
  -5   4   6         13.20         14.06         8.33 o                         
  -4   4   6        409.11        449.53        10.31 o                         
  -3   4   6         15.32         12.51         8.27 o                         
  -2   4   6         37.22         61.11         7.96 o                         
  -1   4   6          8.20          7.37         5.56 o                         
   0   4   6         47.39         47.93         7.95 o                         
   1   4   6          8.19          4.83         7.79 o                         
   2   4   6         37.28         52.73         8.18 o                         
   3   4   6         15.31         21.03         5.13 o                         
   4   4   6        408.98        393.16        11.60 o                         
   5   4   6         13.24         12.98         6.47 o                         
   6   4   6         78.66         80.72         7.36 o                         
   7   4   6         23.34         25.29         8.51 o                         
  -7   5   6          5.57          4.78        10.77 o                         
  -6   5   6         11.23         17.18        10.07 o                         
  -5   5   6          0.75          4.98         8.36 o                         
  -4   5   6        106.47        113.15         9.13 o                         
  -3   5   6         39.20         42.64         8.43 o                         
  -2   5   6         80.51         90.77         8.53 o                         
  -1   5   6         91.44         93.22         8.18 o                         
   0   5   6        446.76        440.25         9.73 o                         
   1   5   6         91.44        101.95         8.18 o                         
   2   5   6         80.47         84.95         8.40 o                         
   3   5   6         39.04         35.78         5.80 o                         
   4   5   6        106.36         97.88         5.56 o                         
   5   5   6          0.76          0.26         6.73 o                         
   6   5   6         11.22         10.14         7.36 o                         
   7   5   6          5.57         10.27         7.11 o                         
  -7   6   6          8.03         17.41        11.72 o                         
  -6   6   6          6.77          7.97        10.12 o                         
  -5   6   6         77.11         83.75         9.69 o                         
  -4   6   6        188.65        187.23         9.49 o                         
  -3   6   6         11.13         12.63         6.13 o                         
  -2   6   6        224.67        237.11         9.05 o                         
  -1   6   6         87.06         92.24         8.12 o                         
   0   6   6         17.93          7.89         5.45 o                         
   1   6   6         87.24         86.91         7.99 o                         
   2   6   6        224.58        225.17         5.32 o                         
   3   6   6         11.15          3.31         4.34 o                         
   4   6   6        188.63        189.93         7.28 o                         
   5   6   6         77.10         74.65         5.70 o                         
   6   6   6          6.77         15.70         7.26 o                         
   7   6   6          8.06          5.34         8.54 o                         
  -6   7   6         18.68         17.89         9.78 o                         
  -5   7   6        132.43        133.88         7.45 o                         
  -4   7   6         19.82         19.48         8.81 o                         
  -3   7   6        296.55        300.31         9.47 o                         
  -2   7   6        249.11        228.67         8.89 o                         
  -1   7   6         69.23         59.93         5.81 o                         
   0   7   6       1146.91       1124.15        10.90 o                         
   1   7   6         69.26         66.31         7.97 o                         
   2   7   6        249.06        244.12        12.90 o                         
   3   7   6        296.71        301.83         8.08 o                         
   4   7   6         19.79         20.62         4.51 o                         
   5   7   6        132.54        130.33         7.78 o                         
   6   7   6         18.68         15.25         7.68 o                         
   7   7   6         20.07         14.49         8.77 o                         
  -6   8   6         13.98         14.34         7.87 o                         
  -5   8   6         86.76         92.42         9.74 o                         
  -4   8   6        125.31        119.30         8.95 o                         
  -3   8   6        457.28        481.64        10.08 o                         
  -2   8   6         39.74         37.25         6.25 o                         
  -1   8   6        112.95        113.87         8.52 o                         
   0   8   6        181.46        174.61         8.71 o                         
   1   8   6        112.98        106.63         6.22 o                         
   2   8   6         39.77         36.27         5.27 o                         
   3   8   6        457.64        439.36         5.93 o                         
   4   8   6        125.30        123.41         6.37 o                         
   5   8   6         86.75         80.87         6.05 o                         
   6   8   6         13.93         12.06         6.81 o                         
   7   8   6          9.14          8.79         9.15 o                         
  -6   9   6          1.85          4.94        10.17 o                         
  -5   9   6        114.62        113.95         7.53 o                         
  -4   9   6         13.66         12.12         6.42 o                         
  -3   9   6         74.42         74.82         6.49 o                         
  -2   9   6         86.93         98.65         8.70 o                         
  -1   9   6        172.09        161.74         8.64 o                         
   0   9   6         96.75         91.60         8.45 o                         
   1   9   6        172.12        159.43         9.42 o                         
   2   9   6         86.95         90.37         6.37 o                         
   3   9   6         74.43         72.61         5.11 o                         
   4   9   6         13.64         16.30         5.39 o                         
   5   9   6        114.60        109.67         6.59 o                         
   6   9   6          1.85          0.11         7.02 o                         
   7   9   6         15.16          9.55        10.26 o                         
  -6  10   6         62.90         66.03        11.24 o                         
  -5  10   6         34.65         25.85         9.83 o                         
  -4  10   6          7.80          8.74         6.76 o                         
  -3  10   6         92.05         96.57         6.67 o                         
  -2  10   6         57.42         64.96         8.56 o                         
  -1  10   6        277.44        280.93         9.51 o                         
   0  10   6         26.98         32.92         7.98 o                         
   1  10   6        277.31        280.33         6.69 o                         
   2  10   6         57.44         54.86         8.58 o                         
   3  10   6         91.93         96.33         5.17 o                         
   4  10   6          7.83         10.68         5.81 o                         
   5  10   6         34.61         31.42         6.31 o                         
   6  10   6         62.96         67.67         7.51 o                         
   7  10   6          6.60          6.45        10.56 o                         
  -6  11   6          0.15          2.66        11.00 o                         
  -5  11   6         27.93         16.31         9.64 o                         
  -4  11   6          8.38          4.08         8.72 o                         
  -3  11   6        201.76        200.69         9.51 o                         
  -2  11   6        126.95        140.05         6.82 o                         
  -1  11   6         22.40         28.28         8.50 o                         
   0  11   6          0.59         -6.33         8.34 o                         
   1  11   6         22.44         16.06         7.25 o                         
   2  11   6        126.96        136.99         6.68 o                         
   3  11   6        201.72        189.08         5.09 o                         
   4  11   6          8.40          6.74         4.91 o                         
   5  11   6         27.93         23.68         5.62 o                         
   6  11   6          0.15          3.90         7.34 o                         
   7  11   6         18.42         18.24         9.18 o                         
  -6  12   6         16.91         14.88         8.72 o                         
  -5  12   6         23.84         16.27         9.77 o                         
  -4  12   6          0.10         -5.42         9.41 o                         
  -3  12   6        109.08        113.46         9.36 o                         
  -2  12   6         89.05        104.93         9.12 o                         
  -1  12   6         80.09         80.92         8.58 o                         
   0  12   6          2.66          6.03         8.18 o                         
   1  12   6         80.15         71.61         6.29 o                         
   2  12   6         88.94         89.84         6.56 o                         
   3  12   6        109.16        101.98         5.72 o                         
   4  12   6          0.10          3.15         5.71 o                         
   5  12   6         23.87         21.86         7.01 o                         
   6  12   6         16.93         20.63         8.38 o                         
  -5  13   6         17.84          1.38         9.82 o                         
  -4  13   6         77.05         78.36         9.81 o                         
  -3  13   6         88.37         91.01         9.63 o                         
  -2  13   6         91.31         91.26         6.83 o                         
  -1  13   6        139.60        163.38         9.45 o                         
   0  13   6         13.39         12.06         8.66 o                         
   1  13   6        139.71        136.41         6.62 o                         
   2  13   6         91.27         92.69         5.54 o                         
   3  13   6         88.38         83.47         5.25 o                         
   4  13   6         76.98         78.61         6.98 o                         
   5  13   6         17.83         15.59         7.14 o                         
   6  13   6          1.48         -0.41         8.87 o                         
  -5  14   6          8.26          8.73        10.35 o                         
  -4  14   6         31.17         33.97         9.64 o                         
  -3  14   6         22.16         27.08         9.23 o                         
  -2  14   6         19.42         17.44         9.03 o                         
  -1  14   6          5.35          4.93         9.06 o                         
   0  14   6        110.10        102.68         5.80 o                         
   1  14   6          5.37          7.30         6.05 o                         
   2  14   6         19.39         19.12         6.50 o                         
   3  14   6         22.21         22.16         5.89 o                         
   4  14   6         31.24         25.18         6.21 o                         
   5  14   6          8.26         10.22         6.48 o                         
   6  14   6         15.45         15.21         8.84 o                         
  -5  15   6         30.50         39.87        11.63 o                         
  -4  15   6         55.12         56.62         7.77 o                         
  -3  15   6         94.81        101.99         7.48 o                         
  -2  15   6         30.87         36.66         6.96 o                         
  -1  15   6         21.25         12.75         8.93 o                         
   0  15   6         95.04         96.73        11.10 o                         
   1  15   6         21.30         22.62         6.58 o                         
   2  15   6         30.86         23.45         6.70 o                         
   3  15   6         94.82         93.84         7.89 o                         
   4  15   6         55.01         59.15         6.97 o                         
   5  15   6         30.56         29.81         7.99 o                         
   6  15   6          1.41          2.66         9.84 o                         
  -4  16   6         26.50         25.31         8.16 o                         
  -3  16   6         99.87         92.50         7.54 o                         
  -2  16   6         29.64         41.43         9.79 o                         
  -1  16   6         46.94         45.10         9.83 o                         
   0  16   6         33.67         25.76         6.99 o                         
   1  16   6         46.86         49.04         6.98 o                         
   2  16   6         29.63         28.87         6.02 o                         
   3  16   6         99.95        106.71         7.85 o                         
   4  16   6         26.45         29.47         7.28 o                         
   5  16   6         37.64         39.66        10.46 o                         
  -4  17   6          1.91         -5.57        10.44 o                         
  -3  17   6          6.80          9.48        10.06 o                         
  -2  17   6          8.99         10.78         7.63 o                         
  -1  17   6         17.36         19.59         7.41 o                         
   0  17   6         25.15         33.03         7.08 o                         
   1  17   6         17.41         20.98         6.95 o                         
   2  17   6          9.01          0.03         6.10 o                         
   3  17   6          6.77          8.34         7.89 o                         
   4  17   6          1.91          4.25         7.68 o                         
   5  17   6         39.69         46.36        11.92 o                         
  -3  18   6          9.71          7.76        11.12 o                         
  -2  18   6          2.49         -5.91        10.69 o                         
  -1  18   6         48.98         52.38         9.72 o                         
   0  18   6         16.47         16.60         7.20 o                         
   1  18   6         48.98         50.85         7.52 o                         
   2  18   6          2.46          7.79         7.47 o                         
   3  18   6          9.71          8.45         8.22 o                         
   4  18   6          1.19         -1.92         8.11 o                         
   5  18   6         20.13         12.04        10.22 o                         
  -3  19   6         27.30         22.29        12.00 o                         
  -2  19   6          2.54          9.34        11.12 o                         
  -1  19   6         30.27         39.40        10.94 o                         
   0  19   6          8.13          8.95         7.11 o                         
   1  19   6         30.22         28.06         7.61 o                         
   2  19   6          2.55          1.04         8.09 o                         
   3  19   6         27.32         29.28         8.74 o                         
   4  19   6          6.55          5.98         8.18 o                         
  -2  20   6          5.76          8.25        11.06 o                         
  -1  20   6         20.59         16.49        10.77 o                         
   0  20   6         20.15         16.71         7.88 o                         
   1  20   6         20.59         18.78         8.43 o                         
   2  20   6          5.77         -2.90         8.60 o                         
   3  20   6          5.96          4.76         9.28 o                         
   4  20   6          3.66          0.53         9.62 o                         
  -1  21   6          3.01          3.21        11.43 o                         
   0  21   6         23.80         22.51         8.40 o                         
   1  21   6          3.00          8.69         7.39 o                         
   2  21   6          3.41          1.13         9.65 o                         
   3  21   6          2.97          1.28         9.79 o                         
   0  22   6          0.46         -9.35        12.00 o                         
   1  22   6         10.73         14.05        12.98 o                         
   2  22   6          7.87          8.21        10.21 o                         
   0  23   6         70.69         66.38        10.22 o                         
   1   0   7          4.85         10.03         7.44 o                         
   2   0   7         47.17         40.58         8.03 o                         
   3   0   7        104.09         98.12         6.69 o                         
   4   0   7         87.10         87.48         8.90 o                         
   5   0   7         14.92         10.26         8.86 o                         
   6   0   7          1.23          4.63        10.62 o                         
   7   0   7          0.69         -3.94        12.40 o                         
  -7   1   7         66.43         65.54        13.46 o                         
  -6   1   7         35.66         39.14        10.74 o                         
  -5   1   7          7.38          6.53         9.50 o                         
  -4   1   7         36.60         48.99         8.99 o                         
  -3   1   7         31.27         38.92         8.21 o                         
  -2   1   7         23.24         32.68         6.19 o                         
  -1   1   7        139.06        136.22         6.69 o                         
   0   1   7          1.31          1.79         7.45 o                         
   1   1   7        138.99        157.51         8.41 o                         
   2   1   7         23.18         27.20         6.20 o                         
   3   1   7         31.23         20.44         8.17 o                         
   4   1   7         36.50         41.19         8.37 o                         
   5   1   7          7.38          2.76         8.84 o                         
   6   1   7         35.72         31.36        10.80 o                         
   7   1   7         66.41         64.24        11.75 o                         
  -7   2   7         32.40         46.95        12.42 o                         
  -6   2   7          2.00         -0.31        10.51 o                         
  -5   2   7         19.26         25.17         9.07 o                         
  -4   2   7         54.88         47.60         8.42 o                         
  -3   2   7        235.64        239.91         9.62 o                         
  -2   2   7          1.50          3.13         8.14 o                         
  -1   2   7         53.23         54.52         6.22 o                         
   0   2   7        247.35        222.11         6.83 o                         
   1   2   7         53.26         60.27         8.02 o                         
   2   2   7          1.51          4.46         8.18 o                         
   3   2   7        235.50        248.92         9.41 o                         
   4   2   7         54.92         54.48         8.72 o                         
   5   2   7         19.25         30.13         9.45 o                         
   6   2   7          1.99          1.91         9.89 o                         
   7   2   7         32.39         29.50        11.55 o                         
  -7   3   7         11.82         19.92        11.56 o                         
  -6   3   7         93.70         84.62        10.84 o                         
  -5   3   7          8.47          9.30         9.15 o                         
  -4   3   7          8.86          5.11         6.23 o                         
  -3   3   7        337.46        352.45         9.78 o                         
  -2   3   7         37.07         45.59         8.36 o                         
  -1   3   7         27.54         25.23         6.06 o                         
   0   3   7         10.33          1.58         7.44 o                         
   1   3   7         27.56         26.10         5.63 o                         
   2   3   7         37.14         29.92         6.10 o                         
   3   3   7        337.11        323.16         9.75 o                         
   4   3   7          8.85         11.16         8.89 o                         
   5   3   7          8.50         14.29         5.90 o                         
   6   3   7         93.70         95.91         7.98 o                         
   7   3   7         11.82         14.97         8.93 o                         
  -7   4   7          8.05          1.15        11.48 o                         
  -6   4   7         17.51         18.34        10.84 o                         
  -5   4   7         26.62         26.40         9.51 o                         
  -4   4   7         13.49         21.45         8.28 o                         
  -3   4   7        179.89        181.39         7.06 o                         
  -2   4   7         23.80         25.27         6.13 o                         
  -1   4   7         13.59         21.35         6.03 o                         
   0   4   7          4.33         -6.11         7.96 o                         
   1   4   7         13.54          8.65         8.13 o                         
   2   4   7         23.78         21.14         8.00 o                         
   3   4   7        179.78        180.07         9.16 o                         
   4   4   7         13.53         13.83         5.28 o                         
   5   4   7         26.58         26.63         6.86 o                         
   6   4   7         17.49         19.53         7.82 o                         
   7   4   7          8.05          9.51        11.32 o                         
  -7   5   7         34.42         37.08        11.73 o                         
  -6   5   7         11.56          5.31        11.06 o                         
  -5   5   7         94.18         81.77         9.31 o                         
  -4   5   7        110.00        116.16         9.34 o                         
  -3   5   7        383.42        373.19         7.88 o                         
  -2   5   7        133.75        137.34         8.77 o                         
  -1   5   7        100.59         92.05         6.52 o                         
   0   5   7          0.46          4.24         5.86 o                         
   1   5   7        100.55         98.41         8.39 o                         
   2   5   7        133.80        134.04         6.93 o                         
   3   5   7        383.62        377.48        10.27 o                         
   4   5   7        110.00        103.75         5.73 o                         
   5   5   7         94.21         93.80         7.28 o                         
   6   5   7         11.55          7.32         7.66 o                         
   7   5   7         34.37         32.18         9.55 o                         
  -7   6   7          2.77          5.23        12.60 o                         
  -6   6   7         20.84         25.64        11.05 o                         
  -5   6   7         15.74         15.23         9.51 o                         
  -4   6   7          0.29         -7.37         8.99 o                         
  -3   6   7         62.13         78.69         8.90 o                         
  -2   6   7        131.26        132.09         8.53 o                         
  -1   6   7        125.37        115.97         6.66 o                         
   0   6   7         68.42         82.62         8.53 o                         
   1   6   7        125.43        116.54         6.70 o                         
   2   6   7        131.27        131.03         6.16 o                         
   3   6   7         62.12         60.71         4.58 o                         
   4   6   7          0.29          4.65         6.40 o                         
   5   6   7         15.76          9.14         7.01 o                         
   6   6   7         20.83         26.93         8.48 o                         
   7   6   7          2.78         -0.63         8.92 o                         
  -7   7   7         16.29         19.79        12.94 o                         
  -6   7   7         52.62         69.12        10.66 o                         
  -5   7   7         40.00         37.60         7.16 o                         
  -4   7   7         14.36          7.67         9.31 o                         
  -3   7   7        152.43        164.33         9.26 o                         
  -2   7   7         15.36         16.70         6.14 o                         
  -1   7   7        322.72        321.13         9.36 o                         
   0   7   7         26.59         21.49         8.41 o                         
   1   7   7        322.80        328.57         9.79 o                         
   2   7   7         15.37         13.30         5.75 o                         
   3   7   7        152.49        150.99        11.62 o                         
   4   7   7         14.36         12.44         4.83 o                         
   5   7   7         39.99         42.33         7.40 o                         
   6   7   7         52.56         58.08         8.05 o                         
   7   7   7         16.34         15.72         9.76 o                         
  -7   8   7          0.29         -0.96        13.11 o                         
  -6   8   7         19.09         17.61         8.28 o                         
  -5   8   7         18.59          9.61        10.07 o                         
  -4   8   7          1.02         -3.79         8.85 o                         
  -3   8   7        134.59        147.02         9.01 o                         
  -2   8   7          5.04          5.79         8.58 o                         
  -1   8   7        204.74        215.95         8.96 o                         
   0   8   7         36.79         36.40         6.31 o                         
   1   8   7        204.74        211.35         9.29 o                         
   2   8   7          5.05          7.76         5.51 o                         
   3   8   7        134.47        125.35         4.48 o                         
   4   8   7          1.02          1.56         5.47 o                         
   5   8   7         18.62         18.79         5.95 o                         
   6   8   7         19.09         21.57         6.01 o                         
   7   8   7          0.30         -2.26         8.34 o                         
  -7   9   7         23.08         13.61        12.46 o                         
  -6   9   7          1.19         -0.39        10.65 o                         
  -5   9   7          5.81         -1.04         9.33 o                         
  -4   9   7         35.05         20.02         6.89 o                         
  -3   9   7          8.59          8.00         6.66 o                         
  -2   9   7        194.05        182.36         7.06 o                         
  -1   9   7        104.23        104.81         8.61 o                         
   0   9   7        342.13        373.10        10.15 o                         
   1   9   7        104.11        104.33         8.52 o                         
   2   9   7        194.12        199.73        11.33 o                         
   3   9   7          8.60          8.43         4.57 o                         
   4   9   7         35.11         29.03         5.85 o                         
   5   9   7          5.80          7.58         6.20 o                         
   6   9   7          1.19          1.74         6.23 o                         
   7   9   7         23.09         25.55         8.66 o                         
  -6  10   7         17.68         16.32        11.81 o                         
  -5  10   7         43.44         43.72        10.08 o                         
  -4  10   7          2.52          0.38         6.85 o                         
  -3  10   7         62.21         65.39         8.90 o                         
  -2  10   7          1.11         -0.02         8.63 o                         
  -1  10   7        680.39        662.58         9.20 o                         
   0  10   7        133.25        132.26         8.77 o                         
   1  10   7        680.34        649.39         9.41 o                         
   2  10   7          1.11         -2.94         6.24 o                         
   3  10   7         62.15         59.13         5.21 o                         
   4  10   7          2.53         -2.77         5.90 o                         
   5  10   7         43.44         37.83         6.71 o                         
   6  10   7         17.67         15.24         6.99 o                         
  -6  11   7         23.61         19.78        11.29 o                         
  -5  11   7         26.68         24.64        10.80 o                         
  -4  11   7         58.50         52.43         9.52 o                         
  -3  11   7         40.09         30.38         9.40 o                         
  -2  11   7        149.99        141.62         9.19 o                         
  -1  11   7         48.83         40.13         6.82 o                         
   0  11   7         63.25         59.98         8.47 o                         
   1  11   7         48.80         53.76         9.00 o                         
   2  11   7        150.23        149.55         6.89 o                         
   3  11   7         40.13         42.59         5.06 o                         
   4  11   7         58.60         51.52         5.88 o                         
   5  11   7         26.68         23.52         6.65 o                         
   6  11   7         23.59         23.91         7.70 o                         
  -6  12   7         86.22         95.61        12.03 o                         
  -5  12   7          6.70         13.75         8.18 o                         
  -4  12   7         18.35         22.64         9.57 o                         
  -3  12   7         40.67         43.40         9.51 o                         
  -2  12   7        118.21        135.10         9.68 o                         
  -1  12   7          9.89          8.04         6.29 o                         
   0  12   7          0.26         -2.26         8.84 o                         
   1  12   7          9.93         10.94         9.06 o                         
   2  12   7        118.18        131.02         6.79 o                         
   3  12   7         40.54         46.95         5.89 o                         
   4  12   7         18.36         13.46         6.20 o                         
   5  12   7          6.70          4.77         5.87 o                         
   6  12   7         86.28         70.77         7.28 o                         
  -6  13   7         14.06         24.58        13.10 o                         
  -5  13   7          8.81         10.57        11.86 o                         
  -4  13   7          3.68          5.69        10.38 o                         
  -3  13   7         54.02         40.90         9.24 o                         
  -2  13   7        370.84        395.61        10.25 o                         
  -1  13   7         21.74         18.85         8.38 o                         
   0  13   7        127.24        140.61         9.54 o                         
   1  13   7         21.76         11.55         5.49 o                         
   2  13   7        370.81        348.72         6.58 o                         
   3  13   7         54.05         47.93         5.90 o                         
   4  13   7          3.69         -0.21         6.24 o                         
   5  13   7          8.82          8.46         7.19 o                         
   6  13   7         14.08          9.25         8.75 o                         
  -5  14   7          0.37          0.62         8.76 o                         
  -4  14   7         34.89         36.61        11.30 o                         
  -3  14   7          0.86          5.74         7.45 o                         
  -2  14   7         62.31         64.09         9.98 o                         
  -1  14   7         32.68         38.89         9.48 o                         
   0  14   7         11.34         12.32         6.88 o                         
   1  14   7         32.62         32.99         6.52 o                         
   2  14   7         62.29         61.47         6.94 o                         
   3  14   7          0.85          1.06         5.86 o                         
   4  14   7         34.89         33.60         6.57 o                         
   5  14   7          0.37          3.49         7.55 o                         
  -5  15   7          4.60          6.19        11.51 o                         
  -4  15   7          4.75         -6.14        11.18 o                         
  -3  15   7          6.91          9.45         7.53 o                         
  -2  15   7         18.60         15.13         7.12 o                         
  -1  15   7          9.23         10.00         9.93 o                         
   0  15   7          1.00          2.62         7.28 o                         
   1  15   7          9.26         17.41         7.03 o                         
   2  15   7         18.62         12.71         5.85 o                         
   3  15   7          6.88          4.46         5.57 o                         
   4  15   7          4.75          0.34         6.36 o                         
   5  15   7          4.61          5.85         7.21 o                         
  -5  16   7          5.49          4.85        13.16 o                         
  -4  16   7         19.98          9.18        10.76 o                         
  -3  16   7          2.31          9.78        10.25 o                         
  -2  16   7          1.58          4.97        10.35 o                         
  -1  16   7          8.14         -1.72         9.50 o                         
   0  16   7         12.30          8.95         9.42 o                         
   1  16   7          8.11          9.88         6.13 o                         
   2  16   7          1.57          2.22         7.04 o                         
   3  16   7          2.30          1.61         6.45 o                         
   4  16   7         20.00         17.25         7.06 o                         
   5  16   7          5.50          0.17         8.58 o                         
  -4  17   7         55.28         49.99         9.09 o                         
  -3  17   7          0.52          4.41        11.35 o                         
  -2  17   7          4.95         -0.26         7.92 o                         
  -1  17   7         21.44         33.02        10.09 o                         
   0  17   7        156.19        166.62        11.12 o                         
   1  17   7         21.42         16.14         7.45 o                         
   2  17   7          4.93          7.94         8.24 o                         
   3  17   7          0.52          5.01         7.26 o                         
   4  17   7         55.31         48.84         7.98 o                         
  -4  18   7          9.49          3.29         9.45 o                         
  -3  18   7          1.38         -6.50        11.64 o                         
  -2  18   7          2.06         -7.32        11.37 o                         
  -1  18   7         15.73         19.39        11.34 o                         
   0  18   7          7.39          2.65        10.88 o                         
   1  18   7         15.73         19.22         7.68 o                         
   2  18   7          2.07          9.34         8.67 o                         
   3  18   7          1.38          0.96         7.32 o                         
   4  18   7          9.48          3.18         8.14 o                         
  -3  19   7          5.58         10.64        12.64 o                         
  -2  19   7          6.09         10.16        11.75 o                         
  -1  19   7         10.44          2.45        10.75 o                         
   0  19   7         42.04         52.09        11.84 o                         
   1  19   7         10.45         11.73         7.87 o                         
   2  19   7          6.13          9.81         8.58 o                         
   3  19   7          5.55         -0.62         7.61 o                         
  -3  20   7          5.42         18.70        12.44 o                         
  -2  20   7         14.79          7.39        11.77 o                         
  -1  20   7          7.67          7.76        11.58 o                         
   0  20   7         10.53          9.12        12.19 o                         
   1  20   7          7.68          9.27         8.54 o                         
   2  20   7         14.79          7.47         8.71 o                         
   3  20   7          5.41          6.54         7.25 o                         
  -2  21   7          9.41         22.24        13.74 o                         
  -1  21   7         11.73         13.12        13.36 o                         
   0  21   7         71.12         71.92        12.44 o                         
   1  21   7         11.73         14.26         8.99 o                         
   2  21   7          9.40         14.52         9.43 o                         
   0  22   7         18.33         13.78        12.93 o                         
   0   0   8        684.62        664.68         8.97 o                         
   1   0   8        155.88        170.27         8.95 o                         
   2   0   8        140.87        144.45         8.91 o                         
   3   0   8         63.10         61.64         8.52 o                         
   4   0   8         39.41         42.23         6.60 o                         
   5   0   8         11.09          7.86         9.36 o                         
   6   0   8         30.02         34.56        11.66 o                         
   7   0   8          5.25         -5.99        13.33 o                         
  -7   1   8         31.54         34.96        12.55 o                         
  -6   1   8        106.98        128.02        11.97 o                         
  -5   1   8         12.48         16.07         9.50 o                         
  -4   1   8          9.42          8.15         9.15 o                         
  -3   1   8         51.27         36.48         8.33 o                         
  -2   1   8         62.58         62.40         6.41 o                         
  -1   1   8        104.59        105.31         6.59 o                         
   0   1   8         63.21         66.49         8.42 o                         
   1   1   8        104.51        107.24         6.61 o                         
   2   1   8         62.72         64.85         8.63 o                         
   3   1   8         51.20         42.03         8.33 o                         
   4   1   8          9.45          0.71         9.32 o                         
   5   1   8         12.48          7.45        10.03 o                         
   6   1   8        107.00        117.37        11.23 o                         
   7   1   8         31.53         29.59        12.61 o                         
  -7   2   8          8.71          9.11        12.30 o                         
  -6   2   8          3.41          3.09        11.56 o                         
  -5   2   8          9.53         16.30        10.31 o                         
  -4   2   8         74.52         69.39         9.53 o                         
  -3   2   8         11.86         14.70         8.37 o                         
  -2   2   8         63.70         62.11         8.33 o                         
  -1   2   8        138.72        155.59         9.13 o                         
   0   2   8          1.47          6.68         8.31 o                         
   1   2   8        138.94        140.05         7.86 o                         
   2   2   8         63.78         58.26         6.47 o                         
   3   2   8         11.84         23.04         8.84 o                         
   4   2   8         74.64         75.32         9.23 o                         
   5   2   8          9.51         13.92        10.31 o                         
   6   2   8          3.40         -2.97        10.61 o                         
   7   2   8          8.70          1.55        13.60 o                         
  -7   3   8         26.00         29.33        13.74 o                         
  -6   3   8         10.39         12.25        10.65 o                         
  -5   3   8         19.58         19.24         7.67 o                         
  -4   3   8          2.18          1.81         6.82 o                         
  -3   3   8        120.87        110.53         9.22 o                         
  -2   3   8         93.59         85.99         8.92 o                         
  -1   3   8          8.92          5.17         8.17 o                         
   0   3   8         98.53        100.11         8.38 o                         
   1   3   8          8.95          5.25         4.90 o                         
   2   3   8         93.57         83.12         6.71 o                         
   3   3   8        120.91        107.43         9.20 o                         
   4   3   8          2.18          9.47         9.39 o                         
   5   3   8         19.56         21.27        10.54 o                         
   6   3   8         10.38          3.26        11.54 o                         
   7   3   8         25.94         28.75        13.72 o                         
  -7   4   8         15.07         18.94        13.42 o                         
  -6   4   8         32.74         28.93        10.80 o                         
  -5   4   8          7.56         10.50        10.30 o                         
  -4   4   8         10.36         15.38         8.82 o                         
  -3   4   8          7.12         -6.51         8.79 o                         
  -2   4   8         36.11         42.97         6.25 o                         
  -1   4   8        127.31        123.56         6.70 o                         
   0   4   8        670.56        691.05        10.61 o                         
   1   4   8        127.28        124.61         6.78 o                         
   2   4   8         36.11         37.56         5.04 o                         
   3   4   8          7.15          5.66         9.04 o                         
   4   4   8         10.39         15.78         9.41 o                         
   5   4   8          7.58         -1.25         9.71 o                         
   6   4   8         32.78         28.32        11.57 o                         
   7   4   8         15.08         12.24        14.08 o                         
  -7   5   8          5.83          4.52        12.49 o                         
  -6   5   8          0.19         -1.88         8.71 o                         
  -5   5   8          1.31          4.14         9.75 o                         
  -4   5   8         84.92         92.01         9.73 o                         
  -3   5   8         10.00          6.32         8.89 o                         
  -2   5   8         46.14         51.87         8.87 o                         
  -1   5   8         45.56         33.98         8.37 o                         
   0   5   8         42.80         49.41         8.35 o                         
   1   5   8         45.59         48.77         8.66 o                         
   2   5   8         46.19         46.52         4.54 o                         
   3   5   8         10.01         19.98         8.53 o                         
   4   5   8         84.89         87.32         9.73 o                         
   5   5   8          1.31         -6.05         9.74 o                         
   6   5   8          0.19         -3.57        11.19 o                         
   7   5   8          5.83          7.54        14.10 o                         
  -6   6   8         16.70         10.28        11.15 o                         
  -5   6   8          1.44         10.49        10.27 o                         
  -4   6   8        164.66        153.27        10.39 o                         
  -3   6   8          1.76         -2.87         8.99 o                         
  -2   6   8         24.25         21.58         6.24 o                         
  -1   6   8        124.41        127.53         9.10 o                         
   0   6   8        797.72        826.48        11.14 o                         
   1   6   8        124.38        120.81         9.29 o                         
   2   6   8         24.22         21.20         6.02 o                         
   3   6   8          1.77         -3.97         6.33 o                         
   4   6   8        164.69        157.46         9.28 o                         
   5   6   8          1.44         -9.03        10.83 o                         
   6   6   8         16.65         13.50         8.70 o                         
  -6   7   8          7.36         -1.33        12.06 o                         
  -5   7   8          8.11          8.56         9.81 o                         
  -4   7   8          2.31         -2.30         9.23 o                         
  -3   7   8         40.91         31.04         8.83 o                         
  -2   7   8         99.01         99.16         9.38 o                         
  -1   7   8         71.54         75.29         8.33 o                         
   0   7   8        238.98        237.50         9.11 o                         
   1   7   8         71.52         75.19         8.51 o                         
   2   7   8         98.76         94.50         5.41 o                         
   3   7   8         40.86         40.40         5.56 o                         
   4   7   8          2.30          1.82         5.66 o                         
   5   7   8          8.10         11.41         5.58 o                         
   6   7   8          7.36         -2.37         7.03 o                         
  -6   8   8         46.65         63.06        12.50 o                         
  -5   8   8         71.48         65.05        10.97 o                         
  -4   8   8         34.20         27.36         7.44 o                         
  -3   8   8         76.45         74.18         7.11 o                         
  -2   8   8         70.12         78.91         8.58 o                         
  -1   8   8         20.63         18.97         6.20 o                         
   0   8   8         13.91          7.83         8.80 o                         
   1   8   8         20.59         18.13         8.34 o                         
   2   8   8         70.06         75.97         6.68 o                         
   3   8   8         76.52         69.91         6.46 o                         
   4   8   8         34.16         33.58         5.18 o                         
   5   8   8         71.54         72.82         6.43 o                         
   6   8   8         46.61         43.12         7.29 o                         
  -6   9   8          5.76         -3.21         9.23 o                         
  -5   9   8          8.14          8.80         8.17 o                         
  -4   9   8         47.89         39.50         7.25 o                         
  -3   9   8        159.98        162.22         7.44 o                         
  -2   9   8         56.10         67.47         8.90 o                         
  -1   9   8         23.03         19.53         8.89 o                         
   0   9   8         72.97         69.67         9.05 o                         
   1   9   8         23.03         21.06         8.89 o                         
   2   9   8         56.18         61.42         9.60 o                         
   3   9   8        159.96        160.52        11.33 o                         
   4   9   8         47.95         42.94         5.31 o                         
   5   9   8          8.16          6.13         6.79 o                         
   6   9   8          5.78          3.86         7.40 o                         
  -6  10   8         24.63         13.90        12.03 o                         
  -5  10   8          4.23         -3.59        11.45 o                         
  -4  10   8          6.83          7.10         9.63 o                         
  -3  10   8         48.43         47.94         9.40 o                         
  -2  10   8          6.22         -0.42         9.28 o                         
  -1  10   8         65.01         58.47         9.22 o                         
   0  10   8         23.16         24.62         8.86 o                         
   1  10   8         65.01         60.68         6.68 o                         
   2  10   8          6.24          3.33         6.80 o                         
   3  10   8         48.41         52.09         5.79 o                         
   4  10   8          6.85          4.49         5.39 o                         
   5  10   8          4.22          7.50         6.76 o                         
   6  10   8         24.64         23.82         8.11 o                         
  -6  11   8          7.56         -0.22        13.42 o                         
  -5  11   8          2.98         -1.81         8.63 o                         
  -4  11   8         55.08         54.66        10.67 o                         
  -3  11   8         30.54         16.31         9.68 o                         
  -2  11   8         40.35         39.98         9.25 o                         
  -1  11   8          5.13          1.52         8.70 o                         
   0  11   8         99.91         86.82         9.34 o                         
   1  11   8          5.13         17.55         9.48 o                         
   2  11   8         40.39         34.75         9.58 o                         
   3  11   8         30.53         27.59         5.93 o                         
   4  11   8         55.12         58.64         6.24 o                         
   5  11   8          2.98          3.43         6.35 o                         
   6  11   8          7.55          4.48         8.35 o                         
  -5  12   8         19.30         20.35        12.24 o                         
  -4  12   8          7.30         11.43        10.95 o                         
  -3  12   8          3.17          3.04        10.32 o                         
  -2  12   8         32.30         35.11         9.64 o                         
  -1  12   8         40.31         41.38         6.95 o                         
   0  12   8         11.43          5.51         9.40 o                         
   1  12   8         40.31         32.69         9.23 o                         
   2  12   8         32.28         32.01         9.67 o                         
   3  12   8          3.18          1.59         7.21 o                         
   4  12   8          7.31         10.28         6.92 o                         
   5  12   8         19.34         11.84         7.45 o                         
  -5  13   8         20.09         -0.50        11.68 o                         
  -4  13   8          7.38         23.77        11.37 o                         
  -3  13   8         46.94         69.61        10.68 o                         
  -2  13   8         49.93         47.96         7.30 o                         
  -1  13   8         27.04         26.48         9.57 o                         
   0  13   8          9.46          9.78         9.84 o                         
   1  13   8         27.02         41.17         9.43 o                         
   2  13   8         49.92         58.55         9.81 o                         
   3  13   8         46.97         41.59         5.45 o                         
   4  13   8          7.34         10.21         6.02 o                         
   5  13   8         20.10         15.58         7.42 o                         
  -5  14   8         13.78         14.23        11.94 o                         
  -4  14   8         23.82         30.21        10.72 o                         
  -3  14   8         56.59         34.75        10.07 o                         
  -2  14   8         15.61         14.77        10.30 o                         
  -1  14   8         21.06         17.85         9.98 o                         
   0  14   8          2.15         -0.10        10.08 o                         
   1  14   8         21.10         19.54        10.12 o                         
   2  14   8         15.65          9.13         6.99 o                         
   3  14   8         56.57         65.38         6.42 o                         
   4  14   8         23.84         22.15         7.18 o                         
   5  14   8         13.76         14.15         8.52 o                         
  -5  15   8          9.88         24.62        13.62 o                         
  -4  15   8         30.73         26.42         9.02 o                         
  -3  15   8          0.58          1.61        10.44 o                         
  -2  15   8         19.49         16.92         9.87 o                         
  -1  15   8         14.74         11.03         7.76 o                         
   0  15   8          9.91          9.09         9.54 o                         
   1  15   8         14.73          2.90         9.92 o                         
   2  15   8         19.45         14.74         7.71 o                         
   3  15   8          0.58          5.36         6.61 o                         
   4  15   8         30.69         21.39         7.28 o                         
   5  15   8          9.89         14.35        16.09 o                         
  -4  16   8         10.13         20.80         9.45 o                         
  -3  16   8         36.66         39.15         8.83 o                         
  -2  16   8         16.18          3.91        10.29 o                         
  -1  16   8         26.94         27.00        10.23 o                         
   0  16   8          1.15         -6.98        10.55 o                         
   1  16   8         26.98         37.74        10.29 o                         
   2  16   8         16.20         18.85         6.65 o                         
   3  16   8         36.67         35.37         6.27 o                         
   4  16   8         10.12          6.05         6.78 o                         
  -4  17   8          4.68          8.67        12.36 o                         
  -3  17   8          7.84          9.12         9.05 o                         
  -2  17   8         13.50         18.99        11.84 o                         
  -1  17   8         77.28         44.19        11.45 o                         
   0  17   8         19.59         17.98        11.66 o                         
   1  17   8         77.29         81.46        11.66 o                         
   2  17   8         13.47         19.27         7.93 o                         
   3  17   8          7.84          7.02         7.14 o                         
   4  17   8          4.66          6.34         8.07 o                         
  -3  18   8          2.94         -1.83        12.05 o                         
  -2  18   8         17.65         11.42         9.29 o                         
  -1  18   8          8.17          0.45        10.98 o                         
   0  18   8         10.10          2.27        11.83 o                         
   1  18   8          8.18         14.67        11.28 o                         
   2  18   8         17.67         23.91         8.56 o                         
   3  18   8          2.94         -0.91         7.75 o                         
  -2  19   8          9.26          7.85        11.91 o                         
  -1  19   8         57.92         60.84        12.88 o                         
   0  19   8         15.29         17.26        12.45 o                         
   1  19   8         57.89         49.27        12.13 o                         
   2  19   8          9.26         16.71         8.95 o                         
   3  19   8          0.98          1.76        15.22 o                         
  -1  20   8         13.74         -0.41        13.37 o                         
   0  20   8         50.26         42.23        13.69 o                         
   1  20   8         13.70          8.85        14.13 o                         
   1   0   9         81.76         94.57         8.44 o                         
   2   0   9         22.19         27.77         8.70 o                         
   3   0   9          1.31         -1.69         6.78 o                         
   4   0   9         31.41         27.74         7.45 o                         
   5   0   9          0.91          9.71        11.16 o                         
   6   0   9          0.06         -0.03        11.61 o                         
  -6   1   9          0.54         -6.44        11.52 o                         
  -5   1   9          2.41          6.53        11.15 o                         
  -4   1   9          8.89         14.40        10.17 o                         
  -3   1   9         44.46         37.85         8.90 o                         
  -2   1   9         40.52         36.82         8.46 o                         
  -1   1   9          6.56          0.55         6.54 o                         
   0   1   9         98.13        101.11         6.21 o                         
   1   1   9          6.58         -1.71         8.55 o                         
   2   1   9         40.51         33.95         6.52 o                         
   3   1   9         44.41         42.97         8.93 o                         
   4   1   9          8.92         11.14        10.04 o                         
   5   1   9          2.40         -4.43        10.35 o                         
   6   1   9          0.54         -7.31        11.59 o                         
  -6   2   9          2.97          5.12        11.59 o                         
  -5   2   9          0.72          3.41         7.96 o                         
  -4   2   9          8.83          1.83         9.33 o                         
  -3   2   9         59.18         59.51         9.61 o                         
  -2   2   9         49.24         43.37         9.34 o                         
  -1   2   9        162.70        166.83         9.33 o                         
   0   2   9          6.04          2.68         6.12 o                         
   1   2   9        162.84        161.54         6.51 o                         
   2   2   9         49.29         47.33         8.75 o                         
   3   2   9         59.18         55.70         9.42 o                         
   4   2   9          8.83          5.91         9.44 o                         
   5   2   9          0.72         -4.62         8.18 o                         
   6   2   9          2.98         -3.73        11.92 o                         
  -6   3   9         10.93          4.45        11.44 o                         
  -5   3   9          1.04         -4.27        11.08 o                         
  -4   3   9         75.47         61.89         7.35 o                         
  -3   3   9         51.42         48.89         9.61 o                         
  -2   3   9        110.48        142.26         9.48 o                         
  -1   3   9          9.49          4.44         8.22 o                         
   0   3   9        282.58        295.61         9.69 o                         
   1   3   9          9.48          6.19         5.34 o                         
   2   3   9        110.54        118.63         6.48 o                         
   3   3   9         51.40         51.71         9.78 o                         
   4   3   9         75.52         72.19        10.21 o                         
   5   3   9          1.05          2.12        10.32 o                         
   6   3   9         10.93         19.54        12.89 o                         
  -6   4   9         10.55         18.12         9.39 o                         
  -5   4   9         16.44         10.07        10.45 o                         
  -4   4   9         11.16         15.23        10.40 o                         
  -3   4   9         18.66         27.08         9.59 o                         
  -2   4   9          4.52          8.47         9.22 o                         
  -1   4   9         73.26         80.63         8.82 o                         
   0   4   9         42.28         53.74         8.38 o                         
   1   4   9         73.42         75.78         6.35 o                         
   2   4   9          4.53          8.23         5.69 o                         
   3   4   9         18.59         17.80         7.16 o                         
   4   4   9         11.18         12.73        10.26 o                         
   5   4   9         16.44         18.35        10.69 o                         
   6   4   9         10.54         22.48        13.13 o                         
  -6   5   9         15.10         -1.18        11.74 o                         
  -5   5   9          9.32         27.89        10.76 o                         
  -4   5   9         36.89         34.07        10.47 o                         
  -3   5   9         49.94         47.86         9.83 o                         
  -2   5   9         47.02         36.54         6.90 o                         
  -1   5   9         29.87         34.73         8.91 o                         
   0   5   9        192.97        177.01         7.03 o                         
   1   5   9         29.84         29.74         9.02 o                         
   2   5   9         47.03         42.12         5.45 o                         
   3   5   9         49.86         52.71         6.78 o                         
   4   5   9         36.81         32.36         7.76 o                         
   5   5   9          9.30         20.42        10.64 o                         
   6   5   9         15.14          9.15        12.14 o                         
  -6   6   9         30.55         17.34        12.97 o                         
  -5   6   9         15.19         21.33        11.44 o                         
  -4   6   9         13.18         17.37         7.51 o                         
  -3   6   9         89.89        100.41         9.99 o                         
  -2   6   9         52.47         48.09         8.92 o                         
  -1   6   9         12.45          7.83         8.71 o                         
   0   6   9         69.67         77.33         9.15 o                         
   1   6   9         12.47         12.82         9.03 o                         
   2   6   9         52.46         57.13         5.03 o                         
   3   6   9         89.91         88.54         7.02 o                         
   4   6   9         13.17         18.29         7.54 o                         
   5   6   9         15.22         21.92         7.99 o                         
   6   6   9         30.57         30.17        13.68 o                         
  -6   7   9          5.74         12.78        13.31 o                         
  -5   7   9          9.00          3.57         7.98 o                         
  -4   7   9         25.20         26.82        10.07 o                         
  -3   7   9         77.32         91.21        10.31 o                         
  -2   7   9         30.45         19.65         9.36 o                         
  -1   7   9         46.79         63.61         8.90 o                         
   0   7   9        152.29        167.46         9.81 o                         
   1   7   9         46.82         44.56         9.23 o                         
   2   7   9         30.39         36.56         6.55 o                         
   3   7   9         77.39         82.38         7.19 o                         
   4   7   9         25.21         18.95         6.35 o                         
   5   7   9          9.00          1.48         8.03 o                         
   6   7   9          5.73          1.50         9.73 o                         
  -6   8   9          7.57         11.47        12.39 o                         
  -5   8   9         12.44         21.93        11.93 o                         
  -4   8   9          3.05          5.71        10.71 o                         
  -3   8   9          3.63         15.03        10.18 o                         
  -2   8   9         17.79         32.31         8.90 o                         
  -1   8   9        127.24        121.37         9.82 o                         
   0   8   9        114.50        121.31         9.24 o                         
   1   8   9        127.34        122.52         9.48 o                         
   2   8   9         17.81         28.86         6.73 o                         
   3   8   9          3.63          6.72         6.06 o                         
   4   8   9          3.06         10.31         7.81 o                         
   5   8   9         12.42         13.14         8.25 o                         
   6   8   9          7.54         11.73        10.27 o                         
  -5   9   9         20.86         -1.52        11.16 o                         
  -4   9   9         77.24         76.60        11.25 o                         
  -3   9   9         61.54         56.62        10.49 o                         
  -2   9   9         14.57         18.27         6.95 o                         
  -1   9   9          1.46         -1.42         6.87 o                         
   0   9   9         23.51         25.74         6.89 o                         
   1   9   9          1.47          6.97         9.48 o                         
   2   9   9         14.58         15.37         6.98 o                         
   3   9   9         61.52         59.68         7.17 o                         
   4   9   9         77.27         73.12         7.83 o                         
   5   9   9         20.86         19.37         8.45 o                         
  -5  10   9          3.51          4.10        11.25 o                         
  -4  10   9         15.95         13.43        10.54 o                         
  -3  10   9          2.77        -10.35        10.35 o                         
  -2  10   9         28.63         24.45        10.29 o                         
  -1  10   9         33.91         32.52        10.00 o                         
   0  10   9        161.44        187.80         9.60 o                         
   1  10   9         33.87         40.21        10.01 o                         
   2  10   9         28.67         29.34         6.01 o                         
   3  10   9          2.77          5.84         6.99 o                         
   4  10   9         15.93         16.73         7.81 o                         
   5  10   9          3.51         -1.40         9.12 o                         
  -5  11   9         20.30         20.38        11.65 o                         
  -4  11   9         16.61          6.44         8.68 o                         
  -3  11   9         18.55         22.95        10.16 o                         
  -2  11   9         36.02         32.51         9.50 o                         
  -1  11   9          3.16         -3.92         7.35 o                         
   0  11   9         64.95         67.53         9.83 o                         
   1  11   9          3.18         -0.52         9.38 o                         
   2  11   9         35.95         23.29        10.57 o                         
   3  11   9         18.57         20.74        10.46 o                         
   4  11   9         16.60         21.09         8.36 o                         
   5  11   9         20.29         17.37         6.76 o                         
  -5  12   9          2.13         -5.61         9.88 o                         
  -4  12   9          3.47         -0.54        11.10 o                         
  -3  12   9          3.41         19.38        10.29 o                         
  -2  12   9         17.59          7.34         7.60 o                         
  -1  12   9          0.92        -10.41        10.41 o                         
   0  12   9          5.32          1.97        10.07 o                         
   1  12   9          0.92         -2.41         9.47 o                         
   2  12   9         17.58         13.37        10.02 o                         
   3  12   9          3.40          0.35         7.99 o                         
   4  12   9          3.48         -0.68         8.65 o                         
   5  12   9          2.13          3.20         7.85 o                         
  -4  13   9          6.65          6.06        12.43 o                         
  -3  13   9          4.77          5.99         8.27 o                         
  -2  13   9         77.44         84.93        10.94 o                         
  -1  13   9         13.85         10.15         9.92 o                         
   0  13   9          0.14         -1.43        10.27 o                         
   1  13   9         13.87          6.54        10.07 o                         
   2  13   9         77.45         84.29        11.24 o                         
   3  13   9          4.78          8.31         8.08 o                         
   4  13   9          6.65          8.68         6.21 o                         
  -4  14   9          1.47         -4.67        13.02 o                         
  -3  14   9          3.25          0.41         8.47 o                         
  -2  14   9          2.25         10.69        10.59 o                         
  -1  14   9          1.61          4.43        10.35 o                         
   0  14   9          3.59         -1.81        10.96 o                         
   1  14   9          1.62         -5.79        10.35 o                         
   2  14   9          2.25          5.45        11.45 o                         
   3  14   9          3.25          1.70         8.01 o                         
   4  14   9          1.47          1.47         7.87 o                         
  -4  15   9          1.86         -1.30        13.52 o                         
  -3  15   9          4.29         10.85         9.20 o                         
  -2  15   9         11.26          9.23         8.84 o                         
  -1  15   9         37.08         47.15        11.68 o                         
   0  15   9         17.62         17.97        10.55 o                         
   1  15   9         37.08         43.11        11.85 o                         
   2  15   9         11.23         13.97        11.19 o                         
   3  15   9          4.27          6.23         9.14 o                         
   4  15   9          1.86         -0.48        10.00 o                         
  -3  16   9         26.78         23.76        12.05 o                         
  -2  16   9          4.21          7.47        12.24 o                         
  -1  16   9         72.19         74.85         9.00 o                         
   0  16   9         12.17         19.57         8.80 o                         
   1  16   9         72.21         65.10        12.53 o                         
   2  16   9          4.22          0.22        12.70 o                         
   3  16   9         26.78         24.80         9.88 o                         
  -2  17   9         17.41         19.02        12.09 o                         
  -1  17   9         17.99         21.28        12.63 o                         
   0  17   9         16.63          3.13        11.61 o                         
   1  17   9         17.98         19.16        12.78 o                         
   2  17   9         17.38         19.48        12.42 o                         
  -2  18   9          7.70          8.75        10.07 o                         
  -1  18   9         29.50          8.12        12.34 o                         
   0  18   9          2.00          0.01        13.00 o                         
   1  18   9         29.47         14.44        12.29 o                         
   2  18   9          7.71          3.53        14.10 o                         
   0   0  10        115.67        127.73         9.62 o                         
   1   0  10         10.09         19.30         5.67 o                         
   2   0  10         42.71         44.11         7.41 o                         
   3   0  10         37.87         29.70         9.58 o                         
   4   0  10          7.62          2.26        10.19 o                         
   5   0  10          9.13         18.24        12.31 o                         
  -5   1  10         20.63         13.60        11.22 o                         
  -4   1  10         18.66         28.01        10.20 o                         
  -3   1  10         27.91         25.22         7.30 o                         
  -2   1  10          1.07         -0.19         7.20 o                         
  -1   1  10        114.22        126.85         9.78 o                         
   0   1  10          1.67          0.14         6.54 o                         
   1   1  10        114.24        119.24         6.88 o                         
   2   1  10          1.08         -5.63         8.99 o                         
   3   1  10         27.93         23.50        10.23 o                         
   4   1  10         18.65         12.53        10.97 o                         
   5   1  10         20.56         11.66        12.41 o                         
  -5   2  10         12.10         12.26         8.95 o                         
  -4   2  10         10.01         -0.79        10.91 o                         
  -3   2  10         40.98         49.56        10.42 o                         
  -2   2  10        177.43        189.85         7.71 o                         
  -1   2  10        172.10        165.28         9.89 o                         
   0   2  10          2.47          6.04         6.37 o                         
   1   2  10        172.08        179.48         7.00 o                         
   2   2  10        177.32        182.04        11.01 o                         
   3   2  10         40.97         43.40         7.79 o                         
   4   2  10         10.00          6.62         8.22 o                         
   5   2  10         12.13         15.60        11.55 o                         
  -5   3  10         21.57         23.66        12.55 o                         
  -4   3  10          6.15         -0.99        10.41 o                         
  -3   3  10         22.74         12.24        10.30 o                         
  -2   3  10         17.71         33.78         9.10 o                         
  -1   3  10         76.32         76.16         9.07 o                         
   0   3  10         32.10         29.88         6.87 o                         
   1   3  10         76.33         69.31         5.78 o                         
   2   3  10         17.70         22.26         6.44 o                         
   3   3  10         22.76         25.68        10.21 o                         
   4   3  10          6.14         -7.25        11.10 o                         
   5   3  10         21.59         25.42        11.64 o                         
  -5   4  10          2.66          2.11        12.50 o                         
  -4   4  10         10.93          6.60        10.42 o                         
  -3   4  10         11.42         15.92         9.63 o                         
  -2   4  10         43.03         46.32         7.07 o                         
  -1   4  10         16.71         13.99         7.25 o                         
   0   4  10          4.00          0.51         9.57 o                         
   1   4  10         16.67         19.98         5.69 o                         
   2   4  10         43.08         46.50         6.64 o                         
   3   4  10         11.39         15.68         6.07 o                         
   4   4  10         10.89         14.68        11.51 o                         
   5   4  10          2.66          2.89        11.37 o                         
  -5   5  10          6.37          4.85         9.21 o                         
  -4   5  10         27.66         20.76        11.51 o                         
  -3   5  10         37.57         32.33         7.73 o                         
  -2   5  10          7.69         15.42         7.02 o                         
  -1   5  10         13.17         16.17         9.00 o                         
   0   5  10         19.52         10.85         6.96 o                         
   1   5  10         13.17         15.37         6.76 o                         
   2   5  10          7.71          4.59         5.79 o                         
   3   5  10         37.60         41.63         7.56 o                         
   4   5  10         27.63         29.06         7.60 o                         
   5   5  10          6.36          6.87         9.07 o                         
  -5   6  10          0.65         10.42        12.92 o                         
  -4   6  10         49.22         44.26        10.71 o                         
  -3   6  10         70.66         76.66         7.87 o                         
  -2   6  10        106.51        117.35         7.55 o                         
  -1   6  10        152.82        172.53        10.27 o                         
   0   6  10          6.64          9.64         9.49 o                         
   1   6  10        152.82        168.51         7.79 o                         
   2   6  10        106.50        109.81         7.85 o                         
   3   6  10         70.69         76.59         7.55 o                         
   4   6  10         49.18         47.03         6.85 o                         
   5   6  10          0.64          2.46         9.15 o                         
  -5   7  10         18.40         22.00         9.68 o                         
  -4   7  10          6.07          8.48        10.77 o                         
  -3   7  10         15.39         18.23         7.70 o                         
  -2   7  10         17.36         19.52         9.59 o                         
  -1   7  10         25.24         22.50         9.50 o                         
   0   7  10          0.44          0.01         7.06 o                         
   1   7  10         25.18         28.15         9.89 o                         
   2   7  10         17.32         20.28         7.20 o                         
   3   7  10         15.37          6.27         6.46 o                         
   4   7  10          6.07          8.47         6.90 o                         
   5   7  10         18.41          7.49         9.37 o                         
  -5   8  10         29.41         29.67        13.48 o                         
  -4   8  10          4.28          6.39        11.81 o                         
  -3   8  10          2.14         10.17        10.27 o                         
  -2   8  10         31.15         36.79        10.41 o                         
  -1   8  10         37.93         39.92         9.64 o                         
   0   8  10          0.04        -10.17        10.17 o                         
   1   8  10         37.89         49.31         9.47 o                         
   2   8  10         31.10         25.18         7.58 o                         
   3   8  10          2.15          0.27         7.53 o                         
   4   8  10          4.27          7.95         7.94 o                         
   5   8  10         29.40         31.11         9.58 o                         
  -5   9  10         20.41          5.92         9.97 o                         
  -4   9  10         13.90          1.51        11.36 o                         
  -3   9  10          1.92         16.92        10.13 o                         
  -2   9  10          4.58         10.56        10.46 o                         
  -1   9  10          5.30          5.31        10.37 o                         
   0   9  10         30.71         38.55         7.65 o                         
   1   9  10          5.30         11.08         7.69 o                         
   2   9  10          4.58          2.49         7.71 o                         
   3   9  10          1.92          4.78         7.79 o                         
   4   9  10         13.90         14.31         8.56 o                         
   5   9  10         20.41         10.06        10.03 o                         
  -4  10  10          3.62         -4.29         9.04 o                         
  -3  10  10          5.49          7.98        10.77 o                         
  -2  10  10         24.74         40.27        10.33 o                         
  -1  10  10         29.57         25.22         8.00 o                         
   0  10  10          1.18          0.78         9.65 o                         
   1  10  10         29.50         37.89        10.17 o                         
   2  10  10         24.73         28.04         7.55 o                         
   3  10  10          5.47          1.60         7.70 o                         
   4  10  10          3.62          6.24         8.53 o                         
  -4  11  10         31.78         39.37        11.95 o                         
  -3  11  10          6.90         10.64        10.90 o                         
  -2  11  10          4.25          3.16         8.19 o                         
  -1  11  10         14.24         26.78        10.44 o                         
   0  11  10         20.58         15.11        11.00 o                         
   1  11  10         14.26         14.93        11.01 o                         
   2  11  10          4.24          4.78         7.82 o                         
   3  11  10          6.91          7.82         7.91 o                         
   4  11  10         31.83         30.43         9.11 o                         
  -4  12  10          2.54         11.13        13.48 o                         
  -3  12  10          5.77          4.40        11.46 o                         
  -2  12  10         16.50         10.48        10.60 o                         
  -1  12  10         12.59          9.90         8.32 o                         
   0  12  10         60.00         56.92         8.55 o                         
   1  12  10         12.58          9.87        11.25 o                         
   2  12  10         16.50         20.97         8.41 o                         
   3  12  10          5.78          1.07         8.69 o                         
   4  12  10          2.54         -4.10        10.15 o                         
  -3  13  10          9.04          8.35        11.73 o                         
  -2  13  10         31.78         50.94        11.94 o                         
  -1  13  10         16.89         14.68        11.58 o                         
   0  13  10         50.97         57.50        11.20 o                         
   1  13  10         16.91         16.85        11.71 o                         
   2  13  10         31.78         33.58         8.40 o                         
   3  13  10          9.03          8.21         8.85 o                         
  -3  14  10          6.11         -0.12        12.31 o                         
  -2  14  10         11.57         12.11        12.35 o                         
  -1  14  10         14.43         20.69        11.20 o                         
   0  14  10          8.80          9.00        12.17 o                         
   1  14  10         14.48         10.29        12.42 o                         
   2  14  10         11.59          4.56        11.77 o                         
   3  14  10          6.10          6.24        10.16 o                         
  -2  15  10          6.36         -7.27         9.73 o                         
  -1  15  10         11.04         26.01        12.84 o                         
   0  15  10          2.62          4.24        11.72 o                         
   1  15  10         11.05         18.84        12.68 o                         
   2  15  10          6.37          6.63        13.38 o                         
  -1  16  10         17.83         25.33        12.17 o                         
   0  16  10          2.62          0.02        12.22 o                         
   1  16  10         17.86         15.05        13.31 o                         
   2  16  10          0.12          6.34        13.96 o                         
   0  17  10          0.74          6.50        13.60 o                         
   1   0  11          1.36          4.10         6.79 o                         
   2   0  11          6.48          9.96         9.97 o                         
   3   0  11          0.03         -2.26        10.51 o                         
   4   0  11          9.43          4.99        11.42 o                         
  -5   1  11         35.92         43.31        13.89 o                         
  -4   1  11          5.44         13.39        11.16 o                         
  -3   1  11          3.61          4.96        11.03 o                         
  -2   1  11         34.12         22.70         8.00 o                         
  -1   1  11         65.01         59.52         5.48 o                         
   0   1  11          0.75          2.87         6.95 o                         
   1   1  11         65.06         67.27         6.29 o                         
   2   1  11         34.10         35.08         9.55 o                         
   3   1  11          3.61         -2.27        11.25 o                         
   4   1  11          5.44         12.39        12.20 o                         
   5   1  11         35.92         30.40        10.22 o                         
  -5   2  11          9.00          7.99        13.60 o                         
  -4   2  11         19.62         23.03        12.36 o                         
  -3   2  11         16.43          1.53         8.25 o                         
  -2   2  11         29.56         38.62        10.15 o                         
  -1   2  11         13.69         16.31         7.82 o                         
   0   2  11         48.89         46.21         7.51 o                         
   1   2  11         13.69         14.09         6.11 o                         
   2   2  11         29.51         29.89         5.60 o                         
   3   2  11         16.39         19.11        10.54 o                         
   4   2  11         19.62         15.47        11.39 o                         
   5   2  11          8.99          8.67        10.21 o                         
  -4   3  11         11.43          8.37         9.20 o                         
  -3   3  11          1.32          1.29        10.98 o                         
  -2   3  11         49.41         57.36        10.74 o                         
  -1   3  11         25.40         28.28         7.61 o                         
   0   3  11          0.77         -1.64         6.81 o                         
   1   3  11         25.41         32.35         5.98 o                         
   2   3  11         49.37         49.29         7.45 o                         
   3   3  11          1.32         -3.46         7.79 o                         
   4   3  11         11.43          9.16         9.03 o                         
  -4   4  11         13.14         12.37        12.50 o                         
  -3   4  11          5.14         16.63        11.28 o                         
  -2   4  11          1.14         -2.61        11.01 o                         
  -1   4  11         27.90         24.25         7.95 o                         
   0   4  11          1.29          5.06         6.27 o                         
   1   4  11         27.93         27.87         7.49 o                         
   2   4  11          1.13          0.06         6.59 o                         
   3   4  11          5.14          7.47        13.91 o                         
   4   4  11         13.14         19.57         8.20 o                         
  -4   5  11          2.16         -5.85        11.74 o                         
  -3   5  11         11.15         16.85        10.89 o                         
  -2   5  11         20.32         20.61        11.14 o                         
  -1   5  11         50.84         57.36         7.78 o                         
   0   5  11          0.46          0.69         9.93 o                         
   1   5  11         50.86         53.64         6.35 o                         
   2   5  11         20.30         17.13         6.65 o                         
   3   5  11         11.15         11.34         6.75 o                         
   4   5  11          2.16          1.99         8.28 o                         
  -4   6  11          1.85          8.33        11.74 o                         
  -3   6  11         42.00         48.72         8.63 o                         
  -2   6  11         23.86         21.26        11.16 o                         
  -1   6  11          3.74         -1.52         9.80 o                         
   0   6  11         30.48         36.54        10.72 o                         
   1   6  11          3.74          4.52         7.35 o                         
   2   6  11         23.87         19.30         7.61 o                         
   3   6  11         41.99         45.79         8.45 o                         
   4   6  11          1.86         -5.74         8.87 o                         
  -4   7  11         19.77         13.24        13.07 o                         
  -3   7  11          9.91         -1.43        12.05 o                         
  -2   7  11         36.31         38.07        11.51 o                         
  -1   7  11         28.59         30.81        11.09 o                         
   0   7  11         17.79         24.77        10.21 o                         
   1   7  11         28.57         34.00         7.53 o                         
   2   7  11         36.32         34.67         6.78 o                         
   3   7  11          9.89         12.03         8.62 o                         
   4   7  11         19.76         17.41         8.75 o                         
  -4   8  11          0.50          1.76         9.97 o                         
  -3   8  11         21.59          8.97        12.48 o                         
  -2   8  11          0.80         15.54        11.56 o                         
  -1   8  11         14.24         15.80        11.36 o                         
   0   8  11         26.39         25.68        10.38 o                         
   1   8  11         14.24         10.27         6.43 o                         
   2   8  11          0.79          8.66         7.65 o                         
   3   8  11         21.62         19.22         8.55 o                         
   4   8  11          0.50          3.63         8.93 o                         
  -3   9  11          2.23         -4.33        12.27 o                         
  -2   9  11         10.03         14.06        12.00 o                         
  -1   9  11         24.77         31.43        10.61 o                         
   0   9  11         19.98         23.66        11.45 o                         
   1   9  11         24.80         29.02        10.83 o                         
   2   9  11         10.05          7.03         8.11 o                         
   3   9  11          2.23         -8.08         8.08 o                         
  -3  10  11         11.13         29.39        12.01 o                         
  -2  10  11         45.54         37.51        12.46 o                         
  -1  10  11         40.08         39.67         8.86 o                         
   0  10  11         15.51          6.04         8.61 o                         
   1  10  11         39.95         42.94        12.03 o                         
   2  10  11         45.57         52.64         8.47 o                         
   3  10  11         11.12          4.67         8.56 o                         
  -3  11  11          2.55          7.87        12.37 o                         
  -2  11  11         10.93          9.68        12.48 o                         
  -1  11  11         15.20         11.13        12.25 o                         
   0  11  11         11.49          6.95        12.19 o                         
   1  11  11         15.18          6.59         9.00 o                         
   2  11  11         10.94          5.47         7.35 o                         
   3  11  11          2.56          1.73        11.80 o                         
  -2  12  11          5.46          3.82        11.84 o                         
  -1  12  11         19.29         19.31        12.79 o                         
   0  12  11         37.73         30.08         9.47 o                         
   1  12  11         19.30         23.46        11.76 o                         
   2  12  11          5.47          2.49         8.53 o                         
  -2  13  11          3.30         -6.00        12.24 o                         
  -1  13  11          5.44          6.21         9.41 o                         
   0  13  11         13.47         -1.06        13.13 o                         
   1  13  11          5.43          1.09        13.19 o                         
   2  13  11          3.32          5.02         9.58 o                         
  -1  14  11         10.22         12.20        13.78 o                         
   0  14  11          0.18          4.36        10.12 o                         
   1  14  11         10.18          6.77        12.52 o                         
   0   0  12          3.62          9.65         8.51 o                         
   1   0  12          1.18          2.68         6.89 o                         
   2   0  12          8.06          9.46         8.11 o                         
   3   0  12         17.57         10.71        11.92 o                         
  -3   1  12          0.96          1.49        11.91 o                         
  -2   1  12         12.32          9.51         6.79 o                         
  -1   1  12          9.06          3.58         7.60 o                         
   0   1  12          0.00         -2.90        10.34 o                         
   1   1  12          9.09          2.27         8.16 o                         
   2   1  12         12.35          5.42         7.87 o                         
   3   1  12          0.96          4.84         8.80 o                         
  -3   2  12          4.69          5.85        11.83 o                         
  -2   2  12         68.48         55.66        11.25 o                         
  -1   2  12         17.09         15.69         6.82 o                         
   0   2  12          2.93          0.07        14.96 o                         
   1   2  12         17.10         15.02         7.92 o                         
   2   2  12         68.49         65.45         8.39 o                         
   3   2  12          4.67          4.66         7.39 o                         
  -3   3  12          6.65         10.62        11.63 o                         
  -2   3  12         39.42         43.65        12.36 o                         
  -1   3  12          8.97          1.39         8.37 o                         
   0   3  12          9.21          9.04         6.93 o                         
   1   3  12          8.97          8.94         7.94 o                         
   2   3  12         39.46         24.00         8.05 o                         
   3   3  12          6.65          0.68         7.50 o                         
  -3   4  12         21.19          6.74         9.49 o                         
  -2   4  12         11.52         11.12        12.46 o                         
  -1   4  12         14.80         18.52        11.17 o                         
   0   4  12          0.01         -6.41         8.20 o                         
   1   4  12         14.82         14.93         8.00 o                         
   2   4  12         11.49         10.32         7.10 o                         
   3   4  12         21.16         20.98         8.94 o                         
  -3   5  12         12.58         13.24        13.13 o                         
  -2   5  12         16.68         10.83        11.69 o                         
  -1   5  12          4.93         -0.60        11.08 o                         
   0   5  12          1.68         -0.15         8.09 o                         
   1   5  12          4.91          2.45         8.49 o                         
   2   5  12         16.68         12.07         8.56 o                         
   3   5  12         12.56          6.01         9.47 o                         
  -3   6  12          7.51          2.79        12.12 o                         
  -2   6  12         18.61          8.97         9.05 o                         
  -1   6  12         23.01         14.18        11.55 o                         
   0   6  12          2.61          1.68         7.82 o                         
   1   6  12         23.02         15.25         8.09 o                         
   2   6  12         18.63          5.55         9.18 o                         
   3   6  12          7.50          1.68         9.26 o                         
  -2   7  12         16.37          3.20        11.90 o                         
  -1   7  12         13.07          6.80        11.68 o                         
   0   7  12          0.04          0.45        11.33 o                         
   1   7  12         13.07          9.90         7.24 o                         
   2   7  12         16.37          5.10         7.66 o                         
  -2   8  12         40.92         31.57        12.34 o                         
  -1   8  12         24.38         25.93        11.91 o                         
   0   8  12         55.44         42.39         9.34 o                         
   1   8  12         24.35         17.78         7.73 o                         
   2   8  12         40.96         30.30        22.02 o                         
  -2   9  12          0.53        -10.95        12.44 o                         
  -1   9  12          4.02          3.60        12.80 o                         
   0   9  12          1.41         12.73        12.92 o                         
   1   9  12          4.02         -0.27         7.58 o                         
   2   9  12          0.53          8.60         9.29 o                         
  -1  10  12         32.61         25.33        13.32 o                         
   0  10  12          3.65          0.99        13.23 o                         
   1  10  12         32.63         26.99         8.11 o                         
   1   0  13          9.90          5.88         7.74 o                         
  -1   1  13          0.93         -0.36         9.49 o                         
   0   1  13          1.51          5.61         7.69 o                         
   1   1  13          0.93         -3.89         7.94 o                         
  -1   2  13          7.53          9.58         7.76 o                         
   0   2  13          0.08         -1.80         8.67 o                         
   1   2  13          7.53          5.21         9.06 o                         
  -1   3  13          3.92          5.47        10.20 o                         
   0   3  13          0.06         -2.54         8.98 o                         
   1   3  13          3.93          5.76         9.56 o                         
   0   4  13          0.56          5.32         9.57 o                         
                                                                                
